# Supplementary material for: Three closely related 1-[(1,3-benzodioxol-5-yl)methyl]-4-(halobenzo­yl)piperazines: similar mol­ecular structures but different inter­molecular inter­actions
Source: Acta Crystallogr E Crystallogr Commun. 2019 Jan 11;75(Pt 2):202–7. doi: 10.1107/S2056989019000458 (PMC6362650; doi:10.1107/S2056989019000458)
Supplement: Supplementary file 1 [file e-75-00202-sup1.cif]

##############################################################################
#                                                                            #
# This CIF contains the data in a paper accepted for publication in          #
# Acta Crystallographica Section E. It conforms to the requirements of       #
# Notes for Authors for Acta Crystallographica Section E, and has been       #
# peer reviewed under the auspices of the IUCr Commission on Journals.       #
#                                                                            #
# Full details of the Crystallographic Information File format               #
# are given in the paper "The Crystallographic Information File (CIF):       #
# a New Standard Archive File for Crystallography" by S. R. Hall, F. H.      #
# Allen and I. D. Brown [Acta Cryst. (1991), A47, 655-685].                  #
#                                                                            #
# The current version of the core CIF dictionary is obtainable from          #
# ftp://ftp.iucr.org/pub/cif_core.dic.                                       #
#                                                                            #
# Software is freely available for graphical display of the structure(s)     #
# in this CIF. For information consult the CIF software page                 #
# http://www.iucr.org/resources/cif/software.                                #
#                                                                            #
# This file may be used for bona fide research purposes within the           #
# scientific community so long as proper attribution is given to the journal # 
# article from which it was obtained.                                        #
#                                                                            #
##############################################################################
data_global
_audit_creation_method     'from SHELXL-2014'
_journal_date_recd_electronic     2019-01-08
_journal_date_accepted     2019-01-09
_journal_name_full     'Acta Crystallographica, Section E'
_journal_year     2019
_journal_volume     75
_journal_issue      2
_journal_page_first     202
_journal_page_last     207
_journal_paper_category     GO
_journal_paper_doi     10.1107/S2056989019000458
_journal_coeditor_code     ZL2747
loop_
    _publ_contact_author_name
    _publ_contact_author_address
    _publ_contact_author_email
    'Yathirajan, Hemmige S.'
;  Department of Studies in Chemistry,
University of Mysore,
Manasagangotri, Mysuru-570 006,
India
;
 yathirajan@hotmail.com
_publ_contact_author_fax     ?
_publ_contact_author_phone     ?
_publ_section_title
;
Three closely related 
1-[(1,3-benzodioxol-5-yl)methyl]-4-(halobenzoyl)piperazines:
similar molecular structures but different intermolecular interactions
;
loop_
    _publ_author_name
    _publ_author_footnote
    _publ_author_address
    'Mahesha, Ninganayaka' .
;
Department of Studies in Chemistry,
University of Mysore,
Manasagangotri,
Mysuru-570 006,
India
;
    'Sagar, Belakavadi K.' .
;
Department of Studies in Chemistry,
University of Mysore,
Manasagangotri,
Mysuru-570 006,
India
;
    'Yathirajan, Hemmige S.' .
;  Department of Studies in Chemistry,
University of Mysore,
Manasagangotri,
Mysuru-570 006,
India
;
    'Furuya, Tetsundo' .
;
Department of Chemistry,
Faculty of Science,
Tokyo University of Science,
1-3 Kagurazaka,
Shinjuku-ku,
Tokyo 162-8601,
Japan
;
    'Haraguchi, Tomoyuki' .
;
Department of Chemistry,
Faculty of Science,
Tokyo University of Science,
1-3 Kagurazaka,
Shinjuku-ku,
Tokyo 162-8601,
Japan
;
    'Akitsu, Takashiro' .
;
Department of Chemistry,
Faculty of Science,
Tokyo University of Science,
1-3 Kagurazaka,
Shinjuku-ku,
Tokyo 162-8601,
Japan
;
    'Glidewell, Christopher' .
;    School of Chemistry, University of St Andrews,
     St Andrews, Fife KY16 9ST, UK
;
_publ_section_synopsis
;
Three 1-[(1,3-benzodioxol-5-yl)methyl]-4-(halobenzoyl)piperazines adopt very
similar molecular conformations but, while the molecules of the
3-fluorobenzoyl are linked by hydrogen bonds into a three-dimensional
structure, there are no hydrogen bonds in either of the 2,6-difluorobenzoyl
and 2,4-dichlorobenzoyl analogues.
;
data_I
_database_code_depnum_ccdc_archive 'CCDC 1889708'
_audit_creation_method     SHELXL-2014
_chemical_name_systematic
;
1-[(1,3-Benzodioxol-5-yl)methyl]-4-(3-fluorobenzoyl)piperazine
;
_chemical_name_common     ?
_chemical_formula_moiety     'C19 H19 F N2 O3'
_chemical_formula_sum     'C19 H19 F N2 O3'
_chemical_formula_iupac     'C19 H19 F N2 O3'
_chemical_formula_weight     342.36
_chemical_melting_point     ?
_space_group_crystal_system     monoclinic
_space_group_name_H-M_alt     'P 21/n'
_space_group_name_Hall     '-P 2yn'
loop_
    _space_group_symop_operation_xyz
    'x, y, z'
    '-x+1/2, y+1/2, -z+1/2'
    '-x, -y, -z'
    'x-1/2, -y-1/2, z-1/2'
_cell_length_a     12.2358(16)
_cell_length_b     10.3185(14)
_cell_length_c     14.2310(19)
_cell_angle_alpha     90
_cell_angle_beta     111.199(2)
_cell_angle_gamma     90
_cell_volume     1675.2(4)
_cell_formula_units_Z     4
_cell_measurement_reflns_used     3689
_cell_measurement_theta_min     1.887
_cell_measurement_theta_max     27.574
_cell_measurement_temperature     173(2)
_exptl_crystal_description     block
_exptl_crystal_colour     colourless
_exptl_crystal_size_max     0.479
_exptl_crystal_size_mid     0.293
_exptl_crystal_size_min     0.282
_exptl_crystal_density_diffrn     1.357
_exptl_crystal_density_meas     ?
_exptl_crystal_density_method     ?
_exptl_crystal_F_000     720
_exptl_absorpt_coefficient_mu     0.100
_exptl_absorpt_correction_type     multi-scan
_exptl_absorpt_process_details
;
(SADABS; Bruker, 2015)
;
_exptl_absorpt_correction_T_min     0.813
_exptl_absorpt_correction_T_max     0.972
_exptl_special_details     ?
_diffrn_ambient_temperature     173(2)
_diffrn_source     'fine focus sealed tube'
_diffrn_radiation_type     MoK\a
_diffrn_radiation_wavelength     0.71073
_diffrn_radiation_monochromator     graphite
_diffrn_measurement_device_type     'Bruker APEXII CCD'
_diffrn_measurement_method     '\f and \w scans'
_diffrn_detector_area_resol_mean     0.3333
_diffrn_reflns_number     8635
_diffrn_reflns_av_R_equivalents     0.0213
_diffrn_reflns_av_unetI/netI     0.0279
_diffrn_reflns_theta_min     1.887
_diffrn_reflns_theta_max     27.573
_diffrn_reflns_theta_full     25.242
_diffrn_measured_fraction_theta_max     0.946
_diffrn_measured_fraction_theta_full     0.978
_diffrn_reflns_limit_h_min     -10
_diffrn_reflns_limit_h_max     15
_diffrn_reflns_limit_k_min     -13
_diffrn_reflns_limit_k_max     13
_diffrn_reflns_limit_l_min     -18
_diffrn_reflns_limit_l_max     9
_diffrn_standards_number     0
_diffrn_standards_interval_count     0
_diffrn_standards_interval_time     0
_diffrn_standards_decay_%     0
_refine_special_details     ?
_reflns_number_total     3674
_reflns_number_gt     2975
_reflns_threshold_expression     'I > 2\s(I)'
_refine_ls_structure_factor_coef     Fsqd
_refine_ls_matrix_type     full
_refine_ls_R_factor_all     0.0502
_refine_ls_R_factor_gt     0.0397
_refine_ls_wR_factor_gt     0.1084
_refine_ls_wR_factor_ref     0.1141
_refine_ls_goodness_of_fit_ref     1.096
_refine_ls_restrained_S_all     1.096
_refine_ls_number_reflns     3674
_refine_ls_number_parameters     226
_refine_ls_number_restraints     0
_refine_ls_hydrogen_treatment     constr
_refine_ls_weighting_scheme     calc
_refine_ls_weighting_details
              'w=1/[\s^2^(Fo^2^)+(0.0476P)^2^+0.4713P] where P=(Fo^2^+2Fc^2^)/3'
_atom_sites_solution_hydrogens     geom
_atom_sites_solution_primary     ?
_atom_sites_solution_secondary     ?
_refine_ls_shift/su_max     0.000
_refine_ls_shift/su_mean     0.000
_refine_diff_density_max     0.238
_refine_diff_density_min     -0.179
_refine_ls_extinction_method     none
_refine_ls_extinction_coef     .
loop_
    _atom_type_symbol
    _atom_type_description
    _atom_type_scat_dispersion_real
    _atom_type_scat_dispersion_imag
    _atom_type_scat_source
    'C' 'C' 0.0033 0.0016
                         'International Tables Vol C Tables 4.2.6.8 and 6.1.1.4'
    'H' 'H' 0.0000 0.0000
                         'International Tables Vol C Tables 4.2.6.8 and 6.1.1.4'
    'N' 'N' 0.0061 0.0033
                         'International Tables Vol C Tables 4.2.6.8 and 6.1.1.4'
    'O' 'O' 0.0106 0.0060
                         'International Tables Vol C Tables 4.2.6.8 and 6.1.1.4'
    'F' 'F' 0.0171 0.0103
                         'International Tables Vol C Tables 4.2.6.8 and 6.1.1.4'
_computing_data_collection
;
APEX2 (Bruker, 2004)
;
_computing_cell_refinement
;
SAINT (Bruker, 2013)
;
_computing_data_reduction
;
SAINT (Bruker, 2013)
;
_computing_structure_solution
;
SHELXS97 (Sheldrick 2015)
;
_computing_structure_refinement
;
SHELXL2014 (Sheldrick,2015)
;
_computing_molecular_graphics
;
PLATON (Spek, 2009)
;
_computing_publication_material
;
SHELXL2014 and PLATON (Spek, 2009)
;
loop_
    _atom_site_type_symbol
    _atom_site_label
    _atom_site_fract_x
    _atom_site_fract_y
    _atom_site_fract_z
    _atom_site_U_iso_or_equiv
    _atom_site_adp_type
    _atom_site_calc_flag
    _atom_site_occupancy
    _atom_site_disorder_assembly
    _atom_site_disorder_group
    N N1 0.57212(10) 0.47476(11) 0.26954(9) 0.0303(3) Uani d 1 . .
    C C2 0.51223(13) 0.44782(14) 0.33984(11) 0.0330(3) Uani d 1 . .
    H H2A 0.5622 0.3918 0.3952 0.040 Uiso calc 1 . .
    H H2B 0.4379 0.4014 0.3043 0.040 Uiso calc 1 . .
    C C3 0.48694(13) 0.57400(15) 0.38272(11) 0.0356(3) Uani d 1 . .
    H H3A 0.4438 0.5560 0.4283 0.043 Uiso calc 1 . .
    H H3B 0.5616 0.6173 0.4224 0.043 Uiso calc 1 . .
    N N4 0.41697(11) 0.65903(12) 0.30093(9) 0.0327(3) Uani d 1 . .
    C C5 0.47088(13) 0.68273(14) 0.22552(11) 0.0327(3) Uani d 1 . .
    H H5A 0.5444 0.7325 0.2564 0.039 Uiso calc 1 . .
    H H5B 0.4170 0.7344 0.1691 0.039 Uiso calc 1 . .
    C C6 0.49704(13) 0.55452(14) 0.18609(11) 0.0313(3) Uani d 1 . .
    H H6A 0.4228 0.5081 0.1502 0.038 Uiso calc 1 . .
    H H6B 0.5368 0.5704 0.1377 0.038 Uiso calc 1 . .
    C C11 0.60711(14) 0.35498(14) 0.23287(12) 0.0368(3) Uani d 1 . .
    H H11A 0.5367 0.3124 0.1845 0.044 Uiso calc 1 . .
    H H11B 0.6424 0.2951 0.2903 0.044 Uiso calc 1 . .
    O O11 0.95161(10) 0.44449(12) 0.06543(9) 0.0460(3) Uani d 1 . .
    C C12 1.01387(15) 0.54464(18) 0.13322(13) 0.0450(4) Uani d 1 . .
    H H12A 1.0984 0.5232 0.1624 0.054 Uiso calc 1 . .
    H H12B 1.0049 0.6279 0.0967 0.054 Uiso calc 1 . .
    O O13 0.96722(10) 0.55552(12) 0.21141(9) 0.0453(3) Uani d 1 . .
    C C3A 0.86787(13) 0.48056(14) 0.18111(11) 0.0317(3) Uani d 1 . .
    C C14 0.78769(13) 0.46591(14) 0.22718(11) 0.0323(3) Uani d 1 . .
    H H14 0.7950 0.5118 0.2870 0.039 Uiso calc 1 . .
    C C15 0.69410(13) 0.37999(14) 0.18201(11) 0.0327(3) Uani d 1 . .
    C C16 0.68486(14) 0.31574(15) 0.09369(12) 0.0384(4) Uani d 1 . .
    H H16 0.6203 0.2592 0.0636 0.046 Uiso calc 1 . .
    C C17 0.76762(14) 0.33156(16) 0.04750(12) 0.0399(4) Uani d 1 . .
    H H17 0.7610 0.2869 -0.0127 0.048 Uiso calc 1 . .
    C C7A 0.85801(14) 0.41432(14) 0.09347(11) 0.0347(3) Uani d 1 . .
    C C47 0.32103(13) 0.72461(14) 0.29797(11) 0.0328(3) Uani d 1 . .
    O O47 0.27475(12) 0.80626(13) 0.23290(10) 0.0583(4) Uani d 1 . .
    C C41 0.26784(12) 0.69823(13) 0.37650(11) 0.0291(3) Uani d 1 . .
    C C42 0.22151(13) 0.57722(14) 0.38544(11) 0.0333(3) Uani d 1 . .
    H H42 0.2306 0.5049 0.3476 0.040 Uiso calc 1 . .
    C C43 0.16209(14) 0.56607(15) 0.45098(12) 0.0367(3) Uani d 1 . .
    F F43 0.11374(10) 0.44972(10) 0.45775(9) 0.0590(3) Uani d 1 . .
    C C44 0.14867(13) 0.66616(16) 0.50952(12) 0.0377(4) Uani d 1 . .
    H H44 0.1079 0.6542 0.5544 0.045 Uiso calc 1 . .
    C C45 0.19660(13) 0.78531(16) 0.50088(12) 0.0381(4) Uani d 1 . .
    H H45 0.1896 0.8563 0.5409 0.046 Uiso calc 1 . .
    C C46 0.25459(13) 0.80141(14) 0.43428(12) 0.0345(3) Uani d 1 . .
    H H46 0.2857 0.8839 0.4280 0.041 Uiso calc 1 . .
loop_
    _atom_site_aniso_label
    _atom_site_aniso_U_11
    _atom_site_aniso_U_22
    _atom_site_aniso_U_33
    _atom_site_aniso_U_12
    _atom_site_aniso_U_13
    _atom_site_aniso_U_23
    N1 0.0328(6) 0.0277(6) 0.0323(6) 0.0018(5) 0.0140(5) 0.0033(5)
    C2 0.0307(7) 0.0341(8) 0.0338(8) 0.0021(6) 0.0113(6) 0.0106(6)
    C3 0.0349(8) 0.0444(9) 0.0275(7) 0.0076(6) 0.0114(6) 0.0080(6)
    N4 0.0373(7) 0.0345(7) 0.0283(6) 0.0068(5) 0.0145(5) 0.0068(5)
    C5 0.0388(8) 0.0300(7) 0.0317(7) 0.0015(6) 0.0157(6) 0.0061(6)
    C6 0.0350(8) 0.0311(7) 0.0285(7) -0.0005(6) 0.0121(6) 0.0025(6)
    C11 0.0408(8) 0.0276(7) 0.0427(9) 0.0007(6) 0.0160(7) 0.0009(6)
    O11 0.0512(7) 0.0504(7) 0.0447(7) -0.0015(5) 0.0275(6) -0.0093(5)
    C12 0.0400(9) 0.0524(10) 0.0469(10) 0.0013(7) 0.0209(8) -0.0054(8)
    O13 0.0426(6) 0.0511(7) 0.0478(7) -0.0086(5) 0.0231(6) -0.0146(5)
    C3A 0.0325(7) 0.0279(7) 0.0318(7) 0.0059(6) 0.0082(6) -0.0006(6)
    C14 0.0367(8) 0.0306(7) 0.0290(7) 0.0048(6) 0.0113(6) -0.0022(6)
    C15 0.0351(8) 0.0273(7) 0.0344(8) 0.0064(6) 0.0108(6) 0.0013(6)
    C16 0.0358(8) 0.0344(8) 0.0391(8) 0.0030(6) 0.0066(7) -0.0068(6)
    C17 0.0465(9) 0.0388(8) 0.0324(8) 0.0077(7) 0.0117(7) -0.0073(6)
    C7A 0.0401(8) 0.0330(8) 0.0330(8) 0.0109(6) 0.0160(7) 0.0023(6)
    C47 0.0369(8) 0.0260(7) 0.0370(8) 0.0018(6) 0.0150(6) 0.0059(6)
    O47 0.0624(8) 0.0576(8) 0.0686(9) 0.0303(6) 0.0401(7) 0.0385(7)
    C41 0.0263(7) 0.0280(7) 0.0303(7) 0.0019(5) 0.0071(6) 0.0036(5)
    C42 0.0400(8) 0.0268(7) 0.0329(7) -0.0001(6) 0.0128(7) 0.0002(6)
    C43 0.0383(8) 0.0311(8) 0.0398(8) -0.0047(6) 0.0130(7) 0.0068(6)
    F43 0.0759(8) 0.0378(6) 0.0757(7) -0.0142(5) 0.0424(6) 0.0061(5)
    C44 0.0342(8) 0.0466(9) 0.0337(8) 0.0027(7) 0.0141(7) 0.0058(7)
    C45 0.0368(8) 0.0382(8) 0.0387(8) 0.0020(6) 0.0127(7) -0.0064(7)
    C46 0.0332(8) 0.0270(7) 0.0431(8) -0.0020(6) 0.0135(7) -0.0006(6)
_geom_special_details
;
 All esds (except the esd in the dihedral angle between two l.s. planes)
 are estimated using the full covariance matrix.  The cell esds are taken
 into account individually in the estimation of esds in distances, angles
 and torsion angles; correlations between esds in cell parameters are only
 used when they are defined by crystal symmetry.  An approximate (isotropic)
 treatment of cell esds is used for estimating esds involving l.s. planes.
;
loop_
    _geom_bond_atom_site_label_1
    _geom_bond_atom_site_label_2
    _geom_bond_site_symmetry_2
    _geom_bond_distance
    _geom_bond_publ_flag
    N1 C6 . 1.4638(18) ?
    N1 C11 . 1.4645(18) ?
    N1 C2 . 1.4647(18) ?
    C2 C3 . 1.517(2) ?
    C2 H2A . 0.9900 ?
    C2 H2B . 0.9900 ?
    C3 N4 . 1.4619(18) ?
    C3 H3A . 0.9900 ?
    C3 H3B . 0.9900 ?
    N4 C47 . 1.3423(19) ?
    N4 C5 . 1.4692(17) ?
    C5 C6 . 1.5156(19) ?
    C5 H5A . 0.9900 ?
    C5 H5B . 0.9900 ?
    C6 H6A . 0.9900 ?
    C6 H6B . 0.9900 ?
    C11 C15 . 1.510(2) ?
    C11 H11A . 0.9900 ?
    C11 H11B . 0.9900 ?
    O11 C7A . 1.3777(19) ?
    O11 C12 . 1.431(2) ?
    C12 O13 . 1.4268(19) ?
    C12 H12A . 0.9900 ?
    C12 H12B . 0.9900 ?
    O13 C3A . 1.3722(18) ?
    C3A C14 . 1.371(2) ?
    C3A C7A . 1.389(2) ?
    C14 C15 . 1.406(2) ?
    C14 H14 . 0.9500 ?
    C15 C16 . 1.389(2) ?
    C16 C17 . 1.402(2) ?
    C16 H16 . 0.9500 ?
    C17 C7A . 1.363(2) ?
    C17 H17 . 0.9500 ?
    C47 O47 . 1.2283(18) ?
    C47 C41 . 1.507(2) ?
    C41 C46 . 1.390(2) ?
    C41 C42 . 1.3960(19) ?
    C42 C43 . 1.379(2) ?
    C42 H42 . 0.9500 ?
    C43 F43 . 1.3572(17) ?
    C43 C44 . 1.374(2) ?
    C44 C45 . 1.387(2) ?
    C44 H44 . 0.9500 ?
    C45 C46 . 1.384(2) ?
    C45 H45 . 0.9500 ?
    C46 H46 . 0.9500 ?
loop_
    _geom_angle_atom_site_label_1
    _geom_angle_atom_site_label_2
    _geom_angle_atom_site_label_3
    _geom_angle_site_symmetry_1
    _geom_angle_site_symmetry_3
    _geom_angle
    _geom_angle_publ_flag
    C6 N1 C11 . . 111.35(11) ?
    C6 N1 C2 . . 109.80(11) ?
    C11 N1 C2 . . 111.48(11) ?
    N1 C2 C3 . . 109.70(12) ?
    N1 C2 H2A . . 109.7 ?
    C3 C2 H2A . . 109.7 ?
    N1 C2 H2B . . 109.7 ?
    C3 C2 H2B . . 109.7 ?
    H2A C2 H2B . . 108.2 ?
    N4 C3 C2 . . 109.93(12) ?
    N4 C3 H3A . . 109.7 ?
    C2 C3 H3A . . 109.7 ?
    N4 C3 H3B . . 109.7 ?
    C2 C3 H3B . . 109.7 ?
    H3A C3 H3B . . 108.2 ?
    C47 N4 C3 . . 125.54(12) ?
    C47 N4 C5 . . 120.78(12) ?
    C3 N4 C5 . . 113.15(11) ?
    N4 C5 C6 . . 109.62(11) ?
    N4 C5 H5A . . 109.7 ?
    C6 C5 H5A . . 109.7 ?
    N4 C5 H5B . . 109.7 ?
    C6 C5 H5B . . 109.7 ?
    H5A C5 H5B . . 108.2 ?
    N1 C6 C5 . . 110.19(12) ?
    N1 C6 H6A . . 109.6 ?
    C5 C6 H6A . . 109.6 ?
    N1 C6 H6B . . 109.6 ?
    C5 C6 H6B . . 109.6 ?
    H6A C6 H6B . . 108.1 ?
    N1 C11 C15 . . 111.97(12) ?
    N1 C11 H11A . . 109.2 ?
    C15 C11 H11A . . 109.2 ?
    N1 C11 H11B . . 109.2 ?
    C15 C11 H11B . . 109.2 ?
    H11A C11 H11B . . 107.9 ?
    C7A O11 C12 . . 105.29(11) ?
    O13 C12 O11 . . 108.48(13) ?
    O13 C12 H12A . . 110.0 ?
    O11 C12 H12A . . 110.0 ?
    O13 C12 H12B . . 110.0 ?
    O11 C12 H12B . . 110.0 ?
    H12A C12 H12B . . 108.4 ?
    C3A O13 C12 . . 105.63(12) ?
    C14 C3A O13 . . 128.14(13) ?
    C14 C3A C7A . . 122.03(14) ?
    O13 C3A C7A . . 109.82(13) ?
    C3A C14 C15 . . 117.14(13) ?
    C3A C14 H14 . . 121.4 ?
    C15 C14 H14 . . 121.4 ?
    C16 C15 C14 . . 120.05(14) ?
    C16 C15 C11 . . 120.75(14) ?
    C14 C15 C11 . . 119.16(13) ?
    C15 C16 C17 . . 122.17(15) ?
    C15 C16 H16 . . 118.9 ?
    C17 C16 H16 . . 118.9 ?
    C7A C17 C16 . . 116.51(14) ?
    C7A C17 H17 . . 121.7 ?
    C16 C17 H17 . . 121.7 ?
    C17 C7A O11 . . 128.17(14) ?
    C17 C7A C3A . . 122.10(14) ?
    O11 C7A C3A . . 109.73(14) ?
    O47 C47 N4 . . 121.94(13) ?
    O47 C47 C41 . . 118.54(13) ?
    N4 C47 C41 . . 119.52(12) ?
    C46 C41 C42 . . 119.54(13) ?
    C46 C41 C47 . . 118.31(12) ?
    C42 C41 C47 . . 121.84(13) ?
    C43 C42 C41 . . 117.84(13) ?
    C43 C42 H42 . . 121.1 ?
    C41 C42 H42 . . 121.1 ?
    F43 C43 C44 . . 118.11(14) ?
    F43 C43 C42 . . 118.15(14) ?
    C44 C43 C42 . . 123.73(14) ?
    C43 C44 C45 . . 117.76(14) ?
    C43 C44 H44 . . 121.1 ?
    C45 C44 H44 . . 121.1 ?
    C46 C45 C44 . . 120.34(14) ?
    C46 C45 H45 . . 119.8 ?
    C44 C45 H45 . . 119.8 ?
    C45 C46 C41 . . 120.77(14) ?
    C45 C46 H46 . . 119.6 ?
    C41 C46 H46 . . 119.6 ?
loop_
    _geom_torsion_atom_site_label_1
    _geom_torsion_atom_site_label_2
    _geom_torsion_atom_site_label_3
    _geom_torsion_atom_site_label_4
    _geom_torsion_site_symmetry_1
    _geom_torsion_site_symmetry_2
    _geom_torsion_site_symmetry_3
    _geom_torsion_site_symmetry_4
    _geom_torsion
    _geom_torsion_publ_flag
    C6 N1 C2 C3 . . . . -60.96(15) ?
    C11 N1 C2 C3 . . . . 175.17(12) ?
    N1 C2 C3 N4 . . . . 57.23(15) ?
    C2 C3 N4 C47 . . . . 133.38(15) ?
    C2 C3 N4 C5 . . . . -55.00(16) ?
    C47 N4 C5 C6 . . . . -133.39(14) ?
    C3 N4 C5 C6 . . . . 54.54(16) ?
    C11 N1 C6 C5 . . . . -175.10(11) ?
    C2 N1 C6 C5 . . . . 60.95(15) ?
    N4 C5 C6 N1 . . . . -56.63(15) ?
    C6 N1 C11 C15 . . . . 71.31(15) ?
    C2 N1 C11 C15 . . . . -165.70(12) ?
    C7A O11 C12 O13 . . . . 10.19(17) ?
    O11 C12 O13 C3A . . . . -9.99(17) ?
    C12 O13 C3A C14 . . . . -175.37(15) ?
    C12 O13 C3A C7A . . . . 5.95(17) ?
    O13 C3A C14 C15 . . . . -178.36(14) ?
    C7A C3A C14 C15 . . . . 0.2(2) ?
    C3A C14 C15 C16 . . . . -0.9(2) ?
    C3A C14 C15 C11 . . . . 176.73(13) ?
    N1 C11 C15 C16 . . . . -138.33(14) ?
    N1 C11 C15 C14 . . . . 44.02(18) ?
    C14 C15 C16 C17 . . . . 1.1(2) ?
    C11 C15 C16 C17 . . . . -176.55(14) ?
    C15 C16 C17 C7A . . . . -0.4(2) ?
    C16 C17 C7A O11 . . . . 178.28(14) ?
    C16 C17 C7A C3A . . . . -0.4(2) ?
    C12 O11 C7A C17 . . . . 174.64(16) ?
    C12 O11 C7A C3A . . . . -6.53(16) ?
    C14 C3A C7A C17 . . . . 0.5(2) ?
    O13 C3A C7A C17 . . . . 179.30(14) ?
    C14 C3A C7A O11 . . . . -178.38(13) ?
    O13 C3A C7A O11 . . . . 0.39(17) ?
    C3 N4 C47 O47 . . . . 171.03(16) ?
    C5 N4 C47 O47 . . . . 0.0(2) ?
    C3 N4 C47 C41 . . . . -8.9(2) ?
    C5 N4 C47 C41 . . . . -179.92(13) ?
    O47 C47 C41 C46 . . . . -56.5(2) ?
    N4 C47 C41 C46 . . . . 123.39(16) ?
    O47 C47 C41 C42 . . . . 116.97(17) ?
    N4 C47 C41 C42 . . . . -63.11(19) ?
    C46 C41 C42 C43 . . . . 1.1(2) ?
    C47 C41 C42 C43 . . . . -172.33(13) ?
    C41 C42 C43 F43 . . . . 178.02(14) ?
    C41 C42 C43 C44 . . . . -1.7(2) ?
    F43 C43 C44 C45 . . . . -178.92(14) ?
    C42 C43 C44 C45 . . . . 0.8(2) ?
    C43 C44 C45 C46 . . . . 0.7(2) ?
    C44 C45 C46 C41 . . . . -1.3(2) ?
    C42 C41 C46 C45 . . . . 0.4(2) ?
    C47 C41 C46 C45 . . . . 174.01(13) ?
loop_
    _geom_hbond_atom_site_label_D
    _geom_hbond_atom_site_label_H
    _geom_hbond_atom_site_label_A
    _geom_hbond_site_symmetry_A
    _geom_hbond_distance_DH
    _geom_hbond_distance_HA
    _geom_hbond_distance_DA
    _geom_hbond_angle_DHA
    _geom_hbond_publ_flag
    C42 H42 O47 2_545 0.95 2.34 3.273(2) 168 y
    C5 H5A Cg1 2_655 0.99 2.76 3.7310(18) 168 y
    C45 H45 Cg1 4_576 0.95 2.90 3.7470(18) 149 y
_shelx_space_group_comment
;
The symmetry employed for this shelxl refinement is uniquely defined
by the following loop, which should always be used as a source of
symmetry information in preference to the above space-group names.
They are only intended as comments.
;
_shelx_estimated_absorpt_T_min     0.954
_shelx_estimated_absorpt_T_max     0.972
_shelx_hkl_file
;
   1   0   0    0.00    0.10
   1   0   0    0.00    0.10
  -2   0   0   29.80    0.90
   2   0   0   30.70    1.00
   2   0   0   29.80    1.20
  -3   0   0   -0.10    0.10
   3   0   0    0.20    0.20
   3   0   0    0.00    0.30
   4   0   0 1675.83   44.80
   4   0   0 1688.13   43.80
  -4   0   0 1677.83   43.50
   5   0   0    0.00    0.40
   5   0   0    0.20    0.20
  -5   0   0    0.10    0.20
   6   0   0   22.20    1.40
  -6   0   0   21.50    0.90
   6   0   0   22.60    1.00
  -7   0   0    0.00    0.30
   7   0   0   -0.20    0.30
   7   0   0   -0.20    0.50
   8   0   0   60.29    2.70
   8   0   0   60.39    2.10
   9   0   0    0.00    0.40
   9   0   0   -0.50    0.70
  10   0   0   12.90    1.00
  10   0   0   11.90    1.50
  11   0   0    0.00    0.90
  11   0   0    0.70    0.50
  12   0   0    3.70    1.20
  13   0   0    0.90    1.10
  14   0   0    5.10    1.40
   0  -1   0   -2.60    0.10
   1  -1   0   54.79    1.80
  -1  -1   0   51.89    1.70
  -1   1   0   54.69    1.80
  -2  -1   0  738.03   19.70
   2  -1   0  760.12   20.00
   2  -1   0  760.22   19.80
   2   1   0  761.52   19.60
  -2   1   0  760.52   19.80
   3  -1   0 1990.40   65.79
   3  -1   0 1942.31   50.69
  -3  -1   0 1940.11   54.59
  -3   1   0 1983.50   50.59
   3   1   0 1919.01   51.79
   3   1   0 1944.91   50.39
   4  -1   0   98.49    3.00
   4  -1   0   98.09    2.80
  -4  -1   0  100.19    2.80
   4   1   0  100.19    2.80
  -4   1   0  100.19    2.80
   4   1   0   91.89    3.20
   5  -1   0    0.70    0.30
   5  -1   0    0.00    0.30
  -5  -1   0    0.10    0.20
  -5   1   0    0.20    0.20
   5   1   0    0.20    0.40
   5   1   0   -0.10    0.20
   6  -1   0  170.98    4.80
   6  -1   0  169.08    5.20
  -6  -1   0  167.98    4.70
  -6   1   0  172.88    4.70
   6   1   0  171.88    4.70
   6   1   0  167.08    5.40
   7  -1   0   28.60    1.60
  -7  -1   0   28.50    1.20
   7  -1   0   30.70    1.30
  -7   1   0   28.10    1.20
   7   1   0   27.40    1.80
   7   1   0   28.30    1.20
   8  -1   0   56.79    2.50
   8  -1   0   53.89    2.00
  -8   1   0   52.79    1.90
   8   1   0   57.29    2.70
   8   1   0   55.89    2.00
   9  -1   0    2.60    0.60
   9  -1   0    3.20    0.90
   9   1   0    2.30    0.90
   9   1   0    2.50    0.50
  10  -1   0   -0.30    0.40
  10  -1   0    0.50    0.80
  10   1   0   -0.20    0.80
  10   1   0    0.10    0.40
  11  -1   0  313.17    9.70
  11  -1   0  319.47    9.10
  11   1   0  326.67   10.10
  12  -1   0   55.69    3.00
  12   1   0   54.09    3.20
  13  -1   0    1.10    1.60
  13   1   0    1.10    1.10
  14   1   0    7.40    1.70
   0  -2   0 1731.73   45.10
  -1  -2   0 4312.57  121.99
   1  -2   0 4110.69  122.69
   2  -2   0 6236.88  180.28
  -2  -2   0 6302.67  176.58
  -2   2   0 6383.16  177.68
   2   2   0 6546.85  177.38
  -3  -2   0  404.16   10.40
   3  -2   0  399.76   10.50
   3  -2   0  394.26   10.50
   3   2   0  394.86   10.40
  -3   2   0  400.06   10.40
   4  -2   0   25.70    1.10
   4  -2   0   27.50    1.10
  -4  -2   0   26.70    1.00
   4   2   0   26.60    1.00
   4   2   0   24.20    1.40
  -4   2   0   26.40    1.00
   5  -2   0    0.00    0.30
  -5  -2   0    0.10    0.20
   5  -2   0    0.10    0.40
   5   2   0   -0.20    0.30
  -5   2   0    0.10    0.20
   5   2   0   -0.20    0.50
   6  -2   0  152.88    4.60
   6  -2   0  151.18    4.40
  -6  -2   0  151.88    4.30
  -6   2   0  150.08    4.30
   6   2   0  149.59    5.00
   6   2   0  155.68    4.30
   7  -2   0   87.39    2.90
  -7  -2   0   88.49    2.70
   7  -2   0   88.69    3.10
   7   2   0   89.99    2.70
   7   2   0   85.89    3.50
  -7   2   0   89.79    2.70
   8  -2   0   52.39    2.00
   8  -2   0   47.80    2.20
  -8   2   0   49.20    1.80
   8   2   0   50.39    1.80
   8   2   0   48.60    2.60
   9  -2   0    2.40    0.60
   9  -2   0    2.20    0.80
   9   2   0    2.00    0.50
   9   2   0    2.90    1.10
  10  -2   0   10.80    1.30
  10  -2   0   11.30    1.10
  10   2   0   12.30    1.70
  11  -2   0    0.20    0.70
  11  -2   0    0.50    0.60
  11   2   0    0.80    1.00
  12  -2   0   11.00    1.20
  12   2   0    6.80    1.60
  13   2   0    1.60    1.30
  14   2   0   47.30    3.50
   0  -3   0   -0.20    0.20
   1  -3   0 1948.31   50.89
  -1  -3   0 1925.61   50.69
  -2  -3   0  112.79    3.30
  -3  -3   0  369.16    9.60
   3  -3   0  351.56    9.70
   3   3   0  384.06    9.60
  -3   3   0  349.87    9.70
   4  -3   0  538.45   14.20
  -4  -3   0  537.65   14.00
   4   3   0  534.65   14.00
  -4   3   0  534.35   14.10
  -5  -3   0    2.90    0.40
   5  -3   0    3.10    0.50
  -5   3   0    2.90    0.40
   5   3   0    3.50    0.40
   5   3   0    3.10    0.80
  -6  -3   0   14.60    0.80
   6  -3   0   16.90    1.00
   6  -3   0   16.80    1.10
   6   3   0   17.10    1.50
   6   3   0   15.80    0.90
  -6   3   0   15.70    0.90
   7  -3   0   24.40    1.40
   7  -3   0   22.20    1.20
  -7   3   0   22.70    1.10
   7   3   0   22.80    1.80
   7   3   0   25.30    1.20
   8  -3   0    2.00    0.70
   8  -3   0    4.20    0.70
   8   3   0    3.30    1.00
  -8   3   0    3.20    0.50
   8   3   0    3.50    0.60
   9  -3   0    0.60    0.60
   9  -3   0    1.90    0.60
   9   3   0    1.30    0.90
  -9   3   0    0.50    0.40
  10  -3   0    0.20    0.50
  10   3   0    0.20    1.00
  11  -3   0   11.00    1.20
  11   3   0   11.30    1.80
  12  -3   0   95.39    3.60
  12   3   0   96.59    4.60
  13  -3   0   80.49    3.40
  13   3   0   92.79    4.60
  14   3   0    3.10    1.60
   0  -4   0  188.08    5.40
   1  -4   0   66.19    2.20
  -1  -4   0   65.19    2.20
  -2  -4   0    1.20    0.40
   2  -4   0    1.70    0.40
  -3  -4   0  347.57    9.30
   3  -4   0  343.27    9.40
  -3   4   0  348.57    9.40
   4  -4   0   70.79    2.50
  -4  -4   0   77.69    2.40
  -4   4   0   69.09    2.40
   4   4   0   79.99    2.40
   5  -4   0   85.49    2.80
  -5  -4   0   80.69    2.60
   5   4   0   85.49    3.30
   5   4   0   81.59    2.60
  -5   4   0   85.49    2.70
  -6  -4   0    2.90    0.50
   6  -4   0    1.60    0.50
  -6   4   0    1.30    0.40
   6   4   0    1.50    0.80
   6   4   0    2.00    0.50
   7  -4   0   27.50    1.40
  -7   4   0   26.60    1.30
   7   4   0   27.20    2.00
   7   4   0   28.30    1.30
   8  -4   0    0.00    0.50
   8   4   0    0.10    0.90
  -8   4   0    0.30    0.40
   8   4   0    0.50    0.70
   9  -4   0    8.30    1.00
   9   4   0    7.30    1.40
  -9   4   0    7.40    0.80
  10   4   0    1.60    1.10
  11  -4   0    0.00    0.60
  11   4   0   -0.80    1.00
  12  -4   0    0.00    0.60
  12   4   0   -0.40    1.20
  13  -4   0    9.00    1.30
  13   4   0   12.80    2.10
   0  -5   0    0.50    0.40
   1  -5   0  128.39    4.00
  -1  -5   0  131.39    4.00
  -2  -5   0   77.59    2.70
   2  -5   0   82.49    2.80
  -3  -5   0   31.20    1.40
  -3   5   0   28.70    1.40
   4  -5   0   98.09    3.30
  -4  -5   0  102.29    3.20
   4   5   0   97.79    3.10
  -4   5   0   95.99    3.20
  -5  -5   0    2.30    0.50
   5  -5   0    1.40    0.50
   5   5   0    1.30    0.40
  -5   5   0    1.70    0.40
   5   5   0    1.50    0.80
   6  -5   0   54.59    2.20
  -6  -5   0   48.40    1.90
  -6   5   0   49.70    2.00
   6   5   0   54.69    1.90
   6   5   0   51.79    2.70
   7  -5   0   14.80    1.20
   7   5   0   17.00    1.80
  -7   5   0   15.40    1.00
   7   5   0   14.40    1.00
   8  -5   0   40.20    2.00
  -8   5   0   39.50    1.70
   8   5   0   37.90    2.60
   9  -5   0   76.29    3.00
   9   5   0   77.29    3.80
  -9   5   0   76.89    2.80
  10  -5   0    1.40    0.70
  10   5   0    1.00    1.10
  11  -5   0    0.50    0.70
  11   5   0    0.50    1.10
  12  -5   0    0.90    0.80
  12   5   0   -0.20    1.20
  13  -5   0    0.20    0.80
  13   5   0    1.00    1.40
   0  -6   0   22.60    1.30
   1  -6   0    1.00    0.50
  -1  -6   0    0.50    0.40
  -2  -6   0  123.79    4.00
  -3  -6   0   21.90    1.30
  -3   6   0   20.10    1.20
  -4  -6   0   29.00    1.50
  -4   6   0   29.50    1.50
  -5  -6   0   17.70    1.20
   5  -6   0   20.00    1.30
   5   6   0   19.80    1.10
  -5   6   0   19.50    1.20
   5   6   0   19.00    1.70
   6  -6   0  245.38    7.10
  -6  -6   0  225.78    7.20
  -6   6   0  235.58    6.80
   6   6   0  229.58    6.70
   6   6   0  238.98    7.60
   7  -6   0  154.98    5.00
  -7   6   0  149.88    4.80
   7   6   0  155.98    5.60
   8  -6   0    3.70    0.80
  -8   6   0    2.90    0.60
   8   6   0    2.80    1.10
   9  -6   0   12.40    1.30
   9   6   0   10.90    1.70
  -9   6   0   12.50    1.10
  10  -6   0   -0.90    0.60
 -10   6   0   -0.10    0.50
  10   6   0   -1.10    1.00
  11  -6   0    3.70    1.00
  11   6   0    3.50    1.40
  12  -6   0   -0.50    0.70
  12   6   0   -0.20    1.20
  13  -6   0    0.10    0.80
   0  -7   0    1.10    0.50
  -1  -7   0   59.19    2.40
   1  -7   0   58.49    2.40
  -2  -7   0   49.50    2.20
  -3  -7   0   26.20    1.50
  -3   7   0   22.80    1.40
  -4  -7   0  150.28    4.70
  -4   7   0  144.19    4.60
  -5  -7   0  206.38    6.10
  -5   7   0  196.08    6.00
   5   7   0  198.78    5.90
   5   7   0  200.08    6.70
   6   7   0   11.20    1.50
  -6   7   0   13.30    1.10
   7   7   0   43.70    2.70
  -7   7   0   41.50    2.00
   8  -7   0    4.30    1.00
   8   7   0    5.00    1.30
  -8   7   0    4.20    0.80
   9  -7   0    4.60    1.00
  -9   7   0    6.50    0.90
   9   7   0    6.20    1.50
  10  -7   0    1.10    0.80
 -10   7   0    0.80    0.60
  10   7   0    0.30    1.10
  11  -7   0   16.00    1.70
  11   7   0   15.20    2.10
  12  -7   0    1.50    1.00
  12   7   0    2.40    1.50
   0  -8   0 1321.77   34.70
  -1  -8   0   78.09    3.10
   1  -8   0   83.99    3.20
  -2  -8   0   12.00    1.20
  -3  -8   0   25.70    1.70
  -3   8   0   28.80    1.60
  -4  -8   0  331.87    9.70
  -4   8   0  343.87    9.70
  -5  -8   0   73.49    2.90
   5   8   0   69.29    3.30
  -5   8   0   69.69    2.80
   6   8   0   15.60    1.90
  -6   8   0   17.50    1.30
  -7   8   0    9.00    1.00
   7   8   0    8.50    1.50
   8   8   0   69.99    3.70
  -8   8   0   73.59    2.90
  -9   8   0    0.60    0.60
   9   8   0    0.20    1.00
  10   8   0    8.60    1.80
 -10   8   0    7.60    1.10
  11   8   0   -0.30    1.10
   0  -9   0    0.20    0.70
  -1  -9   0   24.90    1.80
  -2  -9   0   27.70    1.80
  -2   9   0   31.20    1.80
  -3  -9   0  180.78    5.90
  -3   9   0  178.68    5.70
  -4  -9   0   18.50    1.50
   4   9   0   17.20    1.90
  -4   9   0   19.30    1.50
  -5  -9   0   15.60    1.80
  -5   9   0   21.90    1.50
   5   9   0   25.40    2.10
   6   9   0   36.30    2.60
  -6   9   0   35.40    2.00
   7   9   0   29.80    2.50
  -7   9   0   27.50    1.80
   8   9   0    3.20    1.30
  -8   9   0    2.80    0.80
  -9   9   0    8.50    1.10
   9   9   0    8.60    1.70
  10   9   0   36.00    3.10
 -10   9   0   37.60    2.20
  -1 -10   0    3.40    0.90
  -1  10   0    2.40    0.80
  -2 -10   0  256.87    8.40
  -2  10   0  292.97    8.40
  -3 -10   0    5.20    1.00
  -3  10   0    2.70    0.80
  -4 -10   0   17.80    1.60
  -4  10   0   14.90    1.50
   5  10   0    3.30    1.30
  -5  10   0    3.90    0.90
   6  10   0   12.70    1.80
  -6  10   0   13.80    1.50
   7  10   0   -0.30    1.00
  -7  10   0   -0.50    0.60
  -8  10   0    2.40    0.80
   8  10   0    1.60    1.30
  -9  10   0   24.00    1.80
   9  10   0   22.70    2.60
   0  11   0   -0.10    0.60
  -1  11   0    0.50    0.70
  -2 -11   0    2.20    0.90
  -2  11   0    2.60    0.80
  -3 -11   0   34.30    2.30
  -3  11   0   43.30    2.40
  -4 -11   0   23.30    1.90
  -4  11   0   27.00    1.90
  -5  11   0    1.10    0.80
  -6  11   0   19.60    1.70
  -7  11   0    0.90    0.80
  -8  11   0    1.50    0.80
   8  11   0    0.90    1.30
   0  12   0   27.40    2.00
   1  12   0    0.50    0.70
  -1  12   0    0.30    0.70
  -2  12   0   -0.30    0.70
  -3  12   0    0.50    0.80
  -4  12   0   29.30    2.20
  -5  12   0   -0.40    0.70
   0  13   0    0.60    0.80
  -1  13   0   -0.20    0.80
   1  13   0   -0.30    0.70
  -2  13   0    8.70    1.70
   2  13   0    7.50    1.30
   3  13   0    4.10    1.00
  14   0  -1    1.40    1.10
  13   0  -1  119.49    5.00
  12   0  -1   -1.10    0.90
  12   0  -1    0.00    0.50
  11   0  -1  129.29    5.00
  11   0  -1  128.59    4.20
  10   0  -1    0.10    0.40
  10   0  -1   -0.50    0.80
   9   0  -1   12.90    1.50
   9   0  -1   11.20    0.90
   8   0  -1    0.20    0.60
   8   0  -1   -0.10    0.30
   7   0  -1  192.68    5.90
   7   0  -1  189.88    5.40
  -7   0   1  186.78    5.10
   6   0  -1   -0.10    0.50
  -6   0   1   -0.10    0.20
   6   0  -1   -0.10    0.30
   5   0  -1  289.07    7.70
  -5   0   1  288.67    7.50
   5   0  -1  283.07    8.10
  -4   0   1    0.00    0.10
   4   0  -1    0.10    0.30
   4   0  -1   -0.10    0.20
  -3   0   1  649.14   16.70
   3   0  -1  647.84   17.10
   2   0  -1   -2.50    0.10
   1   0  -1  260.67    7.00
   0   0  -1   -2.40    0.10
  -1   0  -1  346.57    9.30
   1   0   1  354.76    9.20
   1   0   1  352.36    9.20
   2   0   1    0.10    0.10
   2   0   1    0.10    0.30
  -2   0  -1    0.10    0.20
  -3   0  -1 7481.85  205.38
   3   0   1 7355.46  210.08
   3   0   1 7691.63  204.68
   4   0   1   -0.30    0.30
   4   0   1   -0.10    0.20
  -4   0  -1   -0.10    0.20
   5   0   1   68.49    2.10
  -5   0  -1   65.19    2.10
   5   0   1   66.99    2.50
   6   0   1    0.00    0.20
   6   0   1    0.40    0.50
  -6   0  -1   -0.10    0.30
  -7   0  -1   49.90    1.80
   7   0   1   51.79    1.80
   7   0   1   49.60    2.30
   8   0   1   -0.40    0.30
  -8   0  -1   -0.20    0.30
   8   0   1   -0.10    0.60
   9   0   1    2.70    0.50
   9   0   1    2.20    0.90
  10   0   1   -0.20    0.80
  10   0   1    0.00    0.40
  11   0   1    6.10    1.30
  12   0   1    0.80    1.10
  13   0   1    3.90    1.30
  14   0   1   -0.10    1.10
  15   1  -1   12.10    2.00
  14   1  -1    0.20    1.10
  13  -1  -1   13.30    2.10
  13   1  -1   12.60    1.90
  12  -1  -1    4.90    0.90
  12  -1  -1    4.70    1.20
  12   1  -1    4.40    1.30
  11  -1  -1    0.70    0.90
  11  -1  -1    0.40    0.50
  11   1  -1    0.60    1.00
  11   1  -1    1.60    0.60
  10  -1  -1   92.89    3.20
  10  -1  -1   96.09    3.80
  10   1  -1   91.39    4.00
  10   1  -1   97.39    3.20
   9  -1  -1    4.20    0.70
   9  -1  -1    2.40    0.90
   9   1  -1    4.00    0.60
   9   1  -1    2.80    0.90
   8  -1  -1  231.68    7.00
   8  -1  -1  232.98    6.60
   8   1  -1  238.58    6.50
   8   1  -1  235.28    7.30
  -8   1   1  228.08    6.40
   7  -1  -1   51.49    2.20
   7  -1  -1   48.80    1.80
  -7  -1   1   50.39    1.60
   7   1  -1   47.50    2.30
  -7   1   1   51.29    1.60
   7   1  -1   51.99    1.80
   6  -1  -1   -0.10    0.40
   6  -1  -1   -0.10    0.30
  -6  -1   1    0.00    0.20
   6   1  -1    0.20    0.30
   6   1  -1   -0.10    0.50
  -6   1   1    0.00    0.20
   5  -1  -1   65.39    2.30
  -5  -1   1   62.19    1.80
   5  -1  -1   64.49    2.00
   5   1  -1   62.49    2.00
  -5   1   1   63.39    1.90
  -4  -1   1  114.79    3.20
   4  -1  -1  124.69    3.50
   4  -1  -1  115.59    3.40
  -4   1   1  121.29    3.30
   4   1  -1  119.69    3.40
   3  -1  -1  165.68    4.50
   3  -1  -1  168.48    4.60
   3   1  -1  169.48    4.60
  -3   1   1  168.88    4.50
   2  -1  -1    6.00    0.40
   2  -1  -1    7.50    0.40
   2   1  -1    6.70    0.40
   0  -1  -1   11.80    0.50
   0   1   1   12.50    0.50
   0   1  -1   11.70    0.40
  -1  -1  -1 1078.39   35.90
  -1   1  -1 1102.49   29.10
   1   1   1 1161.98   29.70
   2  -1   1   39.80    1.60
  -2  -1  -1   47.40    1.50
   2  -1   1   49.00    1.50
  -2   1  -1   49.99    1.50
   2   1   1   48.20    1.30
   2   1   1   46.70    1.70
  -3  -1  -1  196.78    5.30
   3  -1   1  192.48    5.20
   3  -1   1  198.98    5.40
  -3   1  -1  191.38    5.20
   3   1   1  193.18    5.60
   3   1   1  198.18    5.10
  -4  -1  -1  477.75   12.70
   4  -1   1  485.85   13.00
   4  -1   1  485.45   12.70
   4   1   1  469.65   13.10
   4   1   1  511.85   12.60
  -4   1  -1  491.75   12.70
   5  -1   1   65.59    2.00
   5  -1   1   60.69    2.30
  -5  -1  -1   63.39    2.00
  -5   1  -1   63.09    2.00
   5   1   1   60.79    2.50
   5   1   1   66.29    1.90
   6  -1   1   17.60    1.20
   6  -1   1   19.10    0.90
  -6  -1  -1   19.30    1.00
   6   1   1   18.70    0.90
   6   1   1   18.00    1.40
  -6   1  -1   19.80    0.90
   7  -1   1   34.70    1.80
  -7  -1  -1   32.00    1.40
   7  -1   1   33.70    1.40
  -7   1  -1   30.90    1.30
   7   1   1   32.00    1.30
   7   1   1   32.30    1.90
   8  -1   1   24.10    1.70
   8  -1   1   24.70    1.20
  -8   1  -1   25.90    1.30
   8   1   1   27.20    1.90
   8   1   1   25.70    1.20
   9  -1   1   13.80    1.50
   9  -1   1   13.40    1.00
   9   1   1   17.10    1.70
   9   1   1   14.80    1.00
  10  -1   1   15.20    1.60
  10  -1   1   18.20    1.20
  10   1   1   18.20    1.90
  11  -1   1   32.00    2.30
  11   1   1   35.90    2.60
  12  -1   1   20.40    2.00
  12   1   1   20.40    2.20
  13  -1   1   27.50    2.40
  13   1   1   29.60    2.80
  14   1   1    2.50    1.40
  14   2  -1   -0.60    1.20
  13  -2  -1    2.80    0.80
  13   2  -1    2.30    1.30
  12  -2  -1   15.20    1.40
  12   2  -1   12.70    1.80
  11  -2  -1    3.90    1.60
  11  -2  -1    3.30    0.80
  11   2  -1    5.00    1.30
  10  -2  -1   51.99    2.20
  10  -2  -1   50.39    2.50
  10   2  -1   51.99    2.10
  10   2  -1   51.69    2.90
   9  -2  -1   78.59    3.00
   9  -2  -1   78.09    2.80
   9   2  -1   76.19    3.50
   9   2  -1   77.19    2.60
   8  -2  -1   19.80    1.40
   8  -2  -1   21.00    1.20
   8   2  -1   20.70    1.70
  -8   2   1   20.00    1.00
   8   2  -1   22.30    1.10
   7  -2  -1    0.50    0.50
   7  -2  -1    0.60    0.40
   7   2  -1    0.00    0.40
  -7   2   1    0.30    0.20
   7   2  -1    0.50    0.60
   6  -2  -1   20.00    1.20
   6  -2  -1   23.00    1.10
  -6  -2   1   20.60    0.80
  -6   2   1   19.30    0.90
   6   2  -1   21.40    1.00
   6   2  -1   20.60    1.50
  -5  -2   1  103.99    2.80
   5  -2  -1  102.79    3.10
   5  -2  -1  102.59    3.20
   5   2  -1  100.79    3.00
  -5   2   1  105.19    3.00
   4  -2  -1    0.20    0.20
  -4  -2   1    0.80    0.20
   4  -2  -1    1.00    0.30
  -4   2   1    0.40    0.20
   4   2  -1    0.60    0.30
   3  -2  -1  139.99    4.00
   3  -2  -1  149.79    3.90
  -3  -2   1  143.29    3.80
   3  -2  -1  142.89    4.00
   3   2  -1  140.79    4.00
   2  -2  -1 1069.39   29.20
   2  -2  -1 1118.29   29.40
  -2  -2   1 1143.19   29.10
   2   2  -1 1120.19   29.20
   1  -2  -1  327.17    8.40
  -1  -2   1  324.97    8.30
   1  -2  -1  295.97    8.20
   0  -2  -1   73.49    2.30
   0   2   1   84.59    2.30
   0   2  -1   82.79    2.30
  -1  -2  -1 4525.45  130.09
  -1   2  -1 4577.04  127.39
   1   2   1 4698.23  118.79
   2  -2   1 1989.70   52.59
  -2  -2  -1 1996.60   52.39
  -2   2  -1 2034.50   52.29
   2   2   1 2048.79   51.79
   2   2   1 1992.90   53.19
   3  -2   1  272.57    7.20
  -3  -2  -1  259.67    7.20
   3   2   1  264.87    7.50
   3   2   1  278.37    7.00
  -3   2  -1  262.57    7.10
  -4  -2  -1 1142.69   29.90
   4  -2   1 1134.19   29.60
  -4   2  -1 1150.08   30.40
   4   2   1 1179.88   29.70
   4   2   1 1147.19   30.10
   5  -2   1  807.72   21.30
   5  -2   1  841.62   21.50
  -5  -2  -1  815.92   21.20
   5   2   1  800.22   21.80
  -5   2  -1  805.22   21.40
   5   2   1  834.22   21.10
   6  -2   1   47.70    2.00
  -6  -2  -1   49.70    1.80
   6  -2   1   49.10    1.80
   6   2   1   50.09    1.60
   6   2   1   49.00    2.30
  -6   2  -1   50.89    1.80
   7  -2   1   84.99    2.80
  -7  -2  -1   84.99    2.70
   7  -2   1   85.89    3.10
  -7   2  -1   83.39    2.70
   7   2   1   85.79    2.60
   7   2   1   84.89    3.40
   8  -2   1    0.70    0.60
   8  -2   1    1.00    0.50
  -8   2  -1    0.40    0.40
   8   2   1    0.40    0.30
   8   2   1    0.60    0.80
   9  -2   1    6.60    0.80
   9  -2   1    5.50    1.00
   9   2   1    4.80    1.10
  10  -2   1   18.40    1.70
  10  -2   1   16.90    1.20
  10   2   1   25.40    2.10
  11  -2   1    0.50    0.90
  11  -2   1    0.20    0.50
  11   2   1   -0.50    1.10
  12   2   1   13.60    2.00
  13   2   1   27.70    2.80
  14   2   1   -0.90    1.20
  14  -3  -1   79.09    3.40
  14   3  -1   74.59    4.30
  13  -3  -1    2.80    0.90
  13   3  -1    1.90    1.40
  12  -3  -1    8.70    1.10
  12   3  -1    8.50    1.70
  11   3  -1    0.90    1.00
  10  -3  -1  122.69    4.10
  10   3  -1  125.99    5.00
  10   3  -1  122.89    4.50
   9  -3  -1    3.50    0.70
   9   3  -1    2.20    1.10
   9   3  -1    3.20    0.60
   8  -3  -1    9.70    0.90
   8  -3  -1    9.50    1.00
  -8   3   1    9.00    0.70
   8   3  -1    8.30    1.30
   8   3  -1    8.80    0.90
   7  -3  -1   33.20    1.50
   7  -3  -1   30.20    1.50
  -7   3   1   32.90    1.30
   7   3  -1   28.70    2.00
   7   3  -1   33.50    1.40
   6  -3  -1    3.50    0.50
  -6  -3   1    4.20    0.40
   6  -3  -1    2.80    0.50
   6   3  -1    3.30    0.50
  -6   3   1    3.70    0.50
  -5  -3   1  222.68    6.00
   5  -3  -1  219.48    6.30
   5  -3  -1  234.08    6.10
   5   3  -1  226.18    6.20
  -5   3   1  220.18    6.20
  -4  -3   1  246.68    6.50
   4  -3  -1  239.38    6.70
  -4   3   1  244.18    6.60
   4   3  -1  240.28    6.60
   3  -3  -1   85.49    2.70
   3  -3  -1   88.79    2.60
  -3  -3   1   87.59    2.50
   3   3  -1   83.79    2.60
   2  -3  -1  430.46   11.60
   2  -3  -1  445.76   11.70
  -2  -3   1  446.86   11.60
   1  -3  -1    4.40    0.40
  -1  -3   1    4.30    0.40
   1  -3  -1    4.20    0.50
   0  -3  -1  214.68    5.90
  -1  -3  -1  850.51   22.50
   1   3   1  851.01   22.10
  -2  -3  -1  905.61   23.30
  -2   3  -1  890.71   23.30
   2   3   1  906.51   23.50
   3  -3   1   64.39    2.10
  -3  -3  -1   64.89    2.10
  -3   3  -1   67.09    2.10
   3   3   1   68.39    2.50
   3   3   1   60.09    1.90
   4  -3   1  976.50   25.10
  -4  -3  -1  949.51   25.00
   4   3   1  988.10   25.10
   4   3   1  965.30   25.60
  -4   3  -1  959.60   25.50
   5  -3   1  101.89    3.20
  -5  -3  -1  103.29    3.10
  -5   3  -1  103.09    3.10
   5   3   1  104.19    3.00
   5   3   1  102.89    3.70
   6  -3   1    9.90    0.80
  -6  -3  -1    8.20    0.70
   6   3   1    9.00    1.20
   6   3   1    8.30    0.60
  -6   3  -1    9.70    0.70
   7  -3   1  171.48    5.20
  -7  -3  -1  175.98    5.10
   7   3   1  176.68    4.90
   7   3   1  180.98    5.90
  -7   3  -1  171.28    5.10
   8  -3   1    0.70    0.50
   8   3   1    0.30    0.70
  -8   3  -1    0.00    0.40
   9  -3   1    0.80    0.50
   9  -3   1    2.60    0.70
  -9   3  -1    1.20    0.50
   9   3   1    0.80    0.90
  10  -3   1    3.10    0.70
  10   3   1    3.30    1.20
  11  -3   1    1.40    0.70
  11   3   1    0.30    1.00
  12  -3   1    0.50    0.60
  12   3   1   -0.50    1.20
  13   3   1    9.10    2.00
  14  -4  -1    0.80    0.80
  14   4  -1    0.20    1.30
  13  -4  -1   10.60    1.40
  13   4  -1   12.10    2.00
  12  -4  -1    3.90    1.00
  12   4  -1    2.70    1.30
  11  -4  -1   -0.50    0.50
  11   4  -1   -1.20    1.00
  10  -4  -1    0.20    0.50
  10   4  -1   -0.60    0.90
   9  -4  -1    2.60    0.70
  -9   4   1    3.80    0.60
   9   4  -1    3.70    1.20
   9   4  -1    3.90    0.70
   8  -4  -1   12.80    1.10
   8   4  -1   13.00    1.00
   8   4  -1   14.60    1.70
  -8   4   1   13.20    0.90
   7  -4  -1    6.80    0.80
   7   4  -1    7.80    0.80
  -7   4   1    6.30    0.70
   7   4  -1    7.00    1.20
   6  -4  -1  306.37    8.60
  -6  -4   1  308.87    8.30
   6   4  -1  309.37    8.40
  -6   4   1  308.17    8.40
   5  -4  -1   12.30    0.90
  -5  -4   1   12.60    0.70
   5   4  -1   12.20    0.80
  -5   4   1   12.80    0.80
  -4  -4   1    1.40    0.30
   4  -4  -1    1.30    0.40
   4   4  -1    0.70    0.30
  -4   4   1    0.90    0.30
   3  -4  -1  248.78    6.80
  -3  -4   1  251.57    6.70
   3  -4  -1  231.18    6.70
   2  -4  -1  686.33   17.70
  -2  -4   1  675.23   17.70
   2  -4  -1  669.33   17.80
  -1  -4   1   35.70    1.40
   1  -4  -1   35.90    1.50
   0  -4   1   10.00    0.70
   0  -4  -1    9.20    0.70
  -1  -4  -1   28.10    1.30
  -1   4  -1   28.70    1.20
  -2  -4  -1  202.18    5.60
   2   4   1  194.78    5.80
  -2   4  -1  196.48    5.60
  -3  -4  -1   76.69    2.50
  -3   4  -1   72.49    2.40
   3   4   1   71.69    2.80
   3   4   1   80.39    2.30
   4  -4   1 1304.47   34.10
  -4  -4  -1 1335.27   34.20
  -4   4  -1 1316.17   34.70
   4   4   1 1298.57   34.50
   4   4   1 1331.07   34.00
  -5  -4  -1  104.69    3.30
   5  -4   1  108.59    3.50
   5   4   1  109.99    3.90
   5   4   1  106.39    3.20
  -5   4  -1  106.09    3.30
   6  -4   1    2.40    0.60
  -6  -4  -1    2.20    0.50
  -6   4  -1    2.60    0.50
   6   4   1    2.80    0.90
   6   4   1    2.50    0.50
   7  -4   1    4.00    0.70
  -7   4  -1    3.40    0.50
   7   4   1    4.10    1.00
   8  -4   1  278.37    8.30
   8   4   1  303.57    9.20
  -8   4  -1  284.97    8.10
   9  -4   1    0.00    0.50
   9   4   1    0.30    0.80
  -9   4  -1    0.60    0.50
  10  -4   1   23.70    1.60
  10   4   1   22.30    2.20
  11  -4   1    4.00    0.90
  11   4   1    4.80    1.40
  12  -4   1   20.10    1.60
  12   4   1   21.00    2.50
  13   4   1    9.00    2.00
  14  -5  -1    1.60    0.90
  13  -5  -1   47.50    2.60
  13   5  -1   42.00    3.30
  12  -5  -1    1.60    0.80
  12   5  -1    0.20    1.20
  11  -5  -1    0.10    0.70
  11   5  -1   -0.30    1.00
  10  -5  -1    0.60    0.60
  10   5  -1    0.20    1.10
   9  -5  -1   42.30    2.10
  -9   5   1   44.60    1.90
   9   5  -1   43.90    2.80
   8  -5  -1    3.30    0.70
   8   5  -1    2.20    1.00
   8   5  -1    3.10    0.70
  -8   5   1    3.50    0.60
   7  -5  -1    8.60    1.00
   7   5  -1    7.30    0.80
  -7   5   1    8.50    0.80
   7   5  -1   10.60    1.50
  -6  -5   1    2.60    0.50
   6  -5  -1    3.10    0.60
  -6   5   1    3.00    0.50
   6   5  -1    2.70    0.50
   5  -5  -1   18.80    1.20
  -5  -5   1   19.10    1.00
  -5   5   1   17.20    1.00
   5   5  -1   19.90    1.10
   4  -5  -1  326.37    9.20
  -4  -5   1  333.57    9.10
   4   5  -1  334.97    9.10
   3  -5  -1   26.30    1.40
  -3  -5   1   26.30    1.20
   3  -5  -1   24.80    1.30
  -2  -5   1  183.98    5.30
   2  -5  -1  185.28    5.50
   1  -5  -1   23.20    1.30
  -1  -5   1   23.00    1.20
   0  -5  -1  167.08    5.10
   0  -5   1  174.28    5.00
  -1  -5  -1   31.10    1.50
  -1   5  -1   34.20    1.40
  -2  -5  -1    5.10    0.70
   2   5   1    7.70    0.90
  -2   5  -1    7.20    0.70
  -3  -5  -1 1503.05   38.60
   3   5   1 1474.55   38.90
  -3   5  -1 1499.25   39.40
  -4  -5  -1    0.00    0.30
   4   5   1    0.70    0.60
   4   5   1    0.00    0.30
  -4   5  -1    0.80    0.40
  -5  -5  -1   15.90    1.10
   5  -5   1   13.80    1.10
   5   5   1   13.60    1.50
  -5   5  -1   15.60    1.00
   5   5   1   15.60    0.90
   6  -5   1    3.90    0.70
  -6  -5  -1    3.90    0.60
   6   5   1    3.20    1.00
  -6   5  -1    2.30    0.50
   7  -5   1  135.19    4.40
   7   5   1  134.79    5.10
  -7   5  -1  136.69    4.20
   8  -5   1   -0.10    0.50
   8   5   1   -0.50    0.90
  -8   5  -1    0.50    0.40
   9  -5   1   -0.40    0.50
  -9   5  -1    0.20    0.50
   9   5   1    1.80    1.10
  10  -5   1   22.10    1.60
  10   5   1   23.70    2.40
  11  -5   1    4.80    1.00
  11   5   1    4.90    1.50
  12  -5   1    4.60    1.10
  12   5   1    5.00    1.60
  13  -5   1    1.40    0.90
  13   5   1   -2.10    1.50
  13  -6  -1    2.80    1.00
  13   6  -1    1.70    1.50
  12  -6  -1    3.40    1.00
  12   6  -1    2.00    1.40
  11  -6  -1    0.90    0.80
  11   6  -1    3.80    1.40
  10  -6  -1    2.00    0.80
  10   6  -1    3.00    1.30
   9  -6  -1   60.39    2.70
   9   6  -1   56.39    3.30
  -9   6   1   59.39    2.40
   8  -6  -1    8.20    1.10
  -8   6   1   10.40    1.00
   8   6  -1    9.50    1.50
   7  -6  -1   23.50    1.50
   7   6  -1   23.40    1.30
   7   6  -1   24.90    2.10
  -7   6   1   21.80    1.30
   6  -6  -1   76.99    2.90
  -6   6   1   73.29    2.70
   6   6  -1   71.59    2.60
   5  -6  -1   60.79    2.40
  -5  -6   1   57.59    2.20
   5   6  -1   56.39    2.20
  -5   6   1   59.79    2.30
   4  -6  -1    3.90    0.70
  -4  -6   1    2.20    0.50
  -3  -6   1    5.50    0.70
   3  -6  -1    6.10    0.80
  -2  -6   1   37.00    1.70
   2  -6  -1   37.20    1.80
   1  -6  -1  152.48    4.70
  -1  -6   1  148.59    4.60
   0  -6   1    8.10    0.80
   0  -6  -1    8.80    0.90
  -1  -6  -1    0.50    0.40
  -1   6  -1    3.70    0.60
  -2  -6  -1  507.15   14.00
  -2   6  -1  519.55   13.90
   2   6   1  523.35   14.10
  -3  -6  -1   74.49    2.70
  -3   6  -1   73.99    2.60
   3   6   1   74.89    3.00
  -4  -6  -1   72.79    2.80
   4   6   1   80.79    3.20
   4   6   1   74.29    2.60
  -4   6  -1   81.19    2.80
  -5  -6  -1   89.29    3.30
   5   6   1   95.19    3.00
  -5   6  -1   99.29    3.20
   5   6   1   98.99    3.80
  -6  -6  -1  211.68    6.50
  -6   6  -1  228.88    6.50
   6   6   1  224.18    7.30
   7  -6   1   77.19    3.10
  -7   6  -1   77.39    2.80
   7   6   1   77.19    3.60
   8  -6   1    4.50    0.90
  -8   6  -1    4.50    0.80
   8   6   1    6.70    1.30
   9  -6   1    3.20    0.80
   9   6   1    6.10    1.40
  -9   6  -1    3.60    0.70
  10  -6   1   51.39    2.60
 -10   6  -1   50.79    2.30
  10   6   1   50.19    3.20
  11  -6   1    1.30    0.90
  11   6   1    2.60    1.40
  12  -6   1    3.70    1.00
  12   6   1    2.60    1.50
  12  -7  -1   16.40    1.80
  12   7  -1   13.50    2.10
  11  -7  -1    0.10    0.70
  11   7  -1    1.50    1.30
  10  -7  -1    0.40    0.70
 -10   7   1    1.10    0.60
  10   7  -1    0.80    1.20
   9  -7  -1   20.50    1.70
   9   7  -1   18.50    2.10
  -9   7   1   22.10    1.40
   8  -7  -1   49.10    2.40
   8   7  -1   48.20    3.00
  -8   7   1   47.20    2.10
   7  -7  -1   40.60    2.10
  -7   7   1   41.30    1.90
   7   7  -1   38.70    2.60
   6  -7  -1   25.70    1.60
  -6   7   1   23.80    1.50
   6   7  -1   26.60    1.50
  -5  -7   1   32.10    1.60
   5   7  -1   35.00    1.70
  -5   7   1   31.40    1.60
  -4  -7   1    5.90    0.80
  -4   7   1    3.20    0.60
   3  -7  -1   18.10    1.30
  -3  -7   1   18.00    1.20
  -2  -7   1    0.10    0.40
   2  -7  -1    0.30    0.50
  -1  -7   1   18.40    1.30
   1  -7  -1   19.70    1.40
   0  -7  -1    7.00    0.90
  -1  -7  -1    1.70    0.60
  -1   7  -1    2.70    0.60
  -2  -7  -1   80.89    3.00
  -2   7  -1   77.49    2.80
   2   7   1   76.99    3.00
  -3  -7  -1  101.89    3.60
  -3   7  -1   97.79    3.40
   3   7   1  100.19    3.70
  -4  -7  -1   12.60    1.20
   4   7   1    9.90    1.30
  -4   7  -1    9.10    0.90
  -5  -7  -1    1.80    0.60
   5   7   1    3.10    1.10
  -5   7  -1    3.20    0.70
   6   7   1    2.20    1.00
  -6   7  -1    1.40    0.60
   7   7   1   35.50    2.50
  -7   7  -1   34.80    1.80
   8   7   1    1.50    1.10
  -8   7  -1   -0.20    0.50
   9   7   1   69.19    3.70
  -9   7  -1   70.29    2.80
  10   7   1    9.40    1.80
 -10   7  -1    8.60    1.10
  11   7   1   61.09    3.80
  11  -8  -1    0.00    0.90
  11   8  -1    1.00    1.30
  10  -8  -1   15.20    1.70
 -10   8   1   14.90    1.40
  10   8  -1   13.90    2.10
   9  -8  -1    5.10    1.10
  -9   8   1    4.30    0.80
   9   8  -1    4.60    1.40
  -8   8   1   36.60    2.00
   8   8  -1   39.10    2.80
   7   8  -1   44.80    2.90
  -7   8   1   46.50    2.20
  -6   8   1   -0.20    0.50
  -5  -8   1   18.10    1.40
   5   8  -1   20.00    1.40
  -5   8   1   21.70    1.40
  -4  -8   1   11.60    1.20
  -4   8   1    7.20    0.90
  -3  -8   1   67.79    2.70
   2  -8  -1   21.10    1.50
  -2  -8   1   19.80    1.40
  -1  -8   1  132.99    4.40
   1  -8  -1  124.79    4.40
   0  -8  -1   96.09    3.60
  -1  -8  -1  116.79    3.90
  -1   8  -1   95.59    3.60
  -2  -8  -1   33.60    2.00
  -2   8  -1   42.20    2.00
   2   8   1   48.30    2.30
  -3  -8  -1  195.58    6.50
   3   8   1  217.88    6.70
  -3   8  -1  216.58    6.40
  -4  -8  -1   76.29    3.10
  -4   8  -1   76.09    2.90
   4   8   1   76.29    3.40
  -5  -8  -1    0.70    0.60
   5   8   1    0.00    0.80
  -5   8  -1    0.40    0.50
   6   8   1    3.10    1.10
  -6   8  -1    2.90    0.70
   7   8   1    2.00    1.10
  -7   8  -1    2.50    0.70
  -8   8  -1    1.40    0.60
   8   8   1    2.70    1.20
  -9   8  -1    2.90    0.80
   9   8   1    2.90    1.30
 -10   8  -1   -0.30    0.60
  10   8   1   -1.00    1.10
  11   8   1   11.80    2.10
  11   9  -1   -1.10    1.90
  10   9  -1    2.60    1.40
 -10   9   1    2.80    0.80
   9   9  -1    0.80    1.10
  -9   9   1    0.40    0.60
   8   9  -1    0.70    1.10
  -8   9   1    2.30    0.70
  -7   9   1    5.50    0.90
   7   9  -1    7.60    1.50
   6   9  -1   62.29    3.40
  -6   9   1   63.29    2.80
  -5   9   1   17.00    1.50
   5   9  -1   20.50    1.50
  -4  -9   1    0.40    0.60
  -4   9   1    2.50    0.80
  -3  -9   1   90.79    3.50
  -2  -9   1   16.80    1.40
   2  -9  -1   18.80    1.60
   1  -9  -1   -0.20    0.60
   0  -9  -1   33.50    2.00
   0   9  -1   27.50    1.70
  -1  -9  -1  168.08    5.60
  -1   9  -1  165.48    5.30
  -2  -9  -1   11.70    1.30
  -2   9  -1    6.40    0.90
  -3  -9  -1    0.80    0.70
  -3   9  -1    0.50    0.60
  -4  -9  -1  222.08    7.00
  -4   9  -1  220.58    6.80
   4   9   1  220.08    7.20
  -5  -9  -1   24.80    1.80
   5   9   1   23.50    2.00
  -5   9  -1   22.30    1.60
  -6   9  -1    3.80    0.80
   6   9   1    5.00    1.30
  -7   9  -1    8.70    1.10
   7   9   1    7.00    1.50
  -8   9  -1    1.10    0.70
   8   9   1    1.40    1.10
   9   9   1    9.70    1.80
  -9   9  -1    8.00    1.10
 -10   9  -1    0.40    0.70
  10   9   1   -1.40    1.20
 -10  10   1    1.90    0.80
  10  10  -1   -1.10    1.20
   9  10  -1   25.90    2.70
  -9  10   1   26.50    1.90
  -8  10   1    0.30    0.70
   8  10  -1   -0.60    1.00
  -7  10   1    6.30    1.10
   7  10  -1    5.30    1.40
   6  10  -1    3.60    1.30
  -6  10   1    4.40    1.00
  -5  10   1    4.70    1.00
   5  10  -1    4.50    1.30
  -4 -10   1    6.80    1.10
  -4  10   1   10.70    1.20
  -3  10   1   94.89    3.70
   1 -10  -1   14.00    1.60
   1  10  -1   14.20    1.40
   0 -10  -1  107.69    4.10
   0  10  -1   92.79    3.70
  -1 -10  -1   13.90    1.60
  -1  10  -1   19.00    1.50
  -2 -10  -1   -1.10    0.60
  -2  10  -1   -0.60    0.60
  -3 -10  -1    2.80    0.90
  -3  10  -1    2.80    0.80
  -4 -10  -1   44.50    2.50
  -4  10  -1   42.50    2.30
  -5  10  -1  138.09    4.80
  -6  10  -1   15.90    1.50
   6  10   1   13.40    1.80
   7  10   1   16.10    2.10
  -7  10  -1   18.90    1.60
  -8  10  -1    0.40    0.70
   8  10   1    0.10    1.00
   9  10   1    2.30    1.40
  -9  10  -1    2.60    0.90
  -8  11   1    0.20    0.70
   8  11  -1    1.80    1.30
  -7  11   1   22.10    1.80
  -6  11   1    8.20    1.20
  -5  11   1    3.00    0.90
  -4  11   1   91.59    3.70
  -3  11   1   -0.10    0.60
   3  11  -1    0.40    0.60
   2  11  -1   12.80    1.40
  -2  11   1   14.70    1.50
   1  11  -1    9.30    1.20
   0 -11  -1    2.10    0.90
   0  11  -1    2.70    0.80
  -1 -11  -1    1.60    0.80
  -1  11  -1    2.50    0.80
  -2 -11  -1    0.10    0.70
  -2  11  -1    0.60    0.60
  -3 -11  -1   40.40    2.50
  -3  11  -1   43.40    2.30
  -4 -11  -1    1.60    0.80
  -4  11  -1    1.50    0.80
  -5  11  -1   42.00    2.30
  -6  11  -1   16.90    1.70
  -7  11  -1    5.10    1.00
  -6  12   1   -0.20    0.80
  -5  12   1    0.40    0.80
  -4  12   1    0.80    0.80
   3  12  -1    0.10    0.60
  -3  12   1    1.00    0.80
  -2  12   1   18.50    1.70
   2  12  -1   18.50    1.70
   1  12  -1    5.20    1.00
  -1  12   1    5.60    1.10
   0  12  -1   64.59    3.00
  -1 -12  -1   -0.10    0.80
  -1  12  -1    0.50    0.70
  -2 -12  -1    4.00    1.10
  -2  12  -1    4.10    1.00
  -3 -12  -1    7.50    1.30
  -3  12  -1    7.40    1.20
  -4  12  -1    2.50    0.90
  -5  12  -1   11.20    1.40
   3  13  -1   23.30    2.00
  -2  13   1    0.70    1.00
   2  13  -1    1.20    0.80
   1  13  -1   32.20    2.20
  -1  13   1   34.20    2.30
   0  13  -1   15.20    1.70
   0  13   1   16.20    1.80
  -1  13  -1    0.00    0.80
  14   0  -2    0.80    1.10
  13   0  -2   -0.10    0.60
  13   0  -2   -0.30    1.00
  12   0  -2   72.89    2.80
  12   0  -2   69.49    3.50
  11   0  -2   -0.90    0.50
  11   0  -2    0.40    0.90
  10   0  -2  456.15   12.20
  10   0  -2  441.96   13.00
   9   0  -2   -0.20    0.40
   9   0  -2   -0.10    0.70
   8   0  -2    0.90    0.40
   8   0  -2    1.20    0.70
   7   0  -2   -0.20    0.30
   7   0  -2    0.30    0.50
  -7   0   2   -0.10    0.20
   6   0  -2  136.19    3.90
  -6   0   2  135.89    3.60
   5   0  -2   -0.30    0.20
  -5   0   2   -0.10    0.10
   4   0  -2 1807.12   48.00
  -4   0   2 1856.61   46.90
   3   0  -2   -0.10    0.20
   3   0  -2   -0.10    0.10
   2   0  -2 4291.67  115.09
   2   0  -2 4160.98  119.99
   1   0  -2   -1.90    0.10
   1   0  -2   -2.40    0.10
   0   0  -2 1597.84   41.50
  -1   0  -2    0.20    0.20
  -2   0  -2  564.74   15.80
   2   0   2  611.94   15.60
   2   0   2  605.14   15.50
   3   0   2   -0.20    0.30
  -3   0  -2   -0.10    0.20
   3   0   2   -0.20    0.20
   4   0   2   43.40    1.40
  -4   0  -2   40.90    1.50
   4   0   2   43.60    1.80
  -5   0  -2   -0.20    0.30
   5   0   2    0.10    0.20
   5   0   2   -0.50    0.40
  -6   0  -2    3.40    0.50
   6   0   2    3.00    0.40
   6   0   2    3.00    0.70
   7   0   2    0.40    0.60
   7   0   2   -0.10    0.30
  -7   0  -2   -0.10    0.30
   8   0   2   87.19    3.50
  -8   0  -2   89.39    3.00
   8   0   2   90.19    2.80
   9   0   2   -0.30    0.80
  10   0   2    2.80    1.10
  11   0   2   -1.00    0.80
  12   0   2   25.90    2.40
  13   0   2   -0.50    1.00
  14   0   2    5.30    1.60
  15   1  -2    1.00    1.30
  14  -1  -2    0.70    0.90
  14   1  -2    0.50    1.10
  13  -1  -2   72.99    3.00
  13   1  -2   75.49    3.90
  12  -1  -2   14.50    1.30
  12  -1  -2   12.80    1.60
  12   1  -2   14.00    1.20
  12   1  -2   11.60    1.70
  11  -1  -2   10.30    1.40
  11  -1  -2   11.60    1.10
  11   1  -2   10.40    1.50
  11   1  -2   11.00    1.10
  10  -1  -2    1.10    0.80
  10  -1  -2    0.40    0.50
  10   1  -2   -1.00    0.80
  10   1  -2    0.10    0.50
   9  -1  -2   26.80    1.80
   9  -1  -2   30.30    1.40
   9   1  -2   28.40    2.00
   9   1  -2   27.40    1.40
   8  -1  -2   14.60    1.00
   8  -1  -2   14.10    1.30
   8   1  -2   14.30    1.40
   8   1  -2   15.40    1.00
   7  -1  -2   -0.20    0.30
   7  -1  -2   -0.10    0.50
   7   1  -2    1.00    0.60
  -7   1   2    0.20    0.20
   7   1  -2   -0.20    0.30
   6  -1  -2  159.08    4.60
   6  -1  -2  158.38    4.80
  -6   1   2  161.58    4.30
   6   1  -2  159.28    4.60
   5  -1  -2  334.47    9.10
   5   1  -2  331.17    9.10
  -5   1   2  354.96    8.90
   4  -1  -2   14.80    0.60
   4  -1  -2   15.60    0.70
   4   1  -2   16.30    0.80
   3  -1  -2   71.59    2.00
   3   1  -2   67.49    2.10
   2  -1  -2   86.19    2.50
   2  -1  -2   91.89    2.50
   2   1  -2   90.49    2.40
   2   1  -2   93.39    2.60
   1  -1  -2   46.40    1.30
   1   1  -2   47.50    1.30
   0  -1  -2 2889.91   90.59
   0   1  -2 2986.40   84.49
  -1  -1  -2 9844.62  270.77
   1   1   2 9999.00  275.07
  -1   1  -2 9612.84  266.07
  -2  -1  -2 7565.34  212.68
   2  -1   2 6498.85  202.28
  -2   1  -2 7725.23  209.78
   2   1   2 7451.55  220.18
   2   1   2 7884.51  194.08
   3  -1   2    1.10    0.40
  -3  -1  -2    1.90    0.40
   3  -1   2    1.70    0.30
  -3   1  -2    1.90    0.30
   3   1   2    1.60    0.20
   3   1   2    1.20    0.50
   4  -1   2  186.78    5.30
   4  -1   2  180.28    4.90
  -4  -1  -2  178.28    5.00
  -4   1  -2  178.38    5.00
   4   1   2  184.48    4.80
   4   1   2  170.88    5.30
  -5  -1  -2  298.57    8.10
   5  -1   2  301.17    8.40
   5  -1   2  299.37    8.00
  -5   1  -2  295.67    8.10
   5   1   2  294.17    8.60
   5   1   2  304.57    7.90
   6  -1   2  376.06   10.00
  -6  -1  -2  375.56   10.10
   6  -1   2  374.26   10.40
   6   1   2  366.06   10.60
   6   1   2  373.26    9.80
  -6   1  -2  372.86   10.10
   7  -1   2   13.90    0.90
  -7  -1  -2   16.30    1.00
   7  -1   2   15.20    1.30
   7   1   2   15.00    0.80
   7   1   2   14.50    1.40
  -7   1  -2   14.60    1.00
   8  -1   2    7.10    0.70
   8  -1   2    6.40    1.00
   8   1   2    7.20    1.20
  -8   1  -2    6.40    0.80
   8   1   2    7.50    0.70
   9  -1   2   -0.20    0.70
   9  -1   2    0.10    0.40
   9   1   2   -1.10    0.70
  10  -1   2    4.70    1.10
  10   1   2    5.00    1.30
  11  -1   2   22.40    2.00
  11   1   2   22.40    2.20
  12  -1   2    0.40    1.00
  12   1   2    1.30    1.10
  13  -1   2   -0.30    1.10
  13   1   2    0.40    1.20
  14   1   2    5.60    1.60
  15   2  -2    1.50    1.40
  14  -2  -2   21.00    1.70
  14   2  -2   20.80    2.40
  13  -2  -2    1.60    0.70
  13   2  -2    0.70    1.10
  12  -2  -2   11.20    1.20
  12   2  -2   11.30    1.70
  11  -2  -2  198.18    6.10
  11   2  -2  200.28    5.90
  11   2  -2  195.98    6.90
  10  -2  -2   12.90    1.20
  10  -2  -2   17.50    1.60
  10   2  -2   13.40    1.10
  10   2  -2   14.90    1.70
   9  -2  -2   78.49    2.70
   9  -2  -2   73.79    3.00
   9   2  -2   73.99    3.40
   9   2  -2   75.79    2.60
   8  -2  -2    0.00    0.50
   8  -2  -2    0.60    0.40
   8   2  -2    1.00    0.80
   8   2  -2    0.90    0.40
  -8   2   2    0.10    0.20
   7  -2  -2  155.68    4.60
   7  -2  -2  162.38    4.80
   7   2  -2  155.78    4.60
  -7   2   2  154.88    4.40
   6  -2  -2   47.40    1.70
   6  -2  -2   48.70    1.90
  -6   2   2   46.70    1.60
   6   2  -2   46.60    1.70
   5  -2  -2    0.50    0.30
   5  -2  -2    1.40    0.40
  -5   2   2    1.00    0.20
   5   2  -2    0.80    0.40
   4  -2  -2  123.69    3.40
   4  -2  -2  114.09    3.40
   4  -2  -2  122.69    3.40
   4   2  -2  117.49    3.50
   3  -2  -2  319.47    8.60
   3  -2  -2  320.57    8.50
   3   2  -2  321.67    8.60
   3   2  -2  327.87    8.30
   2  -2  -2 1374.56   37.30
   2  -2  -2 1432.06   37.50
   2   2  -2 1483.35   37.00
   1  -2  -2   96.19    2.70
   1  -2  -2   90.39    2.60
   1   2  -2   91.39    2.60
   0  -2  -2  278.57    7.50
   0  -2  -2  278.87    7.20
   0   2  -2  278.77    7.30
   0   2   2  280.57    7.40
  -1  -2  -2    5.60    0.50
  -1   2  -2    6.00    0.40
   1   2   2    5.30    0.60
  -2  -2  -2 1954.50   52.29
  -2   2  -2 1996.30   51.99
   2   2   2 2060.89   51.09
   2   2   2 1974.90   52.89
   3  -2   2  216.18    6.10
  -3  -2  -2  221.58    6.20
   3   2   2  225.78    6.50
   3   2   2  233.98    5.80
  -3   2  -2  222.88    6.10
  -4  -2  -2  443.16   11.90
   4  -2   2  448.46   11.90
   4   2   2  458.65   11.60
   4   2   2  441.06   12.30
  -4   2  -2  446.66   11.80
   5  -2   2    0.20    0.30
  -5  -2  -2    0.00    0.30
   5  -2   2    0.30    0.30
  -5   2  -2    0.30    0.30
   5   2   2    0.20    0.50
   5   2   2    0.20    0.20
   6  -2   2    2.50    0.70
  -6  -2  -2    2.70    0.50
   6  -2   2    3.00    0.50
   6   2   2    3.60    0.80
  -6   2  -2    3.20    0.50
   7  -2   2    8.70    1.10
  -7  -2  -2    8.40    0.80
   7  -2   2    9.40    0.80
   7   2   2    8.40    0.60
  -7   2  -2    8.90    0.80
   7   2   2    9.10    1.20
   8  -2   2    4.50    0.70
   8  -2   2    4.40    1.00
  -8   2  -2    4.60    0.70
   8   2   2    5.30    1.10
   9  -2   2   80.89    3.40
   9  -2   2   78.79    2.80
   9   2   2   83.19    3.70
  -9   2  -2   78.39    3.10
  10  -2   2    0.30    0.50
  10  -2   2    0.60    0.90
  10   2   2   -0.50    1.00
  11  -2   2    3.30    1.00
  11   2   2    0.30    1.10
  12   2   2    2.50    1.40
  13   2   2   24.70    2.70
  15  -3  -2   15.00    1.60
  14  -3  -2   23.60    1.90
  14   3  -2   25.20    2.80
  13  -3  -2   20.50    1.60
  13   3  -2   17.30    2.30
  12  -3  -2   37.90    2.00
  12   3  -2   36.10    2.80
  11  -3  -2   13.60    1.30
  11   3  -2   12.80    1.10
  11   3  -2   11.80    1.70
  10  -3  -2   33.60    1.80
  10   3  -2   32.20    2.40
  10   3  -2   32.60    1.60
   9  -3  -2  113.59    3.80
   9   3  -2  112.79    4.50
   9   3  -2  114.69    3.70
   8  -3  -2   18.20    1.20
   8  -3  -2   18.60    1.10
   8   3  -2   17.60    1.10
  -8   3   2   18.10    0.90
   8   3  -2   17.60    1.70
   7  -3  -2   11.70    0.90
   7  -3  -2   11.70    0.90
  -7   3   2   11.90    0.70
   7   3  -2   11.90    0.90
   6  -3  -2   22.10    1.10
  -6  -3   2   22.80    0.80
   6  -3  -2   22.60    1.10
  -6   3   2   21.60    1.00
   6   3  -2   24.40    1.20
   5  -3  -2   25.50    1.00
  -5  -3   2   26.40    0.90
   5  -3  -2   25.20    1.20
   5   3  -2   25.70    1.20
   4  -3  -2   68.79    1.90
   4  -3  -2   67.79    2.20
  -4  -3   2   68.49    2.00
   4  -3  -2   66.09    2.20
   4   3  -2   66.69    2.20
   3  -3  -2    7.80    0.50
   3  -3  -2    5.10    0.60
   3   3  -2    5.90    0.60
   2  -3  -2  182.28    5.00
   2  -3  -2  183.48    5.20
   2   3  -2  182.88    4.90
   1  -3  -2   11.10    0.60
   1  -3  -2    9.90    0.70
   1   3  -2   10.40    0.60
  -1   3   2   10.50    0.50
   0  -3  -2    8.00    0.70
   0   3  -2    8.20    0.50
   0   3   2    8.90    0.60
  -1  -3  -2  680.33   18.20
  -1   3  -2  705.83   18.10
   1   3   2  705.43   18.20
  -2  -3  -2  353.76    9.50
   2   3   2  355.46    9.70
  -2   3  -2  350.56    9.40
  -3  -3  -2  207.18    6.00
   3   3   2  212.78    6.30
  -3   3  -2  209.08    5.90
   3   3   2  228.48    5.70
   4  -3   2  602.44   16.00
  -4  -3  -2  605.44   16.00
   4   3   2  622.34   15.60
   4   3   2  610.44   16.40
  -4   3  -2  588.34   15.90
   5  -3   2    7.70    0.70
  -5  -3  -2    9.50    0.80
   5   3   2    9.00    1.10
   5   3   2    9.50    0.60
  -5   3  -2   10.20    0.70
   6  -3   2   20.10    1.10
  -6  -3  -2   22.00    1.20
  -6   3  -2   20.50    1.10
   6   3   2   21.20    1.60
   6   3   2   20.90    0.90
   7  -3   2   44.90    1.90
  -7  -3  -2   47.50    1.90
   7   3   2   48.10    2.50
  -7   3  -2   46.30    1.90
   8  -3   2  121.69    3.90
  -8   3  -2  120.59    3.90
   8   3   2  117.99    4.60
   9  -3   2   20.00    1.30
   9   3   2   22.10    2.10
  -9   3  -2   21.50    1.30
  10  -3   2    4.50    0.80
  10   3   2    2.70    1.30
  11  -3   2    9.70    1.10
  11   3   2   11.00    1.90
  12   3   2   10.20    2.00
  13   3   2    2.10    1.50
  14  -4  -2    3.20    1.00
  14   4  -2    1.70    1.40
  13  -4  -2   71.49    3.10
  13   4  -2   71.99    4.10
  12  -4  -2   13.30    1.40
  12   4  -2   12.00    1.90
  11  -4  -2    4.00    0.90
  11   4  -2    3.90    1.30
  10  -4  -2   50.09    2.30
  10   4  -2   47.10    3.00
  10   4  -2   51.59    2.10
   9  -4  -2   -0.10    0.50
  -9   4   2    0.00    0.40
   9   4  -2    0.80    0.60
   9   4  -2   -0.80    0.80
   8  -4  -2    1.60    0.60
  -8   4   2    1.60    0.40
   8   4  -2    2.50    0.60
   7  -4  -2  111.39    3.60
   7   4  -2  104.59    3.40
  -7   4   2  108.39    3.40
  -6  -4   2   25.90    1.00
   6  -4  -2   26.80    1.30
   6   4  -2   25.30    1.30
  -6   4   2   25.00    1.20
   5  -4  -2  305.37    8.50
  -5  -4   2  311.67    8.20
   5   4  -2  303.97    8.40
  -4  -4   2  128.69    3.60
   4  -4  -2  127.59    3.80
   4  -4  -2  116.49    3.70
   4   4  -2  122.79    3.70
   3  -4  -2   18.90    1.00
   3  -4  -2   18.90    1.10
  -3  -4   2   18.40    0.90
   2  -4  -2   60.29    2.20
   2  -4  -2   62.99    2.10
   1   4  -2   48.10    1.60
  -1   4   2   48.30    1.50
   0  -4  -2  175.28    5.00
   0   4  -2  169.08    4.80
   0   4   2  171.18    4.80
  -1  -4  -2  466.45   13.00
   1   4   2  498.05   13.00
  -1   4  -2  495.05   12.90
  -2  -4  -2  138.79    4.10
   2   4   2  133.29    4.20
  -2   4  -2  130.99    3.90
  -3  -4  -2 1015.00   26.30
  -3   4  -2  994.60   26.20
   3   4   2 1012.60   26.60
   3   4   2 1023.90   26.00
  -4  -4  -2    0.20    0.40
   4   4   2    0.20    0.20
  -4   4  -2    1.10    0.40
   4   4   2    0.30    0.60
   5  -4   2    0.20    0.40
  -5  -4  -2   -0.10    0.40
   5   4   2    0.60    0.30
   5   4   2   -0.30    0.60
  -5   4  -2   -0.10    0.30
  -6  -4  -2   25.80    1.30
   6  -4   2   27.30    1.40
   6   4   2   25.30    1.90
  -6   4  -2   25.70    1.30
   7  -4   2  301.47    8.80
  -7   4  -2  320.07    8.80
   7   4   2  315.47    9.60
   8  -4   2    9.90    1.10
   8   4   2    7.60    1.30
  -8   4  -2   10.40    1.00
   9  -4   2    8.00    1.00
  -9   4  -2    8.50    1.00
   9   4   2    9.10    1.50
  10  -4   2   18.80    1.40
  10   4   2   15.80    2.00
  11  -4   2    2.00    0.70
  11   4   2    3.40    1.50
  12   4   2    2.00    1.60
  13   4   2   -0.40    1.50
  14  -5  -2    0.00    0.80
  14   5  -2    1.40    2.20
  13  -5  -2    4.60    1.10
  13   5  -2    2.80    1.50
  12  -5  -2   13.50    1.50
  12   5  -2   17.40    2.30
  11  -5  -2    0.40    0.70
  11   5  -2    0.70    1.10
  10  -5  -2  209.48    6.50
  10   5  -2  204.98    7.30
   9  -5  -2    4.30    0.80
  -9   5   2    4.60    0.70
   9   5  -2    5.20    0.80
   9   5  -2    6.40    1.40
   8  -5  -2   78.89    2.90
   8   5  -2   78.59    2.80
  -8   5   2   75.49    2.70
   7  -5  -2   16.60    1.20
   7   5  -2   15.80    1.10
  -7   5   2   16.30    1.10
   6  -5  -2  233.88    6.60
   6   5  -2  220.48    6.50
  -6   5   2  221.08    6.50
  -5  -5   2   92.89    2.90
   5  -5  -2   96.29    3.20
   5   5  -2   92.19    3.10
   4  -5  -2    4.20    0.60
   4  -5  -2    8.90    0.80
  -4  -5   2    6.30    0.60
   4   5  -2    5.50    0.70
  -3  -5   2  684.53   17.50
   3  -5  -2  677.73   17.70
   3  -5  -2  629.44   17.50
   2  -5  -2  767.32   20.10
   2  -5  -2  760.62   20.30
  -2   5   2  770.32   19.60
   1  -5  -2   15.20    1.00
   1   5  -2   14.80    0.90
  -1   5   2   14.40    0.80
   0  -5  -2  127.89    4.00
   0   5   2  121.69    3.80
   0   5  -2  129.39    3.80
   1   5   2   21.20    1.20
  -1   5  -2   21.00    1.10
  -2  -5  -2    0.90    0.50
   2   5   2    2.10    0.60
  -2   5  -2    1.70    0.40
  -3  -5  -2  111.29    3.60
  -3   5  -2  107.49    3.40
   3   5   2  105.89    3.80
  -4  -5  -2  115.99    3.80
   4   5   2  120.69    3.40
   4   5   2  114.69    4.10
  -4   5  -2  116.69    3.70
  -5  -5  -2   97.19    3.30
   5   5   2   98.89    3.80
  -5   5  -2   95.59    3.20
  -6  -5  -2   89.59    3.10
  -6   5  -2   88.19    3.00
   6   5   2   87.09    3.70
   7  -5   2    1.80    0.70
   7   5   2    0.80    0.90
  -7   5  -2    1.30    0.50
   8  -5   2  172.58    5.50
  -8   5  -2  172.98    5.30
   8   5   2  173.18    6.20
   9  -5   2   60.79    2.70
   9   5   2   59.99    3.30
  -9   5  -2   59.19    2.50
  10  -5   2    1.30    0.70
  10   5   2    1.70    1.20
  11  -5   2    1.30    0.80
  12  -5   2   17.40    1.70
  12   5   2   18.60    2.50
  13  -6  -2    2.90    1.00
  13   6  -2    3.70    1.60
  12  -6  -2    1.30    0.90
  12   6  -2   -1.10    1.20
  11  -6  -2   -0.20    0.70
  11   6  -2   -0.40    1.20
  10  -6  -2   11.00    1.30
  10   6  -2   11.00    1.90
   9  -6  -2    1.00    0.70
   9   6  -2    1.20    1.10
  -9   6   2    1.00    0.50
   8  -6  -2    2.20    0.80
   8   6  -2    1.70    0.70
  -8   6   2    2.00    0.60
   7  -6  -2   11.10    1.10
  -7   6   2   10.70    1.00
   7   6  -2   11.10    1.10
   6  -6  -2   41.80    1.90
  -6   6   2   42.80    1.90
   6   6  -2   40.50    1.80
  -5  -6   2   13.90    0.90
   5  -6  -2   12.70    1.10
   5   6  -2   14.00    1.10
   4  -6  -2   54.79    2.30
  -4  -6   2   55.49    2.10
   4  -6  -2   53.09    2.20
  -3  -6   2    2.30    0.50
   3  -6  -2    1.50    0.50
   3  -6  -2    1.00    0.50
   2  -6  -2   27.30    1.50
   1  -6  -2    2.10    0.60
   1   6  -2    3.80    0.60
  -1   6   2    4.00    0.50
   0  -6  -2  234.58    6.80
   0   6  -2  221.58    6.50
   0   6   2  228.28    6.40
  -1  -6  -2  100.49    3.40
  -1   6  -2   97.49    3.20
   1   6   2  100.39    3.30
  -2  -6  -2  238.78    7.00
  -2   6  -2  236.88    6.80
   2   6   2  244.18    7.10
  -3  -6  -2   15.20    1.20
  -3   6  -2   16.80    1.10
   3   6   2   18.30    1.40
  -4  -6  -2   97.89    3.30
   4   6   2   92.79    3.60
  -4   6  -2   93.99    3.20
  -5  -6  -2    8.60    1.00
   5   6   2   11.50    1.50
  -5   6  -2   11.50    1.00
  -6  -6  -2   16.10    1.30
  -6   6  -2   16.90    1.20
   6   6   2   17.30    1.80
  -7   6  -2    0.40    0.50
   7   6   2    1.00    1.00
   8   6   2    6.70    1.40
  -8   6  -2    8.50    1.00
   9   6   2    2.40    1.20
  -9   6  -2    2.10    0.70
  10   6   2    2.70    1.40
 -10   6  -2    2.30    0.70
  11   6   2    0.90    1.30
  12   6   2   20.40    2.70
  12  -7  -2    9.10    1.40
  12   7  -2   13.20    2.20
  11  -7  -2    0.40    0.80
  11   7  -2   -2.30    1.00
  10  -7  -2   17.20    1.60
  10   7  -2   14.10    2.00
 -10   7   2   16.50    1.30
   9  -7  -2   23.90    1.70
   9   7  -2   22.60    2.30
  -9   7   2   22.40    1.50
   8  -7  -2    0.20    0.60
  -8   7   2    0.40    0.50
   7  -7  -2   26.30    1.70
  -7   7   2   28.30    1.60
   7   7  -2   25.50    1.60
   6  -7  -2    0.40    0.60
   6   7  -2    1.20    0.60
  -6   7   2    0.20    0.50
   5  -7  -2    2.30    0.70
  -5  -7   2    3.10    0.60
   5   7  -2    3.60    0.70
  -4  -7   2  140.39    4.40
   4  -7  -2  140.49    4.70
   3  -7  -2    3.30    0.70
   2  -7  -2  101.79    3.70
   1  -7  -2   97.69    3.50
   1   7  -2   91.79    3.20
   0   7   2   11.40    1.00
   0   7  -2   11.10    0.90
  -1  -7  -2   88.69    3.40
   1   7   2   93.19    3.30
  -1   7  -2   98.69    3.20
  -2  -7  -2  208.88    6.30
   2   7   2  197.28    6.20
  -2   7  -2  201.98    6.00
  -3  -7  -2    0.30    0.50
   3   7   2    0.00    0.70
  -3   7  -2   -0.10    0.40
  -4  -7  -2  157.88    5.10
  -4   7  -2  154.38    4.80
   4   7   2  151.48    5.30
  -5  -7  -2   22.30    1.50
   5   7   2   16.90    1.80
  -5   7  -2   16.70    1.20
  -6  -7  -2  232.18    8.50
   6   7   2  238.58    7.70
  -6   7  -2  233.58    7.00
  -7   7  -2  125.99    4.20
   7   7   2  119.69    4.90
  -8   7  -2   27.10    1.60
   8   7   2   27.40    2.40
  -9   7  -2    0.00    0.60
   9   7   2    0.00    1.00
  10   7   2   25.60    2.60
 -10   7  -2   23.60    1.70
  11   7   2    1.80    1.40
  12  -8  -2    0.50    1.00
  11  -8  -2    0.40    0.80
  11   8  -2    0.20    1.30
  10  -8  -2    9.20    1.30
  10   8  -2   10.50    1.80
 -10   8   2    9.00    1.10
   9  -8  -2    4.60    1.10
  -9   8   2    2.20    0.70
   9   8  -2    4.00    1.40
   8  -8  -2    6.50    1.10
   8   8  -2    8.90    1.70
  -8   8   2    6.50    0.90
   7  -8  -2   54.09    2.70
  -7   8   2   58.89    2.50
   7   8  -2   57.49    2.50
   6   8  -2   17.70    1.40
  -6   8   2   18.80    1.40
  -5  -8   2    8.80    1.00
   5   8  -2    9.60    1.10
  -5   8   2    9.70    1.10
   4  -8  -2  170.28    5.60
   3  -8  -2  112.79    4.10
   2  -8  -2  249.38    7.60
   2   8  -2  245.68    7.20
   1  -8  -2    3.40    0.80
   0  -8  -2   75.99    3.20
   0   8  -2   75.59    2.80
  -1  -8  -2    6.20    1.00
  -1   8  -2    5.30    0.80
  -2  -8  -2   21.00    1.60
   2   8   2   22.20    1.60
  -2   8  -2   21.60    1.40
  -3  -8  -2  159.18    5.40
   3   8   2  166.18    5.50
  -3   8  -2  165.78    5.20
  -4  -8  -2  142.99    4.80
   4   8   2  129.09    4.90
  -4   8  -2  140.89    4.60
  -5  -8  -2   69.69    2.90
   5   8   2   65.89    3.20
  -5   8  -2   63.29    2.70
  -6   8  -2    0.20    0.50
   6   8   2    0.20    0.90
  -7   8  -2   40.40    2.10
   7   8   2   40.00    2.70
  -8   8  -2   -0.20    0.50
   8   8   2   -0.40    0.90
  -9   8  -2    0.20    0.60
   9   8   2   -0.80    1.00
  10   8   2    0.10    1.20
 -10   8  -2    1.10    0.70
  11   9  -2    7.80    1.70
  10   9  -2   14.50    2.20
 -10   9   2   17.80    1.50
  -9   9   2    9.80    1.20
   9   9  -2   13.60    2.10
   8   9  -2   30.00    2.70
  -8   9   2   27.90    1.80
  -7   9   2   36.50    2.00
   6   9  -2    5.60    1.00
  -6   9   2    5.50    1.00
  -5   9   2   63.49    2.80
   5   9  -2   62.49    2.70
   3  -9  -2   18.80    1.60
   3   9  -2   20.20    1.30
   2  -9  -2   10.00    1.30
   2   9  -2    7.50    0.90
   1  -9  -2   35.30    2.20
   1   9  -2   39.10    1.90
   0  -9  -2  118.39    4.40
   0   9  -2  119.19    4.10
  -1  -9  -2  143.59    5.10
  -1   9  -2  143.09    4.70
  -2  -9  -2   16.30    1.60
  -2   9  -2   15.20    1.30
  -3  -9  -2    7.10    1.10
  -3   9  -2    8.10    1.00
  -4  -9  -2  165.08    5.60
  -4   9  -2  157.88    5.30
   4   9   2  168.78    5.80
  -5  -9  -2    0.20    0.60
   5   9   2    0.40    0.90
  -5   9  -2    0.20    0.60
   6   9   2    6.50    1.40
  -6   9  -2    9.80    1.20
   7   9   2    3.40    1.20
  -7   9  -2    2.00    0.70
   8   9   2    4.20    1.40
  -8   9  -2    2.40    0.80
  -9   9  -2    2.60    0.80
   9   9   2    2.10    1.30
 -10   9  -2   33.50    2.20
  10   9   2   32.60    3.00
 -10  10   2   23.00    1.80
  10  10  -2   21.00    2.60
   9  10  -2    8.00    1.80
  -9  10   2    8.90    1.20
   8  10  -2    0.50    1.20
  -8  10   2   -1.30    0.50
  -7  10   2    3.20    0.90
   7  10  -2    3.80    1.30
  -6  10   2   19.10    1.60
  -5  10   2    0.20    0.70
   5  10  -2    0.30    0.70
   4  10  -2    5.80    0.90
   3 -10  -2   20.90    1.90
   3  10  -2   21.90    1.50
   2 -10  -2   14.60    1.60
   2  10  -2   11.00    1.20
   1 -10  -2  183.98    6.60
   1  10  -2  213.18    6.30
   0 -10  -2    2.50    0.90
   0  10  -2    5.80    0.90
  -1 -10  -2  194.08    6.50
  -1  10  -2  189.68    6.10
  -2 -10  -2    1.90    0.90
  -2  10  -2    0.80    0.60
  -3 -10  -2    1.10    0.80
  -3  10  -2    1.40    0.70
  -4 -10  -2   24.30    2.00
  -4  10  -2   26.10    1.80
  -5  10  -2   37.70    2.10
  -6  10  -2   17.20    1.60
   6  10   2   16.20    2.00
  -7  10  -2   10.20    1.30
   7  10   2   10.30    1.70
  -8  10  -2    2.00    0.80
   8  10   2    2.70    1.30
  -9  10  -2   11.00    1.40
   9  10   2   11.40    2.00
  -9  11   2    9.20    1.50
   8  11  -2    1.10    1.20
  -8  11   2    1.30    0.80
  -7  11   2    0.20    0.70
   7  11  -2   -0.10    1.10
  -6  11   2   10.30    1.40
  -5  11   2    5.70    1.10
  -4  11   2    2.40    0.90
   4  11  -2    1.60    0.90
   3  11  -2   26.00    1.70
   2 -11  -2   43.20    2.70
   2  11  -2   51.69    2.40
   1 -11  -2   22.80    2.00
   1  11  -2   18.70    1.60
   0 -11  -2    2.60    1.00
   0  11  -2    2.60    0.80
  -1 -11  -2    2.00    0.90
  -1  11  -2    3.20    0.90
  -2 -11  -2   -0.60    0.70
  -2  11  -2    1.70    0.70
  -3 -11  -2    0.80    0.80
  -3  11  -2    0.40    0.70
  -4 -11  -2    4.50    1.10
  -4  11  -2    2.60    0.80
  -5  11  -2    4.10    1.00
  -6  11  -2    0.00    0.60
  -7  11  -2    1.00    0.80
  -6  12   2    3.50    1.10
  -5  12   2   73.19    3.40
  -4  12   2   48.10    2.70
  -3  12   2    2.80    0.90
   3  12  -2    2.30    0.80
   2  12  -2   11.40    1.30
   1 -12  -2    1.00    0.90
   1  12  -2    1.00    0.70
   0 -12  -2    9.40    1.50
   0  12  -2   13.20    1.50
  -1 -12  -2    0.50    0.90
  -1  12  -2    0.70    0.70
  -2 -12  -2    1.40    0.90
  -2  12  -2   -0.30    0.70
  -3 -12  -2    2.10    0.90
  -3  12  -2    0.40    0.70
  -4  12  -2    5.70    1.10
   2  13  -2    2.20    0.90
  -2  13   2    1.80    1.20
   1  13  -2   -0.10    0.70
   0  13  -2    7.10    1.20
  -1 -13  -2    2.20    1.10
  -1  13  -2    3.70    1.00
  -2 -13  -2    9.60    1.50
  14   0  -3    0.20    0.70
  13   0  -3    0.20    0.60
  13   0  -3    0.30    0.90
  12   0  -3    0.40    0.60
  12   0  -3   -0.20    0.90
  11   0  -3    5.50    1.20
  11   0  -3    6.50    0.90
  10   0  -3   -0.10    0.50
  10   0  -3    0.50    0.80
   9   0  -3   14.10    1.50
   9   0  -3   12.90    1.00
   8   0  -3    0.50    0.40
   8   0  -3    0.30    0.60
  -7   0   3 1065.69   27.20
   7   0  -3 1070.99   27.70
  -6   0   3    0.20    0.10
   6   0  -3    0.20    0.30
  -5   0   3  260.47    6.50
   5   0  -3  244.28    6.90
   4   0  -3   -0.20    0.20
   4   0  -3   -0.20    0.10
   3   0  -3  435.76   11.00
   3   0  -3  416.26   11.10
   2   0  -3   -1.10    0.20
   2   0  -3   -1.10    0.20
   1   0  -3 1717.53   44.40
   1   0  -3 1694.53   44.10
   0   0  -3   -0.50    0.20
   2   0   3   -0.50    0.20
  -2   0  -3    0.00    0.20
  -3   0  -3  199.88    5.70
   3   0   3  203.18    5.40
   3   0   3  211.88    6.00
  -4   0  -3   -0.10    0.30
   4   0   3    0.20    0.50
   4   0   3    0.00    0.20
   5   0   3    3.40    0.70
  -5   0  -3    2.10    0.50
   5   0   3    2.50    0.40
   6   0   3   -0.20    0.20
   6   0   3   -0.60    0.50
  -6   0  -3    0.40    0.40
   7   0   3    0.50    0.30
   7   0   3    0.20    0.60
  -7   0  -3    0.30    0.40
   8   0   3   -0.40    0.70
  -8   0  -3    0.20    0.50
   9   0   3    5.90    1.20
  10   0   3   -0.90    0.80
  11   0   3   10.70    1.60
  12   0   3   -0.70    1.00
  13   0   3   11.20    2.00
  15   1  -3   -0.40    1.10
  14  -1  -3    6.40    1.00
  14   1  -3    7.30    1.60
  13  -1  -3   12.00    1.30
  13   1  -3   14.50    1.40
  13   1  -3   12.50    1.90
  12  -1  -3   86.19    3.80
  12  -1  -3   91.59    3.30
  12   1  -3   86.99    4.10
  12   1  -3   84.69    3.20
  11  -1  -3   60.39    3.00
  11  -1  -3   63.39    2.50
  11   1  -3   64.79    3.30
  11   1  -3   64.29    2.50
  10  -1  -3   13.80    1.50
  10  -1  -3   15.50    1.20
  10   1  -3   14.90    1.70
  10   1  -3   17.90    1.20
   9  -1  -3   13.30    1.00
   9  -1  -3   12.50    1.40
   9   1  -3   14.30    1.50
   9   1  -3   14.00    1.00
   8  -1  -3   68.59    2.40
   8  -1  -3   69.59    2.80
   8   1  -3   67.09    2.40
   7  -1  -3   13.70    0.90
   7  -1  -3   15.50    1.20
   7   1  -3   14.40    0.90
  -7   1   3   14.20    0.60
   6  -1  -3  233.98    6.60
  -6   1   3  246.98    6.30
   6   1  -3  231.38    6.60
   5  -1  -3   11.10    0.70
   5  -1  -3   10.20    0.50
   5   1  -3   11.40    0.70
   4  -1  -3   21.50    0.90
   4  -1  -3   20.10    0.80
   4   1  -3   22.60    1.00
   3  -1  -3   99.09    2.80
   3  -1  -3  100.09    2.80
   3   1  -3   99.39    2.90
   3   1  -3   98.99    2.70
   2  -1  -3   25.20    0.90
   2  -1  -3   23.90    0.90
   2   1  -3   21.50    0.90
   2   1  -3   22.60    0.80
   1  -1  -3   69.39    1.90
   1  -1  -3   67.39    2.10
   1   1  -3   67.49    2.00
   0  -1  -3  836.52   21.30
   0   1  -3  815.52   21.80
  -1  -1  -3   82.29    2.50
   1   1   3   74.89    2.60
  -1   1  -3   81.79    2.40
  -2  -1  -3  145.39    4.20
   2   1   3  150.88    4.40
  -2   1  -3  146.49    4.20
   3  -1   3   -0.20    0.10
  -3  -1  -3    0.00    0.30
  -3   1  -3   -0.10    0.20
   3   1   3   -0.30    0.40
   4  -1   3  881.71   22.80
  -4  -1  -3  880.51   23.00
  -4   1  -3  891.91   23.20
   4   1   3  859.11   23.30
   4   1   3  897.11   22.70
   5  -1   3  505.55   13.30
   5  -1   3  489.25   13.90
  -5  -1  -3  512.25   13.50
   5   1   3  505.95   13.10
   5   1   3  499.75   13.90
  -5   1  -3  520.75   13.50
   6  -1   3  259.77    7.20
   6  -1   3  275.67    7.90
  -6  -1  -3  262.07    7.40
   6   1   3  259.27    7.90
   6   1   3  260.87    7.00
  -6   1  -3  259.87    7.40
  -7  -1  -3   63.29    2.40
   7  -1   3   67.99    2.80
   7  -1   3   62.39    2.20
   7   1   3   62.09    2.80
  -7   1  -3   62.19    2.40
   8  -1   3   27.60    1.90
   8  -1   3   28.90    1.30
  -8  -1  -3   26.20    1.60
  -8   1  -3   28.50    1.50
   8   1   3   29.30    2.10
   9  -1   3   11.50    1.50
   9   1   3    9.80    1.50
  10  -1   3    9.60    1.50
  10   1   3    9.20    1.50
  11  -1   3    6.80    1.40
  11   1   3    7.50    1.50
  12  -1   3    4.30    1.10
  12   1   3    0.80    1.20
  15  -2  -3   16.70    1.70
  15   2  -3   15.60    2.30
  14  -2  -3   78.69    3.30
  14   2  -3   74.49    4.10
  13  -2  -3    3.70    0.90
  13   2  -3    2.00    1.20
  12  -2  -3   17.00    1.40
  12   2  -3   15.00    1.30
  12   2  -3   13.20    1.80
  11  -2  -3   73.69    2.90
  11   2  -3   72.29    3.60
  11   2  -3   73.69    2.80
  10  -2  -3   28.30    1.80
  10  -2  -3   27.90    1.60
  10   2  -3   28.50    1.50
  10   2  -3   26.10    2.10
   9  -2  -3  142.99    4.40
   9  -2  -3  140.09    4.70
   9   2  -3  140.39    4.40
   8  -2  -3   42.50    2.00
   8  -2  -3   43.00    1.80
   8   2  -3   41.60    1.80
  -8   2   3   40.60    1.40
   7  -2  -3    9.50    1.00
   7  -2  -3   12.00    0.80
   7   2  -3   11.90    0.90
  -7   2   3   11.20    0.60
   6  -2  -3  170.48    5.00
   6  -2  -3  171.48    4.90
  -6   2   3  169.08    4.70
   6   2  -3  170.48    4.90
   5  -2  -3  111.09    3.40
   5  -2  -3  125.59    3.40
   5   2  -3  113.59    3.50
   4  -2  -3  112.09    3.30
   4  -2  -3  109.49    3.20
   4   2  -3  112.59    3.00
   4   2  -3  112.49    3.30
   3  -2  -3  100.19    2.90
   3  -2  -3   89.59    2.70
   3   2  -3   93.59    2.60
   3   2  -3   98.29    2.90
   2  -2  -3  151.98    4.30
   2  -2  -3  152.28    4.20
   2   2  -3  155.78    4.10
   1  -2  -3  255.57    7.00
   1  -2  -3  260.37    6.70
   1   2  -3  254.37    6.80
   0  -2  -3  114.29    3.10
   0  -2  -3  112.79    3.40
   0   2   3  123.09    3.40
   0   2  -3  114.29    3.30
   1   2   3 3552.54   91.29
  -1   2  -3 3441.46   90.39
  -2  -2  -3  259.27    7.10
  -2   2  -3  258.27    7.00
   2   2   3  252.47    7.20
  -3  -2  -3  268.67    7.40
   3   2   3  276.97    7.60
  -3   2  -3  260.87    7.30
   3   2   3  265.47    6.90
   4  -2   3    3.50    0.50
  -4  -2  -3    4.10    0.60
   4   2   3    3.30    0.70
   4   2   3    2.80    0.30
  -4   2  -3    4.50    0.50
   5  -2   3    4.20    0.50
  -5  -2  -3    4.40    0.60
   5   2   3    4.30    0.80
   5   2   3    4.80    0.40
  -5   2  -3    5.10    0.60
   6  -2   3   47.20    1.80
  -6  -2  -3   48.40    2.00
  -6   2  -3   47.40    1.90
   6   2   3   49.70    2.40
  -7  -2  -3  220.38    6.40
   7  -2   3  217.98    6.20
   7   2   3  217.58    6.90
  -7   2  -3  215.38    6.30
   8  -2   3    4.30    0.80
   8  -2   3    7.40    0.80
  -8   2  -3    8.50    0.90
   8   2   3    7.80    1.20
   9  -2   3    0.30    0.50
  -9   2  -3    0.00    0.50
   9   2   3   -0.70    0.90
  10  -2   3   23.00    1.50
  12   2   3   10.10    1.90
  13   2   3    0.30    1.30
  15  -3  -3    2.90    1.00
  15   3  -3    3.40    1.50
  14  -3  -3    2.90    0.90
  14   3  -3    2.70    1.40
  13  -3  -3   25.80    1.90
  13   3  -3   26.10    2.60
  12  -3  -3    9.00    1.20
  12   3  -3    7.40    1.00
  12   3  -3    8.00    1.60
  11  -3  -3   12.40    1.20
  11   3  -3   13.40    1.20
  11   3  -3    9.60    1.60
  10  -3  -3  126.69    4.10
  10   3  -3  120.99    4.00
  10   3  -3  124.09    5.00
   9  -3  -3    7.20    0.90
   9   3  -3    7.10    0.90
   8  -3  -3  259.57    7.40
   8  -3  -3  253.17    8.10
  -8   3   3  258.97    7.10
   8   3  -3  261.77    7.30
   7  -3  -3    0.80    0.40
   7  -3  -3    1.10    0.40
   7   3  -3    0.40    0.40
  -7   3   3    1.70    0.40
   6  -3  -3   32.50    1.30
   6  -3  -3   30.00    1.40
   6   3  -3   31.60    1.40
   6   3  -3   31.60    0.90
   5  -3  -3  104.99    3.30
   5  -3  -3  108.69    3.30
   5  -3  -3  110.29    3.10
   5   3  -3  109.39    2.90
   5   3  -3  106.79    3.30
   4  -3  -3  688.83   18.40
   4  -3  -3  712.23   18.50
   4  -3  -3  707.73   18.20
   4   3  -3  712.93   18.50
   4   3  -3  717.03   18.20
   3  -3  -3  320.17    8.30
   3  -3  -3  296.17    8.40
   3   3  -3  325.17    8.20
   3   3  -3  303.07    8.40
   2  -3  -3  253.17    7.10
   2  -3  -3  262.77    6.90
   2   3  -3  261.87    6.90
   1  -3  -3 1278.27   33.10
   1  -3  -3 1242.68   33.30
   1   3  -3 1266.47   32.90
   0  -3  -3  853.61   22.90
   0  -3  -3  887.41   22.70
   0   3  -3  861.61   22.80
   0   3   3  889.71   22.70
  -1  -3  -3 1167.38   31.60
   1   3   3 1214.38   31.40
  -1   3  -3 1188.88   31.40
  -2  -3  -3   46.20    1.80
  -2   3  -3   48.30    1.70
   2   3   3   46.70    1.90
  -3  -3  -3   13.90    0.90
  -3   3  -3   14.30    0.80
   3   3   3   14.10    0.50
   3   3   3   16.00    1.20
  -4  -3  -3  143.79    4.40
  -4   3  -3  149.39    4.40
   4   3   3  146.19    4.80
   4   3   3  150.38    3.90
  -5  -3  -3  392.46   10.70
  -5   3  -3  398.06   10.60
   5   3   3  379.16   11.10
  -6  -3  -3  115.69    3.80
   6  -3   3  115.19    3.70
   6   3   3  122.19    4.30
  -6   3  -3  115.99    3.70
  -7  -3  -3    5.30    0.80
   7  -3   3    4.80    0.70
  -7   3  -3    5.20    0.70
   7   3   3    5.10    1.20
   8  -3   3    4.40    0.70
   8   3   3    4.10    1.10
  -8   3  -3    5.80    0.80
   9  -3   3   45.70    2.10
  -9   3  -3   48.40    2.20
   9   3   3   46.00    2.90
  10  -3   3  114.29    4.10
  10   3   3  128.39    5.10
  11   3   3    6.20    1.60
  12   3   3    0.00    1.30
  13   3   3   16.50    2.60
  14  -4  -3    1.20    0.80
  14   4  -3   -0.50    1.20
  13  -4  -3    3.90    1.00
  13   4  -3    3.00    1.40
  12  -4  -3  142.59    4.80
  12   4  -3  128.09    5.60
  11  -4  -3   13.40    1.40
  11   4  -3   13.00    1.20
  11   4  -3   13.20    1.90
  10  -4  -3    9.60    1.10
  10   4  -3    6.80    1.50
  10   4  -3    8.40    1.00
   9  -4  -3   14.80    1.20
   9   4  -3   16.30    1.30
  -9   4   3   12.30    1.00
   8  -4  -3    0.30    0.50
  -8   4   3   -0.10    0.30
   8   4  -3    0.10    0.50
   7  -4  -3    2.20    0.50
   7   4  -3    3.80    0.70
  -7   4   3    2.60    0.50
   6  -4  -3   86.49    2.80
   6  -4  -3   83.49    2.80
   6   4  -3   83.79    2.80
   6   4  -3   79.09    2.40
   5  -4  -3    7.20    0.70
   5  -4  -3   11.00    0.80
   5   4  -3    9.20    0.80
   5   4  -3    7.60    0.50
   4  -4  -3   39.20    1.60
   4  -4  -3   44.00    1.80
   4   4  -3   40.50    1.40
   4   4  -3   43.70    1.70
   3  -4  -3  498.25   13.30
   3   4  -3  508.55   13.20
   2  -4  -3  428.06   11.50
   2  -4  -3  450.45   11.80
   2   4  -3  429.06   11.50
   1  -4  -3    1.00    0.40
   1  -4  -3    1.60    0.30
  -1   4   3    1.90    0.30
   1   4  -3    1.00    0.30
   0  -4  -3  105.19    3.40
   0   4   3  109.09    3.20
   0   4  -3  107.69    3.20
  -1  -4  -3  357.86    9.80
  -1   4  -3  354.06    9.60
   1   4   3  358.46    9.70
  -2  -4  -3   10.70    0.90
   2   4   3   11.80    1.00
  -2   4  -3   12.00    0.80
  -3  -4  -3   20.20    1.20
   3   4   3   19.70    1.40
   3   4   3   23.80    0.80
  -3   4  -3   23.00    1.10
  -4  -4  -3  155.48    4.70
   4   4   3  147.19    4.50
   4   4   3  161.78    5.10
  -4   4  -3  159.48    4.60
  -5  -4  -3  212.08    6.20
   5   4   3  210.58    6.70
  -5   4  -3  211.28    6.10
  -6  -4  -3    1.30    0.50
  -6   4  -3    2.10    0.50
   6   4   3    1.50    0.80
  -7  -4  -3    8.20    0.90
  -7   4  -3    8.80    1.00
   7   4   3    6.60    1.30
   8  -4   3   72.59    2.80
   8   4   3   73.79    3.50
  -8   4  -3   75.59    2.80
   9  -4   3   10.80    1.20
  -9   4  -3    8.80    1.00
   9   4   3    9.00    1.50
  10  -4   3    0.10    0.60
  10   4   3    0.30    1.20
  11   4   3    3.60    1.60
  12   4   3   -1.00    1.30
  14  -5  -3   23.70    1.90
  14   5  -3   16.80    2.50
  13  -5  -3    1.70    0.90
  13   5  -3    2.50    1.50
  12  -5  -3   92.89    3.70
  12   5  -3   87.89    4.50
  11  -5  -3    4.40    1.00
  11   5  -3    6.80    1.60
  10  -5  -3    1.90    0.80
  10   5  -3    0.90    0.70
  10   5  -3   -0.70    1.00
   9  -5  -3    8.30    1.00
  -9   5   3    6.90    0.80
   9   5  -3    7.70    1.00
   8  -5  -3   16.10    1.30
  -8   5   3   16.60    1.10
   8   5  -3   14.70    1.20
   7  -5  -3   13.00    1.10
  -7   5   3   14.10    1.00
   7   5  -3   14.20    1.10
   6  -5  -3   60.29    2.30
   6  -5  -3   60.79    2.30
   6   5  -3   59.99    2.30
   5  -5  -3  104.99    3.30
   5  -5  -3   89.79    3.10
   5   5  -3   89.99    2.80
   5   5  -3  100.09    3.20
   4  -5  -3   24.60    1.40
   4  -5  -3   32.90    1.40
   4   5  -3   25.20    1.40
   4   5  -3   30.70    1.20
   3  -5  -3  739.33   19.70
   3  -5  -3  739.83   19.50
   3   5  -3  748.63   19.30
   2  -5  -3  231.48    6.30
   2   5  -3  236.18    6.20
  -2   5   3  202.98    5.90
   1  -5  -3  525.85   14.70
  -1   5   3  560.34   14.30
   1   5  -3  550.54   14.40
   0  -5  -3  208.08    5.90
   0   5   3  194.38    5.60
   0   5  -3  185.98    5.50
  -1  -5  -3  155.58    4.70
  -1   5  -3  150.38    4.40
   1   5   3  145.89    4.50
  -2  -5  -3  375.86   10.60
   2   5   3  395.26   10.70
  -2   5  -3  384.46   10.40
  -3  -5  -3   34.30    1.70
  -3   5  -3   37.00    1.60
   3   5   3   41.00    2.00
  -4  -5  -3   66.79    2.50
   4   5   3   65.79    2.80
  -4   5  -3   65.29    2.40
  -5  -5  -3   51.39    2.20
  -5   5  -3   53.79    2.10
   5   5   3   48.50    2.50
  -6  -5  -3    1.90    0.60
  -6   5  -3    1.60    0.50
   6   5   3    1.50    0.90
  -7   5  -3   71.39    2.70
   7   5   3   66.29    3.30
  -8   5  -3  136.39    4.50
   8   5   3  132.89    5.20
   9   5   3   60.99    3.40
  -9   5  -3   56.49    2.50
  10   5   3    3.70    1.50
 -10   5  -3    2.20    0.80
  11   5   3   12.80    2.10
  12   5   3   13.00    2.30
  13  -6  -3   20.50    1.90
  13   6  -3   21.90    2.60
  12  -6  -3   -0.10    0.70
  12   6  -3    2.30    1.40
  11  -6  -3    2.40    0.90
  11   6  -3    3.90    1.40
  10  -6  -3    1.40    0.80
  10   6  -3    2.40    1.30
   9  -6  -3    0.80    0.60
  -9   6   3    0.80    0.50
   9   6  -3    1.80    0.70
   8  -6  -3    0.40    0.60
  -8   6   3    0.30    0.50
   8   6  -3   -0.20    0.60
   7  -6  -3    5.10    0.90
   7   6  -3    4.40    0.80
  -7   6   3    4.60    0.70
   6  -6  -3    1.30    0.50
   6  -6  -3    0.90    0.50
   6   6  -3    0.90    0.60
   5  -6  -3   12.50    1.10
   5  -6  -3   15.50    1.10
   5   6  -3   15.10    0.90
   5   6  -3   12.70    1.10
   4  -6  -3   42.50    1.80
   4  -6  -3   40.70    2.00
   4   6  -3   40.30    1.60
   3  -6  -3  146.79    4.80
   3  -6  -3  152.88    4.50
   3   6  -3  145.59    4.30
   2  -6  -3   97.79    3.40
   2   6  -3   87.09    2.90
   1  -6  -3   46.30    2.10
   1   6  -3   45.80    1.80
  -1   6   3   46.00    1.70
   0  -6  -3   55.09    2.30
   0   6   3   55.19    2.00
   0   6  -3   53.89    2.00
  -1  -6  -3   48.80    2.20
  -1   6  -3   49.10    1.90
   1   6   3   52.49    2.10
  -2  -6  -3  180.68    5.60
  -2   6  -3  177.88    5.30
   2   6   3  182.38    5.60
  -3  -6  -3   14.50    1.20
   3   6   3   20.70    1.50
  -3   6  -3   18.50    1.10
  -4  -6  -3  114.29    3.90
  -4   6  -3  109.39    3.60
   4   6   3  110.39    4.10
  -5  -6  -3  103.19    3.70
   5   6   3  108.49    4.10
  -5   6  -3  107.19    3.60
  -6  -6  -3   34.30    1.80
   6   6   3   32.00    2.30
  -6   6  -3   34.50    1.70
   7   6   3   44.30    2.80
  -7   6  -3   46.50    2.10
   8   6   3    1.80    1.10
  -8   6  -3    1.10    0.60
   9   6   3    1.10    1.10
  -9   6  -3    0.20    0.60
 -10   6  -3    2.50    0.80
  10   6   3    3.20    1.50
  11   6   3   18.20    2.50
  13  -7  -3    4.30    1.80
  12  -7  -3    0.80    0.90
  12   7  -3    0.40    1.30
  11  -7  -3    4.80    1.10
  11   7  -3    5.10    1.60
  10  -7  -3    0.80    0.70
  10   7  -3    0.40    1.20
   9  -7  -3   29.80    1.90
   9   7  -3   27.60    1.90
  -9   7   3   30.50    1.70
   8  -7  -3    1.00    0.70
  -8   7   3    1.90    0.60
   8   7  -3    0.70    0.60
   7  -7  -3   33.20    1.80
   7   7  -3   34.70    1.80
  -7   7   3   33.40    1.80
   6  -7  -3    1.20    0.60
   6   7  -3    0.80    0.60
   5  -7  -3   19.10    1.40
   5  -7  -3   20.50    1.40
   5   7  -3   19.40    1.40
   5   7  -3   22.20    1.10
   4  -7  -3    0.00    0.50
   4  -7  -3    0.00    0.50
   4   7  -3    0.00    0.30
   3  -7  -3   76.69    3.10
   3   7  -3   77.29    2.60
   2  -7  -3   32.20    1.80
   2   7  -3   30.40    1.50
   1  -7  -3   10.80    1.10
   1   7  -3    9.00    0.80
   0  -7  -3   68.69    2.90
   0   7  -3   69.79    2.50
   0   7   3   71.59    2.90
  -1  -7  -3    2.20    0.70
  -1   7  -3    0.50    0.40
   1   7   3    0.10    0.60
  -2  -7  -3  309.37    8.90
   2   7   3  295.47    8.70
  -2   7  -3  296.37    8.50
  -3  -7  -3    4.80    0.90
   3   7   3    2.60    0.80
  -3   7  -3    1.80    0.50
  -4  -7  -3   50.29    2.40
  -4   7  -3   53.29    2.20
   4   7   3   56.39    2.70
  -5  -7  -3  267.37    8.00
  -5   7  -3  259.07    7.70
   5   7   3  271.27    8.40
  -6  -7  -3    2.10    0.70
  -6   7  -3    2.00    0.60
   6   7   3    1.40    1.00
  -7   7  -3    0.50    0.60
   7   7   3   -0.60    0.90
  -8   7  -3    0.90    0.60
   8   7   3    0.70    1.10
   9   7   3    1.40    1.20
  -9   7  -3    2.40    0.80
  10   7   3    5.60    1.70
 -10   7  -3    6.20    1.00
  11   7   3    1.80    1.60
  12  -8  -3    1.90    1.00
  12   8  -3    2.30    1.50
  11  -8  -3    8.80    1.30
  11   8  -3    8.90    1.90
  10  -8  -3    0.30    0.70
 -10   8   3    0.30    0.60
  10   8  -3   -0.40    1.10
   9  -8  -3   10.80    1.30
  -9   8   3   11.80    1.20
   8  -8  -3   11.80    1.40
   8   8  -3    7.50    1.10
  -8   8   3    8.60    1.10
   7  -8  -3   32.30    2.00
   7   8  -3   30.90    1.90
  -7   8   3   32.20    1.80
   6  -8  -3    8.90    1.20
   6   8  -3    8.90    1.10
   5  -8  -3    8.70    1.20
   5   8  -3    9.40    0.90
   5   8  -3    8.30    1.10
   4  -8  -3   43.10    2.30
   4   8  -3   41.80    1.80
   3  -8  -3    0.90    0.70
   3   8  -3   -0.20    0.40
   2  -8  -3    5.40    1.00
   2   8  -3    4.70    0.70
   1  -8  -3   30.00    2.00
   1   8  -3   37.20    1.70
   0  -8  -3    0.60    0.60
   0   8  -3    1.00    0.50
  -1  -8  -3   24.40    1.80
  -1   8  -3   26.60    1.50
  -2  -8  -3   40.10    2.10
   2   8   3   32.20    1.90
  -2   8  -3   36.50    1.80
  -3  -8  -3   32.20    1.90
  -3   8  -3   28.70    1.60
   3   8   3   25.80    1.90
  -4  -8  -3   33.70    2.10
   4   8   3   42.00    2.30
  -4   8  -3   39.90    2.00
  -5  -8  -3    4.90    0.90
   5   8   3    4.60    1.20
  -5   8  -3    3.10    0.70
  -6   8  -3   -0.70    0.50
  -7   8  -3    2.10    0.70
   7   8   3    1.70    1.10
   8   8   3    2.50    1.30
  -8   8  -3    0.90    0.70
  -9   8  -3    8.00    1.10
   9   8   3    9.40    1.80
 -10   8  -3   -0.10    0.70
  10   8   3   -0.70    1.20
  11  -9  -3    0.00    0.80
  11   9  -3    0.10    1.30
  10  -9  -3    1.80    1.00
  10   9  -3    3.70    1.40
 -10   9   3    0.70    0.70
   9  -9  -3   15.00    1.70
   9   9  -3   14.80    2.10
  -9   9   3   15.60    1.50
  -8   9   3    0.40    0.60
   7   9  -3   15.80    1.50
  -7   9   3   14.50    1.40
  -6   9   3   34.80    2.00
   6   9  -3   33.40    2.00
   5  -9  -3    0.90    0.70
   5   9  -3    0.00    0.60
   4  -9  -3    2.10    0.80
   4   9  -3    3.30    0.60
   3  -9  -3    2.20    0.80
   3   9  -3    1.30    0.50
   2  -9  -3   21.60    1.70
   2   9  -3   19.50    1.30
   1  -9  -3    1.70    0.80
   1   9  -3    1.40    0.60
   0  -9  -3   48.70    2.60
   0   9  -3   51.99    2.30
  -1  -9  -3   29.50    2.00
  -1   9  -3   23.50    1.60
  -2  -9  -3    7.70    1.20
  -2   9  -3    5.80    0.90
  -3  -9  -3   15.10    1.60
  -3   9  -3   13.60    1.30
  -4  -9  -3    0.40    0.70
   4   9   3    1.10    0.90
  -4   9  -3   -0.20    0.50
  -5  -9  -3    2.10    0.80
   5   9   3    3.00    1.10
  -5   9  -3    1.50    0.70
   6   9   3   27.40    2.30
  -6   9  -3   28.70    1.80
  -7   9  -3   28.90    1.90
   7   9   3   28.30    2.40
  -8   9  -3    3.30    0.90
   8   9   3    2.80    1.30
  -9   9  -3   -1.20    0.60
   9   9   3   -0.40    1.10
  10  10  -3   -0.40    1.20
 -10  10   3    1.00    0.80
   9  10  -3    1.00    1.20
  -9  10   3    0.20    0.70
  -8  10   3    0.80    0.70
  -7  10   3    0.70    0.70
   6  10  -3    5.00    1.00
  -6  10   3    4.00    1.00
   5  10  -3   24.10    1.80
   4 -10  -3    0.90    0.80
   4  10  -3   -0.60    0.40
   3 -10  -3   18.00    1.80
   3  10  -3   16.40    1.30
   2 -10  -3    5.50    1.10
   2  10  -3    5.30    0.90
   1 -10  -3    4.70    1.10
   1  10  -3    5.00    0.90
   0 -10  -3   56.89    3.00
   0  10  -3   58.29    2.60
  -1 -10  -3   38.80    2.50
  -1  10  -3   48.20    2.30
  -2 -10  -3    4.50    1.10
  -2  10  -3    5.30    0.90
  -3 -10  -3   21.50    1.90
  -3  10  -3   25.20    1.70
  -4 -10  -3    7.90    1.20
  -4  10  -3    6.60    1.00
  -5  10  -3   15.20    1.50
  -6  10  -3   11.60    1.30
  -7  10  -3    9.50    1.30
   7  10   3   13.60    1.90
  -8  10  -3    0.00    0.70
   8  10   3    0.10    1.20
   9  11  -3    1.90    1.40
  -9  11   3    0.10    0.70
   8  11  -3   12.40    2.10
  -8  11   3   11.50    1.40
  -7  11   3   18.90    1.80
  -6  11   3    1.40    0.80
   5  11  -3    8.90    1.30
  -5  11   3    9.50    1.30
   3 -11  -3    0.90    0.80
   3  11  -3    0.40    0.60
   2 -11  -3    1.90    1.00
   2  11  -3    3.40    0.80
   1 -11  -3   37.50    2.50
   1  11  -3   43.70    2.20
   0 -11  -3    2.10    1.00
   0  11  -3    6.00    1.00
  -1 -11  -3   15.00    1.80
  -1  11  -3   15.60    1.50
  -2 -11  -3    3.40    1.10
  -2  11  -3    2.00    0.80
  -3 -11  -3    2.80    1.00
  -3  11  -3    1.70    0.80
  -4 -11  -3    2.10    1.00
  -4  11  -3    1.50    0.80
  -5  11  -3    3.70    0.90
  -6  11  -3    7.10    1.20
  -6  12   3   13.10    1.60
  -5  12   3    0.40    0.80
  -4  12   3    0.20    0.70
   3  12  -3    0.90    0.70
   2 -12  -3    8.30    1.50
   2  12  -3    8.90    1.20
   1 -12  -3   31.30    2.40
   1  12  -3   30.90    2.00
   0 -12  -3    0.50    0.90
   0  12  -3    0.10    0.70
  -1 -12  -3   23.50    2.20
  -1  12  -3   26.40    1.90
  -2 -12  -3    0.80    0.90
  -2  12  -3   -0.80    0.60
  -3 -12  -3    1.40    0.90
  -3  12  -3    0.40    0.70
  -4  12  -3    0.80    0.70
   2  13  -3    0.50    0.70
   1 -13  -3    4.30    1.60
   1  13  -3    3.80    1.00
   0 -13  -3    8.80    1.60
   0  13  -3   14.30    1.60
  -1 -13  -3    0.60    0.90
  15   0  -4   -0.10    0.70
  14   0  -4    0.50    0.70
  13   0  -4    0.30    0.60
  13   0  -4    0.30    0.90
  12   0  -4   18.30    1.40
  12   0  -4   17.10    1.90
  11   0  -4   -1.00    0.70
  11   0  -4   -0.50    0.60
  10   0  -4   99.09    4.00
  10   0  -4   97.19    3.40
   9   0  -4   -0.10    0.40
   8   0  -4   30.20    1.40
   7   0  -4    0.20    0.40
   6   0  -4   51.79    1.90
   5   0  -4   -0.20    0.10
   5   0  -4   -0.20    0.30
   4   0  -4  545.35   14.80
   4   0  -4  583.24   14.70
   3   0  -4    1.30    0.40
   2   0  -4 1801.92   57.19
   2   0  -4 1769.42   46.40
   1   0  -4    0.20    0.30
   1   0  -4   -0.40    0.20
   0   0  -4  841.82   22.70
   0   0  -4  873.61   22.40
  -1   0  -4   -0.30    0.30
   3   0   4   -0.40    0.20
  -3   0  -4    0.10    0.30
  -4   0  -4  339.17    8.40
   4   0   4  259.17    8.60
   5   0   4   -0.40    0.50
  -5   0  -4    0.00    0.40
   5   0   4   -0.10    0.20
   6   0   4  145.49    4.20
  -6   0  -4  148.09    4.60
   6   0   4  156.78    5.10
  -7   0  -4    0.20    0.50
   7   0   4    0.00    0.70
   8   0   4  172.28    5.90
  -8   0  -4  170.88    5.40
   9   0   4   -1.50    0.80
  10   0   4   58.09    3.30
  11   0   4    0.50    1.00
  12   0   4   19.30    2.10
  13   0   4   22.80    1.70
  15  -1  -4    9.60    1.30
  15   1  -4    7.10    1.70
  14  -1  -4    1.10    0.70
  14   1  -4    1.90    0.80
  14   1  -4    1.70    1.20
  13  -1  -4    9.40    1.20
  13   1  -4    5.80    1.40
  13   1  -4    8.90    1.10
  12  -1  -4    1.70    0.70
  12   1  -4    0.50    0.60
  12   1  -4    0.30    0.90
  11  -1  -4    2.70    1.00
  11  -1  -4    2.60    0.70
  11   1  -4    3.20    0.70
  11   1  -4    2.10    1.00
  10  -1  -4  178.58    5.90
  10  -1  -4  177.08    5.40
  10   1  -4  174.88    6.10
  10   1  -4  178.58    5.40
   9  -1  -4    1.20    0.70
   9  -1  -4    0.40    0.50
   9   1  -4    0.40    0.50
   8  -1  -4  151.58    4.50
   8   1  -4  149.09    4.50
   7  -1  -4    1.60    0.50
   7   1  -4    1.00    0.50
  -7   1   4    1.10    0.20
   6  -1  -4    3.30    0.50
   6  -1  -4    2.30    0.30
   6   1  -4    3.70    0.60
   5  -1  -4  284.77    7.60
   5  -1  -4  287.67    7.80
   5   1  -4  291.87    7.90
   4  -1  -4  166.48    4.70
   4  -1  -4  169.68    4.60
   4   1  -4  170.68    4.50
   4   1  -4  169.28    4.80
   3  -1  -4  308.47    8.20
   3  -1  -4  312.57    8.20
   3   1  -4  308.17    8.30
   3   1  -4  306.77    8.10
   2  -1  -4   28.70    1.10
   2  -1  -4   29.70    1.00
   2   1  -4   27.20    1.10
   2   1  -4   28.80    1.00
   1  -1  -4    1.50    0.30
   1  -1  -4    1.50    0.20
   1   1  -4    1.50    0.30
   0  -1  -4  518.65   13.00
   0  -1  -4  500.75   13.20
   0   1  -4  487.15   13.10
  -1  -1  -4   49.00    1.80
  -1  -1  -4   47.40    1.30
  -1   1  -4   47.80    1.70
  -2  -1  -4    1.30    0.40
   2   1   4    0.70    0.40
  -2   1  -4    1.40    0.40
  -3  -1  -4  132.89    4.00
  -3   1  -4  127.79    4.00
   3   1   4  141.29    4.30
  -4  -1  -4 1362.76   35.30
   4   1   4 1381.96   35.60
  -4   1  -4 1350.56   35.90
   4   1   4 1356.96   35.10
  -5  -1  -4  146.79    4.60
  -5   1  -4  151.78    4.50
   5   1   4  148.89    4.10
   5   1   4  146.29    4.90
   6  -1   4   15.70    0.90
  -6  -1  -4   17.00    1.20
  -6   1  -4   15.60    1.10
   6   1   4   15.00    1.40
   7  -1   4   37.30    1.60
  -7  -1  -4   39.50    1.90
  -7   1  -4   40.90    1.90
   7   1   4   39.90    2.20
  -8  -1  -4   44.20    2.10
  -8   1  -4   44.40    2.10
   8   1   4   47.20    2.60
   9  -1   4   20.30    1.70
   9   1   4   21.30    2.00
  10  -1   4   18.40    1.50
  10   1   4   16.30    1.90
  11   1   4    5.50    1.50
  15  -2  -4   17.90    1.70
  15   2  -4   14.50    2.10
  14  -2  -4    0.40    0.60
  14   2  -4   -0.10    1.10
  13  -2  -4    0.80    0.70
  13   2  -4   -0.10    1.00
  13   2  -4    0.20    0.70
  12  -2  -4    3.40    0.80
  12   2  -4    3.10    0.80
  12   2  -4    1.80    1.10
  11  -2  -4   89.09    3.30
  11   2  -4   89.39    3.20
  11   2  -4   87.29    4.00
  10  -2  -4   13.20    1.20
  10   2  -4   13.40    1.20
   9  -2  -4   92.19    3.40
   9  -2  -4   88.79    3.10
   9   2  -4   88.59    3.10
   8  -2  -4   58.59    2.40
   8  -2  -4   61.19    2.30
  -8   2   4   60.09    2.00
   8   2  -4   61.99    2.30
   7  -2  -4  447.26   11.90
   7   2  -4  435.56   11.90
   6  -2  -4  100.29    3.20
   6  -2  -4  107.89    3.10
   6   2  -4  103.59    3.30
   5  -2  -4   38.20    1.40
   5  -2  -4   31.40    1.30
   5   2  -4   34.40    1.50
   4  -2  -4  148.99    4.40
   4  -2  -4  158.68    4.40
   4   2  -4  156.88    4.10
   3  -2  -4    2.30    0.40
   3  -2  -4    2.90    0.40
   3   2  -4    2.30    0.30
   3   2  -4    2.30    0.40
   2  -2  -4   93.89    2.80
   2  -2  -4   91.69    2.60
   2   2  -4   92.89    2.80
   2   2  -4   92.19    2.60
   1  -2  -4   34.70    1.10
   1  -2  -4   34.30    1.40
   1   2  -4   36.00    1.20
   0  -2  -4  500.45   13.20
   0  -2  -4  468.65   12.80
   0   2  -4  479.35   12.60
  -1  -2  -4  396.26   10.80
   1   2   4  413.26   11.00
  -1   2  -4  401.96   10.70
  -2  -2  -4    0.60    0.40
  -2   2  -4    0.50    0.30
   2   2   4    0.80    0.40
  -3  -2  -4  691.23   18.80
   3   2   4  726.73   19.00
  -3   2  -4  720.23   18.70
  -4  -2  -4  131.79    4.10
   4   2   4  130.19    3.50
   4   2   4  136.29    4.40
  -4   2  -4  131.19    4.00
  -5  -2  -4   48.10    2.00
   5   2   4   49.20    2.30
  -5   2  -4   49.70    2.00
  -6  -2  -4  152.58    4.80
   6   2   4  156.28    5.30
  -6   2  -4  157.18    4.80
  -7  -2  -4   29.30    1.70
   7  -2   4   31.10    1.50
  -7   2  -4   30.30    1.60
   7   2   4   33.40    2.20
   8  -2   4   24.80    1.40
   8   2   4   24.80    2.10
  -8   2  -4   27.30    1.60
   9   2   4    2.20    1.10
  15  -3  -4    0.30    0.80
  15   3  -4    0.10    1.20
  14  -3  -4    8.20    1.20
  14   3  -4   11.20    2.00
  13  -3  -4  131.79    4.60
  13   3  -4  131.39    4.50
  13   3  -4  130.19    5.60
  12  -3  -4   25.80    1.70
  12   3  -4   26.00    2.40
  12   3  -4   25.30    1.60
  11  -3  -4   83.79    3.10
  11   3  -4   80.89    3.00
  11   3  -4   76.69    3.90
  10  -3  -4   63.59    2.60
  10   3  -4   60.19    2.50
   9  -3  -4   87.49    3.10
   9   3  -4   83.59    3.00
   8  -3  -4    7.20    0.90
   8   3  -4    6.40    0.80
  -8   3   4    5.40    0.60
   7  -3  -4  126.69    3.70
   7  -3  -4  112.79    3.60
   7  -3  -4  119.49    3.80
   7   3  -4  121.39    3.80
   6  -3  -4  363.16   10.20
   6  -3  -4  384.06   10.20
   6   3  -4  383.36   10.30
   5  -3  -4  191.68    5.60
   5  -3  -4  206.38    5.70
   5   3  -4  201.08    5.30
   5   3  -4  198.78    5.70
   4  -3  -4  165.48    4.90
   4  -3  -4  167.48    4.70
   4   3  -4  169.88    4.50
   4   3  -4  167.28    4.90
   3  -3  -4   63.29    2.10
   3  -3  -4   58.29    1.90
   3   3  -4   58.79    1.80
   3   3  -4   65.89    2.20
   2  -3  -4  205.68    5.90
   2  -3  -4  209.78    5.60
   2   3  -4  206.38    5.60
   1  -3  -4   51.49    1.60
   1  -3  -4   51.69    1.90
   1   3  -4   50.09    1.70
   0  -3  -4  428.26   11.00
   0   3  -4  419.16   11.20
   0   3   4  423.46   11.40
  -1  -3  -4  371.96   10.30
   1   3   4  388.26   10.30
  -1   3  -4  378.56   10.10
  -2  -3  -4 1802.72   65.49
  -2   3  -4 1794.72   47.60
   2   3   4 1824.32   47.20
  -3  -3  -4  525.25   14.30
   3   3   4  534.35   14.50
  -3   3  -4  536.55   14.10
  -4  -3  -4  133.39    4.20
  -4   3  -4  132.29    4.00
   4   3   4  130.59    4.40
  -5  -3  -4   13.20    1.10
   5   3   4   12.70    1.40
  -5   3  -4   13.00    1.00
  -6  -3  -4  190.88    5.70
  -6   3  -4  190.38    5.70
   6   3   4  184.58    6.20
  -7  -3  -4    0.20    0.50
  -7   3  -4   -0.20    0.40
   7   3   4   -1.00    0.80
   8  -3   4   18.80    0.80
   9   3   4   12.00    1.80
  -9   3  -4   11.70    1.30
  11   3   4   -1.20    1.10
  12   3   4    0.20    1.30
  15  -4  -4   35.70    2.70
  14  -4  -4    2.60    1.00
  14   4  -4    2.00    1.40
  13  -4  -4  109.59    4.10
  13   4  -4  103.79    5.00
  12   4  -4    9.10    1.80
  12   4  -4   11.70    1.20
  11  -4  -4  138.49    4.60
  11   4  -4  130.49    5.50
  11   4  -4  136.79    4.50
  10  -4  -4   13.30    1.30
  10   4  -4   13.90    1.30
   9  -4  -4 1080.09   28.30
   9   4  -4 1068.69   28.20
   8  -4  -4  170.38    5.20
   8   4  -4  172.58    5.20
  -8   4   4  170.78    5.00
   7  -4  -4    5.60    0.70
   7  -4  -4    0.80    0.50
   7   4  -4    2.60    0.60
   6  -4  -4    0.40    0.40
   6  -4  -4    0.30    0.40
   6   4  -4    0.70    0.50
   5  -4  -4   71.29    2.50
   5  -4  -4   72.09    2.40
   5   4  -4   65.49    2.50
   5   4  -4   73.19    2.10
   4  -4  -4   65.59    2.30
   4  -4  -4   62.49    2.10
   4   4  -4   61.89    1.90
   4   4  -4   61.09    2.30
   3  -4  -4  701.13   17.80
   3  -4  -4  648.44   17.50
   3   4  -4  656.03   17.30
   2  -4  -4  133.59    4.20
   2  -4  -4  142.39    4.00
   2   4  -4  137.69    3.90
   1  -4  -4    0.80    0.30
   1   4  -4    1.00    0.30
   0  -4  -4   70.49    2.50
   0   4   4   72.49    2.40
   0   4  -4   71.09    2.30
  -1  -4  -4   53.79    2.10
   1   4   4   53.39    2.10
  -1   4  -4   53.99    1.90
  -2  -4  -4  344.37    9.50
   2   4   4  344.37    9.50
  -2   4  -4  334.37    9.30
  -3  -4  -4  446.56   12.00
  -3   4  -4  432.96   11.80
   3   4   4  432.26   12.10
  -4  -4  -4   12.70    1.10
  -4   4  -4   12.50    0.90
   4   4   4   13.00    1.30
  -5  -4  -4    3.60    0.70
  -5   4  -4    3.90    0.60
   5   4   4    3.10    1.00
  -6  -4  -4    0.60    0.50
  -6   4  -4    0.30    0.40
   6   4   4    1.00    0.80
  -7  -4  -4   18.80    1.40
   7   4   4   19.20    1.90
  -7   4  -4   22.60    1.40
  -8   4  -4    1.40    0.60
   8   4   4    0.80    1.10
  -9   4  -4    0.30    0.60
   9   4   4    1.30    1.20
  10   4   4    1.00    1.30
  11   4   4    1.10    1.40
  12   4   4   -1.40    1.30
  14  -5  -4    5.30    1.20
  14   5  -4    3.50    1.60
  13  -5  -4   10.70    1.40
  13   5  -4    8.00    1.80
  12  -5  -4   79.79    3.30
  12   5  -4   76.89    4.20
  11  -5  -4  115.59    4.20
  11   5  -4  121.29    4.10
  11   5  -4  116.99    5.20
  10  -5  -4    0.10    0.60
  10   5  -4   -0.50    0.70
   9  -5  -4  212.88    6.40
   9   5  -4  212.38    6.40
  -9   5   4  207.48    6.20
   8  -5  -4   60.79    2.50
   8   5  -4   62.69    2.50
  -8   5   4   60.59    2.30
   7  -5  -4  117.49    3.90
   7  -5  -4  121.89    3.90
   7   5  -4  115.19    3.90
   6  -5  -4   45.70    2.00
   6  -5  -4   52.89    2.00
   6   5  -4   48.70    2.10
   5  -5  -4    2.80    0.50
   5  -5  -4    5.80    0.80
   5   5  -4    4.20    0.70
   5   5  -4    3.20    0.40
   4  -5  -4   89.79    3.10
   4  -5  -4   82.69    2.80
   4   5  -4   93.69    3.10
   4   5  -4   83.19    2.60
   3  -5  -4  424.16   11.60
   3  -5  -4  449.06   12.00
   3   5  -4  430.66   11.50
   2  -5  -4  469.35   12.40
   2  -5  -4  464.85   12.80
   2   5  -4  469.85   12.40
   1  -5  -4   13.90    1.10
   1   5  -4   14.40    0.90
  -1   5   4   14.50    0.90
   0  -5  -4  546.55   14.90
   0   5  -4  547.65   14.50
   0   5   4  553.74   14.60
  -1  -5  -4  216.78    6.50
   1   5   4  227.88    6.40
  -1   5  -4  220.88    6.30
  -2  -5  -4  866.41   22.90
  -2   5  -4  872.31   22.70
   2   5   4  860.41   22.90
  -3  -5  -4   91.29    3.30
  -3   5  -4   91.99    3.10
   3   5   4   93.69    3.40
  -4  -5  -4   58.19    2.40
  -4   5  -4   56.29    2.20
   4   5   4   60.19    2.70
  -5  -5  -4   46.60    2.10
  -5   5  -4   50.49    2.10
   5   5   4   48.40    2.50
  -6  -5  -4    2.70    0.70
   6   5   4    2.90    1.00
  -6   5  -4    2.90    0.70
  -7   5  -4   -0.30    0.50
   7   5   4    0.10    0.90
   8   5   4    2.50    1.20
  -8   5  -4    3.00    0.70
   9   5   4    0.90    1.20
  -9   5  -4    0.80    0.60
  10   5   4   -1.30    1.10
 -10   5  -4   -0.80    0.60
  11   5   4    7.00    1.80
  13  -6  -4   12.70    1.50
  13   6  -4   13.10    2.20
  12  -6  -4    5.10    1.00
  12   6  -4    4.40    1.50
  11  -6  -4  130.29    4.70
  11   6  -4  132.89    5.70
  10  -6  -4    1.30    0.70
  10   6  -4    0.20    0.70
   9  -6  -4  199.68    6.40
   9   6  -4  211.38    6.40
  -9   6   4  206.08    6.20
   8  -6  -4  126.09    4.20
   8   6  -4  118.09    4.10
  -8   6   4  124.09    4.10
   7  -6  -4   -0.30    0.50
   7  -6  -4   -0.10    0.50
   7   6  -4   -0.40    0.60
   6  -6  -4   13.30    1.20
   6  -6  -4   12.80    1.10
   6   6  -4   14.50    1.20
   5  -6  -4    1.10    0.50
   5  -6  -4    0.80    0.50
   5   6  -4    1.70    0.60
   5   6  -4    1.00    0.30
   4  -6  -4   59.59    2.30
   4  -6  -4   74.79    2.70
   4   6  -4   58.39    2.10
   3  -6  -4   71.19    2.50
   3  -6  -4   60.39    2.60
   3   6  -4   70.89    2.30
   2  -6  -4  280.87    7.90
   2  -6  -4  289.87    8.30
   2   6  -4  277.47    7.80
   1  -6  -4  413.36   11.40
  -1   6   4  409.86   10.80
   1   6  -4  391.26   10.90
   0  -6  -4  418.86   12.10
   0   6   4  444.66   11.80
   0   6  -4  446.36   11.80
  -1  -6  -4   12.10    1.20
  -1   6  -4   10.90    0.90
   1   6   4   10.80    1.00
  -2  -6  -4   47.50    2.20
  -2   6  -4   48.70    2.00
   2   6   4   50.79    2.20
  -3  -6  -4   12.90    1.20
  -3   6  -4   13.50    1.00
   3   6   4   12.50    1.30
  -4  -6  -4  130.09    4.40
  -4   6  -4  125.99    4.10
   4   6   4  128.79    4.60
  -5  -6  -4   21.30    1.50
   5   6   4   21.10    1.80
  -5   6  -4   21.10    1.40
  -6  -6  -4    0.50    0.60
   6   6   4    0.40    0.90
  -6   6  -4    1.00    0.60
   7   6   4   16.00    1.90
  -7   6  -4   14.50    1.30
   8   6   4    2.70    1.20
  -8   6  -4    1.30    0.70
  -9   6  -4    4.70    0.90
   9   6   4    5.70    1.50
  10   6   4    0.40    1.30
 -10   6  -4    0.90    0.70
  11   6   4   -0.70    1.30
  13  -7  -4    8.20    1.50
  13   7  -4   10.50    3.10
  12  -7  -4   -0.80    0.70
  12   7  -4   -0.10    1.20
  11  -7  -4    1.90    0.90
  11   7  -4    0.30    1.20
  10  -7  -4   -0.80    0.60
  10   7  -4    0.40    0.80
   9  -7  -4    5.30    1.00
   9   7  -4    5.40    1.00
  -9   7   4    7.50    1.00
   8  -7  -4   16.30    1.40
   8   7  -4   13.30    1.30
  -8   7   4   15.20    1.30
   7  -7  -4    2.60    0.80
   7  -7  -4    1.60    0.70
   7   7  -4    1.60    0.70
   6  -7  -4   16.40    1.40
   6  -7  -4   16.70    1.30
   6   7  -4   18.80    1.40
   5  -7  -4   14.80    1.30
   5  -7  -4   12.60    1.10
   5   7  -4   11.80    0.80
   5   7  -4   13.80    1.30
   4  -7  -4   31.20    1.90
   4   7  -4   34.00    1.50
   3  -7  -4   56.19    2.50
   3   7  -4   54.89    2.10
   2  -7  -4    0.30    0.50
   2   7  -4    0.50    0.40
   1  -7  -4    0.80    0.60
   1   7  -4    0.90    0.40
   0  -7  -4  119.19    4.30
   0   7  -4  121.79    3.90
  -1  -7  -4  130.79    4.60
   1   7   4  137.69    4.40
  -1   7  -4  136.59    4.30
  -2  -7  -4    9.10    1.10
   2   7   4    9.70    1.20
  -2   7  -4    9.10    0.90
  -3  -7  -4  311.97    9.10
  -3   7  -4  308.17    8.80
   3   7   4  303.47    9.10
  -4  -7  -4  634.04   17.80
  -4   7  -4  658.33   17.50
   4   7   4  656.43   18.00
  -5  -7  -4  119.19    4.10
   5   7   4  101.09    4.30
  -5   7  -4  107.89    3.80
  -6  -7  -4   27.60    1.80
  -6   7  -4   29.50    1.70
   6   7   4   25.10    2.20
  -7   7  -4    2.60    0.80
   7   7   4    1.20    1.10
  -8   7  -4    1.50    0.70
   8   7   4    2.40    1.20
  -9   7  -4    5.40    1.00
   9   7   4    7.90    1.70
 -10   7  -4    1.00    0.70
  10   7   4    0.30    1.30
  12  -8  -4    5.30    1.20
  12   8  -4    4.50    1.70
  11  -8  -4    0.40    0.80
  11   8  -4    0.10    1.30
  10  -8  -4    6.70    1.20
 -10   8   4    6.00    1.00
   9  -8  -4    7.80    1.20
   9   8  -4    5.10    1.00
  -9   8   4    5.80    0.90
   8  -8  -4   -0.60    0.60
  -8   8   4    0.20    0.50
   8   8  -4    0.50    0.70
   7  -8  -4   47.10    2.40
   7   8  -4   44.40    2.30
   6  -8  -4   73.59    3.10
   6  -8  -4   81.19    3.30
   6   8  -4   77.79    3.10
   5  -8  -4    0.40    0.60
   5  -8  -4    0.90    0.70
   5   8  -4    0.70    0.70
   4  -8  -4   43.20    2.30
   4   8  -4   45.30    1.90
   3  -8  -4   52.89    2.60
   3   8  -4   52.29    2.10
   2  -8  -4   25.00    1.80
   2   8  -4   27.00    1.40
   1  -8  -4   61.89    2.90
   1   8  -4   63.29    2.40
   0  -8  -4    7.60    1.10
   0   8  -4    4.30    0.70
  -1  -8  -4  245.38    7.80
  -1   8  -4  257.37    7.40
  -2  -8  -4    9.60    1.30
  -2   8  -4    4.60    0.80
  -3  -8  -4   75.69    3.20
   3   8   4   74.29    3.20
  -3   8  -4   73.29    2.90
  -4  -8  -4    0.00    0.70
  -4   8  -4    0.20    0.50
   4   8   4   -0.60    0.80
  -5  -8  -4   42.30    2.30
   5   8   4   36.90    2.50
  -5   8  -4   39.00    2.10
  -6   8  -4   40.80    2.10
   6   8   4   38.10    2.60
  -7   8  -4   -0.60    0.50
   7   8   4   -0.60    0.90
  -8   8  -4   10.20    1.20
   8   8   4   11.40    1.80
   9   8   4    1.50    1.30
  -9   8  -4    2.10    0.80
 -10   8  -4    7.40    1.20
  10   8   4    4.60    1.80
  11  -9  -4    3.70    1.10
  11   9  -4    4.60    1.70
  10  -9  -4   23.00    2.00
 -10   9   4   19.90    1.70
   9  -9  -4    7.90    1.30
  -9   9   4    7.50    1.10
   8  -9  -4    6.80    1.20
  -8   9   4    4.40    0.90
   8   9  -4    2.90    0.90
   7  -9  -4    3.30    0.90
  -7   9   4    1.90    0.70
   7   9  -4    3.90    1.00
   6  -9  -4    6.50    1.10
   6   9  -4    6.70    1.10
   5  -9  -4   31.30    2.10
   5   9  -4   29.70    1.90
   4  -9  -4   14.70    1.60
   4   9  -4   13.20    1.10
   3  -9  -4    4.80    1.00
   3   9  -4    8.50    0.90
   2  -9  -4   18.10    1.70
   2   9  -4   17.10    1.20
   1  -9  -4   49.80    2.60
   1   9  -4   41.20    2.00
   0  -9  -4  231.98    7.80
   0   9  -4  258.97    7.30
  -1  -9  -4  246.08    7.70
  -1   9  -4  227.78    7.10
  -2  -9  -4   88.49    3.90
  -2   9  -4  104.59    3.60
  -3  -9  -4   59.99    2.90
  -3   9  -4   56.59    2.50
  -4  -9  -4   18.10    1.70
  -4   9  -4   19.70    1.50
  -5  -9  -4    6.30    1.10
   5   9   4    7.30    1.40
  -5   9  -4    9.30    1.20
   6   9   4    4.80    1.30
  -6   9  -4    6.40    1.10
  -7   9  -4   17.80    1.60
   7   9   4   16.20    2.00
  -8   9  -4    7.30    1.10
   8   9   4    7.20    1.60
  -9   9  -4    1.00    0.80
   9   9   4    0.30    1.20
 -10  10   4    0.40    0.70
  10  10  -4   -1.20    1.20
  -9  10   4   11.10    1.40
  -8  10   4   20.30    1.70
  -7  10   4    1.30    0.70
   7  10  -4    0.90    0.80
   6  10  -4    2.10    0.90
   5 -10  -4   70.19    3.40
   4 -10  -4   54.49    2.90
   4  10  -4   54.39    2.30
   3 -10  -4    0.30    0.80
   3  10  -4    0.60    0.50
   2 -10  -4  103.09    4.30
   2  10  -4  110.19    3.80
   1 -10  -4    8.60    1.40
   1  10  -4    4.90    0.90
   0 -10  -4   30.70    2.20
   0  10  -4   32.90    1.90
  -1 -10  -4   37.90    2.40
  -1  10  -4   32.30    1.90
  -2 -10  -4    1.00    0.90
  -2  10  -4    2.50    0.70
  -3 -10  -4    2.20    1.00
  -3  10  -4    3.00    0.80
  -4 -10  -4    8.60    1.40
  -4  10  -4   10.00    1.20
  -5 -10  -4   11.60    2.00
  -5  10  -4   10.70    1.30
  -6  10  -4   21.40    1.80
   7  10   4    2.40    1.40
  -7  10  -4    5.10    1.10
   8  10   4    4.20    1.40
  -9  11   4    1.80    0.90
  -8  11   4   19.80    1.90
  -7  11   4   25.10    2.00
   6  11  -4   27.00    2.00
  -6  11   4   24.50    2.00
   5 -11  -4    5.10    1.20
   5  11  -4    6.30    1.20
   4 -11  -4   29.40    2.30
   3 -11  -4    0.30    0.80
   3  11  -4    0.20    0.50
   2 -11  -4    1.20    0.90
   2  11  -4    0.00    0.60
   1 -11  -4   14.20    1.80
   1  11  -4   13.70    1.40
   0 -11  -4   20.80    2.00
   0  11  -4   22.10    1.70
  -1 -11  -4    5.90    1.30
  -1  11  -4    7.80    1.10
  -2 -11  -4    0.70    0.90
  -2  11  -4    2.00    0.70
  -3 -11  -4   25.80    2.20
  -3  11  -4   29.60    1.90
  -4 -11  -4    3.40    1.10
  -4  11  -4    3.00    0.90
  -5  11  -4    1.70    0.80
  -6  11  -4   70.79    4.10
  -6  12   4   -0.10    0.80
   5  12  -4   20.50    1.90
   4 -12  -4    0.80    0.90
   3 -12  -4   40.60    2.80
   3  12  -4   40.60    2.20
   2 -12  -4    6.40    1.40
   2  12  -4    4.00    0.90
   1 -12  -4   29.10    2.50
   1  12  -4   41.30    2.20
   0 -12  -4    5.70    1.40
   0  12  -4    7.10    1.10
  -1 -12  -4    4.90    1.30
  -1  12  -4    3.80    0.90
  -2 -12  -4    3.40    1.20
  -2  12  -4    2.10    0.80
  -3 -12  -4    5.10    1.30
  -3  12  -4    2.80    0.90
  -4 -12  -4    0.20    1.10
   2  13  -4   10.90    1.30
   1  13  -4    6.00    1.10
   0  13  -4    3.90    1.30
  15   0  -5   16.40    1.60
  14   0  -5    0.60    0.70
  13   0  -5    3.20    0.90
  13   0  -5    1.00    1.00
  12   0  -5   -0.50    0.60
  12   0  -5   -0.40    0.80
  11   0  -5   18.50    1.90
  11   0  -5   17.30    1.30
  10   0  -5    0.00    0.50
   9   0  -5   21.90    1.30
   8   0  -5    0.60    0.50
   7   0  -5  469.75   12.60
   6   0  -5    0.30    0.20
   6   0  -5   -0.60    0.40
   5   0  -5 1800.02   48.10
   5   0  -5 1881.31   47.70
   4   0  -5    0.20    0.30
   4   0  -5    0.20    0.20
   3   0  -5  422.46   10.90
   3   0  -5  401.76   10.90
   2   0  -5    0.30    0.30
   2   0  -5    0.10    0.30
   1   0  -5  287.87    7.50
   1   0  -5  276.07    7.60
   0   0  -5    0.00    0.30
   0   0  -5    0.20    0.20
  -1   0  -5   32.30    1.40
   2   0   5   -0.40    0.10
  -2   0  -5   -0.20    0.30
  -3   0  -5    4.80    0.70
   4   0   5   -0.30    0.20
  -4   0  -5   -0.40    0.40
  -6   0  -5   -0.60    0.50
   6   0   5    0.70    0.60
   7   0   5   51.99    2.70
   8   0   5    1.70    0.80
  -8   0  -5    0.40    0.60
   9   0   5   34.20    2.30
  11   0   5   23.70    1.40
  12   0   5   49.40    1.80
  15  -1  -5   -1.00    0.70
  15   1  -5    0.40    0.80
  14  -1  -5    1.40    0.70
  14   1  -5    1.30    1.20
  14   1  -5    2.00    0.90
  13  -1  -5    0.80    0.70
  13   1  -5    0.10    0.70
  13   1  -5    0.80    1.00
  12  -1  -5   58.09    2.50
  12   1  -5   56.29    2.50
  12   1  -5   56.99    3.20
  11  -1  -5    4.10    1.10
  11  -1  -5    6.00    0.90
  11   1  -5    4.60    0.90
  10  -1  -5   -0.10    0.70
  10  -1  -5   -0.10    0.60
  10   1  -5    0.00    0.60
   9  -1  -5  173.08    5.30
   9   1  -5  177.58    5.30
   8  -1  -5    8.40    0.80
   8   1  -5    7.90    0.90
   7  -1  -5  585.44   15.10
   7  -1  -5  578.44   15.50
   7   1  -5  584.94   15.50
   6  -1  -5  437.66   12.10
   6  -1  -5  466.75   12.00
   6   1  -5  463.85   12.20
   5  -1  -5 1634.04   42.80
   5  -1  -5 1604.84   42.30
   5   1  -5 1683.83   42.20
   5   1  -5 1619.24   42.50
   4  -1  -5  570.54   15.00
   4  -1  -5  575.34   15.00
   4   1  -5  562.24   15.10
   4   1  -5  580.84   14.80
   3  -1  -5  516.15   13.60
   3  -1  -5  516.25   13.50
   3   1  -5  526.15   13.60
   3   1  -5  510.45   13.50
   2  -1  -5  252.57    6.90
   2  -1  -5  255.17    6.80
   2   1  -5  255.97    6.80
   2   1  -5  250.67    6.90
   1  -1  -5   27.10    1.20
   1  -1  -5   28.30    1.00
   1   1  -5   25.10    1.10
   1   1  -5   26.50    1.10
   0  -1  -5  116.89    3.10
   0   1  -5  112.29    3.40
  -1  -1  -5  175.48    5.20
  -1  -1  -5  185.28    4.70
  -1   1  -5  176.28    5.10
  -2  -1  -5  139.79    4.40
  -2   1  -5  148.49    4.30
  -3  -1  -5  197.68    5.80
  -3   1  -5  202.88    5.80
  -4  -1  -5  286.37    7.70
  -4   1  -5  287.47    7.70
   4   1   5  232.68    7.90
  -5  -1  -5   27.50    1.60
   5   1   5   29.70    1.90
  -5   1  -5   28.70    1.50
  -6  -1  -5  376.76   10.80
  -6   1  -5  379.56   10.70
   6   1   5  396.46   11.20
  -7  -1  -5   40.70    2.10
  -7   1  -5   40.30    2.00
   7   1   5   40.90    2.50
  -8  -1  -5   54.09    2.50
   8   1   5   59.89    3.10
  -8   1  -5   55.09    2.50
   9  -1   5   20.00    0.90
   9   1   5   14.80    1.90
  -9   1  -5   15.10    1.50
  10  -1   5   41.40    1.50
  11  -1   5   58.39    1.80
  15   2  -5    6.00    1.60
  14  -2  -5    0.40    0.70
  14   2  -5    0.80    0.70
  14   2  -5   -1.00    1.00
  13  -2  -5    3.20    0.90
  13   2  -5    2.10    1.20
  13   2  -5    2.20    0.80
  12  -2  -5    4.00    0.90
  12   2  -5    4.50    0.90
  12   2  -5    3.40    1.30
  11  -2  -5  109.09    3.80
  11   2  -5  108.59    3.80
  10  -2  -5   47.40    2.10
  10   2  -5   47.40    2.10
   9  -2  -5   32.70    1.60
   9  -2  -5   27.00    1.70
   9   2  -5   28.40    1.60
   8  -2  -5   81.39    2.80
   8   2  -5   85.19    2.90
   7  -2  -5  486.95   12.90
   7  -2  -5  488.05   13.10
   7   2  -5  484.75   13.10
   6  -2  -5  423.96   11.70
   6  -2  -5  456.35   11.70
   6   2  -5  436.76   11.90
   5  -2  -5  832.02   21.90
   5  -2  -5  854.21   21.90
   5   2  -5  853.61   21.60
   5   2  -5  830.82   22.00
   4  -2  -5   18.60    1.00
   4  -2  -5   19.00    0.90
   4   2  -5   19.90    1.10
   4   2  -5   19.90    0.80
   3  -2  -5    1.40    0.40
   3  -2  -5    1.00    0.30
   3   2  -5    0.60    0.40
   3   2  -5    1.50    0.30
   2  -2  -5  322.57    8.40
   2  -2  -5  315.27    8.70
   2   2  -5  316.77    8.50
   2   2  -5  321.07    8.70
   1  -2  -5    1.20    0.40
   1  -2  -5    1.50    0.20
   1   2  -5    1.40    0.30
   0  -2  -5 1305.17   36.30
   0   2  -5 1228.98   32.80
  -1  -2  -5    9.90    0.90
  -1   2  -5   10.00    0.70
  -2  -2  -5   39.10    1.70
   2   2   5   29.10    1.70
  -2   2  -5   39.00    1.50
  -3  -2  -5   49.10    2.10
  -3   2  -5   52.09    2.00
   3   2   5   56.29    2.30
  -4  -2  -5  149.49    4.70
   4   2   5  152.98    4.90
  -4   2  -5  147.89    4.60
  -5  -2  -5  323.47    9.30
  -5   2  -5  323.67    9.20
   5   2   5  335.37    9.60
  -6  -2  -5  170.58    5.40
  -6   2  -5  169.08    5.30
   6   2   5  168.98    5.70
   7  -2   5    5.80    0.50
  -7  -2  -5    3.40    0.80
   7   2   5    3.70    1.10
  -7   2  -5    3.80    0.80
  -8  -2  -5  259.87    7.90
   8   2   5  265.97    8.40
  -8   2  -5  257.17    7.80
  -9   2  -5    4.00    0.90
   9   2   5    6.80    1.50
  10  -2   5   41.90    1.30
  11  -2   5   67.59    1.90
  15  -3  -5   -0.20    0.80
  15   3  -5   -1.70    1.00
  14  -3  -5    2.30    0.90
  14   3  -5    1.40    0.80
  14   3  -5    0.90    1.30
  13  -3  -5    7.20    1.10
  13   3  -5    7.50    1.10
  13   3  -5    6.90    1.70
  12  -3  -5    3.80    0.90
  12   3  -5    3.00    1.30
  12   3  -5    4.60    0.90
  11  -3  -5   12.80    1.30
  11   3  -5   12.50    1.20
  10  -3  -5   68.09    2.70
  10   3  -5   69.09    2.70
   9  -3  -5   55.59    2.30
   9   3  -5   53.59    2.30
   8  -3  -5   44.30    1.70
   8  -3  -5   42.50    1.90
   8   3  -5   45.60    2.00
   7  -3  -5    3.60    0.60
   7  -3  -5    2.70    0.50
   7   3  -5    2.20    0.60
   6  -3  -5   42.90    1.70
   6  -3  -5   46.10    1.70
   6   3  -5   45.00    1.60
   6   3  -5   46.90    1.90
   5  -3  -5  225.48    6.20
   5  -3  -5  210.98    6.10
   5   3  -5  217.98    6.30
   5   3  -5  217.88    5.80
   4  -3  -5    3.90    0.50
   4  -3  -5    4.50    0.60
   4   3  -5    4.70    0.60
   4   3  -5    3.40    0.40
   3  -3  -5  279.17    7.60
   3  -3  -5  284.47    7.80
   3   3  -5  285.27    7.90
   3   3  -5  280.27    7.50
   2  -3  -5    0.90    0.30
   2  -3  -5    0.90    0.40
   2   3  -5    1.10    0.30
   1  -3  -5  377.46   10.50
   1  -3  -5  398.76   10.10
   1   3  -5  382.36   10.30
   0  -3  -5  231.28    5.90
   0  -3  -5  223.98    6.50
   0   3  -5  219.68    6.20
  -1  -3  -5    7.50    0.80
  -1   3  -5    7.60    0.70
   1   3   5    7.30    0.90
  -2  -3  -5   84.99    3.00
  -2   3  -5   86.69    2.90
   2   3   5   94.09    3.20
  -3  -3  -5   90.79    3.20
  -3   3  -5   90.99    3.00
   3   3   5   91.39    3.30
  -4  -3  -5   64.69    2.50
   4   3   5   63.89    2.70
  -4   3  -5   65.19    2.40
  -5  -3  -5   88.79    3.30
   5   3   5   92.19    3.60
  -5   3  -5   92.49    3.20
  -6  -3  -5  109.39    3.90
  -6   3  -5  114.09    3.80
   6   3   5  114.99    4.30
  -7  -3  -5   39.10    2.00
  -7   3  -5   39.20    2.00
   7   3   5   38.60    2.50
  -8   3  -5    2.10    0.80
   8   3   5    2.10    1.10
  -9   3  -5  118.79    4.30
   9   3   5  117.59    4.90
  10   3   5    2.50    1.30
  11   3   5   21.20    2.50
  12   3   5    6.40    2.70
  15  -4  -5    0.50    1.40
  15   4  -5   -1.20    1.30
  14  -4  -5    7.50    1.20
  14   4  -5    5.20    1.60
  13  -4  -5    0.80    0.80
  13   4  -5    0.40    0.70
  13   4  -5    0.90    1.30
  12  -4  -5  153.28    5.10
  12   4  -5  141.59    6.00
  12   4  -5  147.89    4.90
  11  -4  -5    0.00    0.60
  11   4  -5   -0.20    0.70
  10  -4  -5   94.89    3.50
  10   4  -5   96.39    3.50
   9  -4  -5    2.20    0.60
   9   4  -5    2.70    0.80
   8  -4  -5  161.18    4.90
   8  -4  -5  158.28    4.90
   8   4  -5  155.98    5.00
   7  -4  -5    5.40    0.70
   7  -4  -5    6.50    0.80
   7   4  -5    7.90    0.90
   6  -4  -5   88.29    2.90
   6  -4  -5   88.69    3.00
   6   4  -5   89.49    3.10
   5  -4  -5   27.70    1.30
   5  -4  -5   26.90    1.40
   5   4  -5   27.90    1.00
   5   4  -5   28.20    1.50
   4  -4  -5  108.59    3.40
   4  -4  -5  116.49    3.70
   4   4  -5  114.89    3.60
   4   4  -5  107.29    3.20
   3  -4  -5  144.89    4.30
   3  -4  -5  132.69    3.90
   3   4  -5  133.09    3.90
   2  -4  -5  473.75   12.20
   2  -4  -5  459.05   12.60
   2   4  -5  460.15   12.30
   1  -4  -5  158.28    4.80
   1  -4  -5  154.68    4.30
   1   4  -5  152.98    4.50
   0  -4  -5   -0.10    0.40
   0   4  -5   -0.20    0.30
   0   4   5   -0.50    0.30
  -1  -4  -5   82.09    3.00
   1   4   5   90.09    3.00
  -1   4  -5   86.89    2.80
  -2  -4  -5 1118.19   29.40
  -2   4  -5 1124.19   29.20
   2   4   5 1120.39   29.40
  -3  -4  -5   68.29    2.60
  -3   4  -5   66.19    2.50
   3   4   5   69.69    2.80
  -4  -4  -5    4.30    0.70
   4   4   5    4.40    0.90
  -4   4  -5    4.70    0.70
  -5  -4  -5   31.70    1.70
   5   4   5   29.40    2.00
  -5   4  -5   32.40    1.60
  -6  -4  -5   77.99    3.10
  -6   4  -5   81.49    3.00
   6   4   5   77.69    3.50
  -7  -4  -5  107.59    3.90
   7   4   5  105.39    4.40
  -7   4  -5  112.39    3.90
   8   4   5    0.00    1.10
  -8   4  -5   -0.10    0.60
  -9   4  -5   30.30    1.90
   9   4   5   31.60    2.60
  10   4   5   -0.40    1.20
  11   4   5    0.40    1.30
  14  -5  -5    0.10    0.80
  14   5  -5   -0.10    1.40
  13  -5  -5   41.30    2.40
  13   5  -5   37.50    3.20
  12  -5  -5   88.19    3.50
  12   5  -5   83.49    3.40
  11  -5  -5    6.90    1.10
  11   5  -5    6.10    1.10
  10  -5  -5    6.00    1.00
  10   5  -5    9.00    1.20
   9  -5  -5   27.30    1.70
   9   5  -5   28.20    1.70
  -9   5   5   27.80    1.50
   8  -5  -5    8.20    1.00
   8  -5  -5    5.00    0.80
   8   5  -5    7.50    1.00
   7  -5  -5  115.79    3.90
   7  -5  -5  116.29    3.80
   7   5  -5  113.59    3.90
   6  -5  -5   19.70    1.30
   6  -5  -5   20.60    1.20
   6   5  -5   19.10    1.30
   5  -5  -5  168.78    5.00
   5  -5  -5  163.98    5.20
   5   5  -5  165.58    5.20
   5   5  -5  174.08    4.70
   4  -5  -5   39.60    1.80
   4  -5  -5   35.70    1.50
   4   5  -5   39.00    1.80
   4   5  -5   37.00    1.40
   3  -5  -5   -0.20    0.40
   3  -5  -5    0.10    0.30
   3   5  -5    0.00    0.20
   2  -5  -5   88.39    3.20
   2  -5  -5   94.49    2.90
   2   5  -5   92.19    2.90
   1  -5  -5   97.69    3.30
   1  -5  -5   89.49    2.80
   1   5  -5   89.79    2.90
   0  -5  -5  100.99    3.50
   0   5  -5  103.59    3.30
   0   5   5  103.39    3.30
  -1  -5  -5    3.20    0.70
  -1   5  -5    3.10    0.50
   1   5   5    4.30    0.70
  -2  -5  -5    1.10    0.60
   2   5   5    1.30    0.60
  -2   5  -5    1.10    0.40
  -3  -5  -5   54.39    2.40
  -3   5  -5   57.19    2.20
   3   5   5   56.99    2.50
  -4  -5  -5    7.80    1.00
  -4   5  -5    5.10    0.70
   4   5   5    8.30    1.10
  -5  -5  -5    1.00    0.60
   5   5   5    0.20    0.80
  -5   5  -5    0.30    0.50
  -6  -5  -5    3.60    0.80
   6   5   5    3.40    1.00
  -6   5  -5    3.50    0.70
  -7  -5  -5   38.80    2.30
  -7   5  -5   39.20    2.00
   7   5   5   41.30    2.60
   8   5   5   83.69    4.00
  -8   5  -5   82.69    3.30
  -9   5  -5   22.80    1.70
   9   5   5   24.60    2.50
  10   5   5    2.60    1.40
 -10   5  -5    4.30    1.00
  11   5   5    3.90    1.70
  13  -6  -5    0.90    0.80
  13   6  -5    2.80    1.50
  12  -6  -5    0.70    0.80
  11  -6  -5   52.79    2.60
  11   6  -5   55.39    2.60
  10  -6  -5   23.50    1.70
  10   6  -5   24.90    1.70
   9  -6  -5    6.80    1.00
   9   6  -5    7.60    1.10
  -9   6   5    9.50    1.00
   8  -6  -5   40.40    2.10
   8  -6  -5   44.60    2.10
   8   6  -5   42.60    2.10
   7  -6  -5   27.70    1.70
   7  -6  -5   28.10    1.60
   7   6  -5   28.50    1.70
   6  -6  -5  156.58    5.10
   6  -6  -5  162.08    4.90
   6   6  -5  154.78    5.10
   5  -6  -5   -0.10    0.40
   5  -6  -5    0.30    0.40
   5   6  -5    0.20    0.30
   5   6  -5    0.10    0.50
   4  -6  -5  129.59    4.00
   4  -6  -5  126.19    4.30
   4   6  -5  126.09    3.80
   3  -6  -5    2.70    0.70
   3  -6  -5    1.00    0.40
   3   6  -5    1.40    0.40
   2  -6  -5   30.70    1.40
   2  -6  -5   28.50    1.70
   2   6  -5   29.30    1.30
   1  -6  -5    3.30    0.70
  -1   6   5    1.90    0.40
   1   6  -5    3.00    0.50
   0  -6  -5  399.06   11.50
   0   6  -5  405.46   11.10
   0   6   5  417.96   11.10
  -1  -6  -5  155.68    5.10
  -1   6  -5  154.28    4.70
   1   6   5  153.78    4.80
  -2  -6  -5  304.47    8.80
  -2   6  -5  303.17    8.50
   2   6   5  296.97    8.70
  -3  -6  -5    0.20    0.60
  -3   6  -5    1.10    0.50
   3   6   5    1.00    0.70
  -4  -6  -5  450.35   12.60
  -4   6  -5  446.36   12.30
   4   6   5  439.66   12.70
  -5  -6  -5   40.90    2.20
   5   6   5   41.60    2.40
  -5   6  -5   38.30    2.00
  -6  -6  -5   74.89    3.10
   6   6   5   69.59    3.40
  -6   6  -5   74.89    3.00
  -7   6  -5    2.60    0.70
   7   6   5    2.10    1.10
   8   6   5   17.50    2.10
  -8   6  -5   17.60    1.50
  -9   6  -5    2.40    0.80
   9   6   5    5.20    1.60
 -10   6  -5    9.40    1.30
  10   6   5    8.70    1.90
  13  -7  -5    2.00    1.10
  13   7  -5    0.40    1.50
  12  -7  -5    1.70    0.90
  12   7  -5    1.70    1.40
  11  -7  -5    2.30    0.90
  11   7  -5    2.50    0.90
  10  -7  -5   11.00    1.30
  10   7  -5   10.30    1.30
   9  -7  -5  153.78    5.30
   9   7  -5  158.78    5.30
  -9   7   5  160.08    5.10
   8  -7  -5    7.30    1.10
   8   7  -5    7.30    1.10
   7  -7  -5   31.30    1.80
   7  -7  -5   27.90    1.80
   7   7  -5   27.80    1.80
   6  -7  -5   18.50    1.30
   6  -7  -5   17.60    1.50
   6   7  -5   16.00    1.40
   5  -7  -5    1.60    0.70
   5  -7  -5    1.60    0.60
   5   7  -5    0.80    0.70
   5   7  -5    1.90    0.40
   4  -7  -5   -0.30    0.50
   4  -7  -5    0.60    0.60
   4   7  -5    0.10    0.30
   3  -7  -5   11.30    1.00
   3  -7  -5    6.30    1.00
   3   7  -5    8.90    0.80
   2  -7  -5   49.50    2.30
   2   7  -5   44.90    1.90
   1  -7  -5   44.90    2.30
   1   7  -5   47.50    1.90
   0  -7  -5    6.50    1.00
   0   7  -5    6.00    0.70
  -1  -7  -5   26.20    1.70
   1   7   5   25.70    1.60
  -1   7  -5   25.60    1.40
  -2  -7  -5   45.90    2.40
   2   7   5   46.00    2.20
  -3  -7  -5   50.39    2.50
   3   7   5   50.89    2.50
  -3   7  -5   48.70    2.20
  -4  -7  -5  223.38    7.10
  -4   7  -5  232.98    6.90
   4   7   5  224.88    7.20
  -5  -7  -5   29.80    2.00
   5   7   5   29.20    2.10
  -5   7  -5   31.70    1.80
  -6  -7  -5    2.30    0.80
  -6   7  -5    1.40    0.70
   6   7   5    1.60    1.00
   7   7   5   13.90    1.80
  -7   7  -5   15.50    1.40
   8   7   5    0.60    1.10
  -8   7  -5    0.10    0.60
  -9   7  -5   -0.10    0.70
   9   7   5   -1.10    1.10
  10   7   5    5.80    1.70
  12  -8  -5   13.80    1.60
  12   8  -5   16.40    2.40
  11  -8  -5    4.40    1.10
  10  -8  -5   13.60    1.60
  10   8  -5   11.10    1.40
   9  -8  -5    5.80    1.10
   9   8  -5    4.10    1.00
  -9   8   5    4.80    0.90
   8  -8  -5   39.60    2.20
   8   8  -5   38.00    2.20
   7  -8  -5   83.79    3.30
   7  -8  -5   74.09    3.30
   7   8  -5   78.69    3.30
   6  -8  -5   47.60    2.50
   6  -8  -5   54.39    2.40
   6   8  -5   46.70    2.40
   5  -8  -5    3.50    0.90
   5  -8  -5    4.60    0.80
   5   8  -5    3.10    0.90
   4  -8  -5    6.60    1.10
   4   8  -5    6.80    0.80
   3  -8  -5    0.60    0.70
   3   8  -5    0.50    0.40
   2  -8  -5   27.40    1.90
   2   8  -5   27.80    1.50
   1  -8  -5    2.00    0.80
   1   8  -5    2.30    0.60
   0  -8  -5   59.89    2.90
   0   8  -5   62.19    2.40
  -1  -8  -5   54.09    2.70
  -1   8  -5   54.69    2.30
  -2  -8  -5    2.00    0.80
  -2   8  -5    1.60    0.60
  -3  -8  -5   34.70    2.20
  -3   8  -5   32.20    1.80
   3   8   5   35.00    2.10
  -4  -8  -5   54.79    2.80
  -4   8  -5   60.29    2.60
   4   8   5   55.39    2.80
  -5  -8  -5    6.90    1.20
   5   8   5    7.10    1.30
  -5   8  -5    4.70    0.90
   6   8   5   -0.20    0.90
  -6   8  -5    0.50    0.60
   7   8   5    9.60    1.60
  -7   8  -5    9.00    1.20
  -8   8  -5    0.40    0.70
   8   8   5    0.70    1.20
   9   8   5    5.30    1.60
  -9   8  -5    6.40    1.20
  11  -9  -5   23.00    2.00
  10  -9  -5   28.10    2.10
 -10   9   5   30.10    2.00
   9  -9  -5    4.10    1.00
  -9   9   5    4.10    0.90
   9   9  -5    2.80    1.00
   8  -9  -5    0.30    0.70
   8   9  -5    0.10    0.70
  -8   9   5    0.70    0.60
   7  -9  -5   10.00    1.40
   7  -9  -5   11.30    1.40
   7   9  -5   11.60    1.40
   6  -9  -5   24.20    1.80
   6  -9  -5   23.70    1.90
   6   9  -5   25.60    1.80
   5  -9  -5   40.00    2.40
   5   9  -5   38.80    2.20
   4  -9  -5    1.80    0.80
   4   9  -5    1.80    0.50
   3  -9  -5    6.90    1.20
   3   9  -5    5.40    0.80
   2  -9  -5   23.20    1.90
   2   9  -5   25.30    1.50
   1  -9  -5    0.90    0.80
   1   9  -5    1.30    0.60
   0  -9  -5    1.90    0.90
   0   9  -5    0.90    0.60
  -1  -9  -5   11.50    1.50
  -1   9  -5   13.00    1.30
  -2  -9  -5    0.90    0.80
  -2   9  -5    1.30    0.60
  -3  -9  -5    5.70    1.10
  -3   9  -5    8.20    1.00
  -4  -9  -5   96.29    4.00
  -4   9  -5   90.49    3.60
  -5  -9  -5  156.28    5.60
  -5   9  -5  154.28    5.20
   5   9   5  152.38    5.70
  -6   9  -5   34.90    2.10
   6   9   5   37.10    2.60
   7   9   5    1.90    1.20
  -7   9  -5    0.40    0.70
   8   9   5   10.50    1.80
  -8   9  -5   12.80    1.50
  10 -10  -5    3.80    1.20
 -10  10   5    4.30    1.00
  -9  10   5    1.60    0.80
  -8  10   5    9.20    1.30
   8  10  -5    8.10    1.40
   7  10  -5   34.30    2.30
   6 -10  -5    2.70    1.00
   6  10  -5    2.70    1.00
   5 -10  -5    7.60    1.30
   5  10  -5   10.20    1.40
   4 -10  -5    0.20    0.80
   4  10  -5    0.30    0.60
   3 -10  -5    0.60    0.80
   3  10  -5    0.30    0.50
   2 -10  -5  117.59    4.90
   2  10  -5  127.29    4.20
   1 -10  -5    8.80    1.40
   1  10  -5    7.90    1.00
   0 -10  -5    4.30    1.10
   0  10  -5    4.60    0.80
  -1 -10  -5    8.60    1.40
  -1  10  -5   10.60    1.20
  -2 -10  -5    0.40    0.80
  -2  10  -5    0.10    0.60
  -3 -10  -5    2.80    1.00
  -3  10  -5    3.80    0.90
  -4 -10  -5    5.80    1.20
  -4  10  -5    8.80    1.20
  -5 -10  -5   30.20    2.40
  -5  10  -5   36.50    2.20
  -6  10  -5    1.10    0.80
  -7  10  -5   13.70    1.70
  -9  11   5    5.50    1.20
  -8  11   5    1.10    0.80
   7  11  -5   -0.40    0.80
  -7  11   5    0.50    0.80
   6 -11  -5   13.40    1.70
   6  11  -5   13.30    1.60
   5 -11  -5    9.80    1.50
   5  11  -5    9.20    1.40
   4 -11  -5    0.40    0.80
   3 -11  -5   -0.50    0.80
   3  11  -5   -0.10    0.50
   2 -11  -5    0.10    0.80
   2  11  -5    0.80    0.60
   1 -11  -5   14.50    1.80
   1  11  -5   10.80    1.20
   0 -11  -5    3.30    1.10
   0  11  -5    3.50    0.80
  -1 -11  -5   27.20    2.20
  -1  11  -5   26.00    1.80
  -2 -11  -5   10.20    1.50
  -2  11  -5   13.10    1.40
  -3 -11  -5    1.20    0.90
  -3  11  -5    2.00    0.80
  -4 -11  -5    6.30    1.40
  -4  11  -5    7.90    1.20
  -5  11  -5    4.50    1.10
   6  12  -5    7.30    1.40
   5 -12  -5    4.00    1.30
   5  12  -5    4.70    1.20
   4 -12  -5   32.50    2.60
   3 -12  -5    0.90    1.00
   3  12  -5    0.50    0.70
   2 -12  -5    8.90    1.60
   2  12  -5   13.90    1.40
   1 -12  -5    4.70    1.30
   1  12  -5    6.30    1.00
   0 -12  -5    1.90    1.10
   0  12  -5    0.80    0.70
  -1 -12  -5   10.10    1.60
  -1  12  -5    7.40    1.10
  -2 -12  -5   29.80    2.60
  -2  12  -5   35.00    2.20
  -3 -12  -5    6.50    1.40
  15   0  -6    0.50    0.80
  14   0  -6    0.40    0.70
  13   0  -6   -0.40    0.90
  13   0  -6   -0.20    0.70
  12   0  -6   12.00    1.60
  12   0  -6   10.90    1.20
  11   0  -6   -0.20    0.50
  10   0  -6   72.39    2.80
   9   0  -6    0.10    0.50
   8   0  -6   53.79    2.10
   7   0  -6   -0.10    0.40
   6   0  -6   21.30    0.90
   6   0  -6   19.50    1.10
   5   0  -6    0.10    0.30
   4   0  -6  671.93   17.90
   4   0  -6  696.73   17.80
   3   0  -6   -1.10    0.30
   3   0  -6   -1.00    0.30
   2   0  -6   61.09    2.10
   2   0  -6   59.79    2.00
   1   0  -6    0.10    0.20
   1   0  -6    0.00    0.30
   0   0  -6  376.76   10.10
   0   0  -6  368.96    9.80
  -1   0  -6   -0.20    0.40
  -2   0  -6  306.17    8.60
  -3   0  -6   -0.10    0.40
   3   0   6   -0.20    0.20
   5   0   6    0.40    0.20
  -5   0  -6   -0.70    0.50
  -7   0  -6   -0.20    0.60
   9   0   6   27.30    1.00
  10   0   6   53.49    1.90
  11   0   6   66.19    2.00
  12   0   6   88.99    2.50
  15  -1  -6    1.60    0.80
  15   1  -6    1.00    0.90
  14  -1  -6    3.00    0.90
  14   1  -6    2.30    1.20
  14   1  -6    3.00    1.00
  13  -1  -6    6.00    1.10
  13   1  -6    5.80    1.40
  13   1  -6    5.20    1.00
  12  -1  -6   34.20    1.90
  12   1  -6   36.10    1.90
  11  -1  -6   25.90    1.60
  11  -1  -6   25.10    2.00
  11   1  -6   28.10    1.60
  10  -1  -6   25.90    1.60
  10   1  -6   28.70    1.60
   9  -1  -6   47.50    2.00
   9   1  -6   49.90    2.10
   8  -1  -6  132.29    4.20
   8   1  -6  133.99    4.20
   7  -1  -6    0.90    0.40
   7  -1  -6    0.40    0.20
   7   1  -6    0.90    0.50
   6  -1  -6    1.20    0.30
   6  -1  -6    0.60    0.40
   6   1  -6    0.90    0.20
   6   1  -6    0.60    0.50
   5  -1  -6  606.14   15.70
   5  -1  -6  587.24   15.80
   5   1  -6  587.14   15.80
   5   1  -6  614.74   15.60
   4  -1  -6  537.25   14.00
   4  -1  -6  532.95   14.00
   4   1  -6  527.65   14.10
   4   1  -6  529.05   13.90
   3  -1  -6  645.84   17.30
   3  -1  -6  670.13   17.20
   3   1  -6  658.43   17.20
   3   1  -6  663.53   17.30
   2  -1  -6   49.80    1.60
   2  -1  -6   48.90    1.80
   2   1  -6   49.30    1.80
   2   1  -6   50.39    1.80
   1  -1  -6  730.23   19.40
   1  -1  -6  746.73   19.10
   1   1  -6  733.33   19.20
   1   1  -6  745.83   19.30
   0  -1  -6    3.30    0.60
   0  -1  -6    3.40    0.30
   0   1  -6    2.70    0.50
  -1  -1  -6   70.69    2.60
  -1  -1  -6   75.39    2.10
  -1   1  -6   71.79    2.50
  -2  -1  -6   90.09    3.20
  -2  -1  -6   91.49    2.50
  -2   1  -6   94.99    3.10
  -3  -1  -6   87.99    3.10
  -3   1  -6   90.29    3.10
  -4  -1  -6    0.30    0.50
  -4   1  -6    0.20    0.50
   4   1   6    0.30    0.20
   6   1   6    8.20    1.20
   7  -1   6    9.80    0.60
  -7  -1  -6   14.90    1.50
   7   1   6    8.00    1.30
  -7   1  -6   14.50    1.40
  -8  -1  -6   11.70    1.30
   8   1   6    9.00    1.40
  -8   1  -6   10.10    1.30
   9   1   6   14.10    1.40
  10  -1   6   48.20    1.50
  11  -1   6   90.99    2.50
  12  -1   6   95.89    2.60
  15  -2  -6    1.90    0.90
  15   2  -6    1.00    0.90
  15   2  -6    2.40    1.40
  14  -2  -6    2.00    0.90
  14   2  -6    1.00    1.20
  14   2  -6    1.50    0.80
  13  -2  -6   32.70    1.90
  13   2  -6   32.00    1.90
  13   2  -6   29.10    2.60
  12  -2  -6   10.70    1.20
  12   2  -6   11.00    1.20
  11  -2  -6    5.30    0.90
  11   2  -6    5.10    0.90
  10  -2  -6   34.20    1.80
  10   2  -6   35.10    1.80
   9  -2  -6    0.00    0.50
   9   2  -6   -0.10    0.60
   8  -2  -6   63.69    2.40
   8   2  -6   59.09    2.40
   7  -2  -6    7.80    0.70
   7  -2  -6    6.70    0.80
   7   2  -6    6.80    0.80
   6  -2  -6   28.00    1.30
   6  -2  -6   31.70    1.30
   6   2  -6   28.40    1.50
   6   2  -6   28.80    1.00
   5  -2  -6  396.16   10.40
   5  -2  -6  388.86   10.40
   5   2  -6  390.86   10.10
   5   2  -6  368.56   10.50
   4  -2  -6   21.60    1.00
   4  -2  -6   21.30    1.10
   4   2  -6   21.50    1.20
   4   2  -6   20.80    0.90
   3  -2  -6    9.30    0.60
   3  -2  -6    9.80    0.80
   3   2  -6    9.20    0.70
   3   2  -6   10.70    0.80
   2  -2  -6  794.82   21.50
   2  -2  -6  841.02   21.20
   2   2  -6  817.72   21.50
   2   2  -6  830.32   21.30
   1  -2  -6   11.10    0.90
   1  -2  -6   11.40    0.50
   1   2  -6   10.10    0.80
   0  -2  -6    0.00    0.20
   0  -2  -6    0.10    0.40
   0   2  -6   -0.10    0.30
  -1  -2  -6    0.00    0.40
  -1   2  -6    0.60    0.40
   1   2   6   -0.10    0.10
  -2  -2  -6  493.35   13.50
  -2   2  -6  502.35   13.40
  -3  -2  -6  292.67    8.40
  -3   2  -6  289.87    8.20
  -4  -2  -6  249.38    7.30
  -4   2  -6  243.38    7.20
  -5  -2  -6  126.49    4.30
  -5   2  -6  133.89    4.30
   5   2   6  124.99    4.70
  -6  -2  -6    4.80    0.90
   6   2   6    4.50    1.10
  -6   2  -6    4.90    0.90
  -7  -2  -6   21.90    1.70
   7   2   6   22.80    2.10
  -7   2  -6   26.10    1.70
  -8  -2  -6  195.88    6.30
  -8   2  -6  193.88    6.30
   8   2   6  193.48    6.90
   9   2   6    0.10    1.20
  -9   2  -6   -1.00    0.60
  10   2   6    3.40    1.30
  15  -3  -6    8.90    1.30
  15   3  -6    8.00    1.20
  15   3  -6    7.90    1.80
  14  -3  -6    3.70    1.00
  14   3  -6    1.30    0.80
  14   3  -6    1.10    1.20
  13  -3  -6    1.80    0.80
  13   3  -6    0.90    0.70
  13   3  -6    0.90    1.20
  12  -3  -6    1.30    0.70
  12   3  -6    1.00    0.70
  11  -3  -6   42.70    2.10
  11   3  -6   39.20    2.10
  10  -3  -6   48.00    2.20
  10   3  -6   47.10    2.30
   9  -3  -6  143.59    4.60
   9   3  -6  150.48    4.80
   8  -3  -6   55.59    2.20
   8  -3  -6   50.09    2.00
   8   3  -6   55.89    2.30
   7  -3  -6  313.97    8.80
   7  -3  -6  324.87    8.80
   7   3  -6  315.17    9.00
   6  -3  -6  211.38    6.30
   6  -3  -6  230.08    6.40
   6   3  -6  227.08    6.50
   5  -3  -6    6.20    0.60
   5  -3  -6    7.20    0.70
   5   3  -6    6.50    0.50
   5   3  -6    6.40    0.70
   4  -3  -6  230.68    6.70
   4  -3  -6  231.78    6.40
   4   3  -6  232.28    6.30
   4   3  -6  238.38    6.70
   3  -3  -6   98.29    3.20
   3  -3  -6  100.39    2.90
   3   3  -6   99.59    2.90
   3   3  -6   88.69    3.10
   2  -3  -6  453.25   12.20
   2  -3  -6  459.05   11.80
   2   3  -6  443.26   12.00
   1  -3  -6   68.59    2.50
   1  -3  -6   66.69    2.00
   1   3  -6   67.09    2.30
   0  -3  -6   43.70    1.90
   0  -3  -6   44.50    1.30
   0   3  -6   41.70    1.70
  -1  -3  -6    7.90    0.90
  -1   3  -6    6.70    0.70
  -2  -3  -6   -0.10    0.40
  -2   3  -6   -0.10    0.40
   2   3   6   -0.10    0.40
  -3  -3  -6   38.10    1.90
   3   3   6   44.90    2.20
  -3   3  -6   38.20    1.70
  -4  -3  -6   88.49    3.30
  -4   3  -6   85.69    3.10
   4   3   6   92.19    3.50
  -5  -3  -6   15.40    1.40
   5   3   6   15.00    1.60
  -5   3  -6   15.10    1.20
  -6  -3  -6   32.30    1.90
   6   3   6   39.50    2.40
  -6   3  -6   34.10    1.90
  -7  -3  -6    6.20    1.00
  -7   3  -6    6.30    1.00
   7   3   6    5.80    1.30
   8   3   6    4.40    1.30
  -8   3  -6    5.10    1.00
   9   3   6   60.49    3.50
  -9   3  -6   57.49    2.80
  10   3   6    0.30    1.30
  11   3   6    1.60    1.50
  15   4  -6   11.70    2.10
  14  -4  -6    0.50    0.80
  14   4  -6    1.10    1.30
  14   4  -6    0.90    0.80
  13  -4  -6   94.19    3.70
  13   4  -6   96.59    3.70
  13   4  -6   94.59    4.80
  12  -4  -6    0.20    0.60
  12   4  -6    0.10    0.70
  11  -4  -6  388.16   11.00
  11   4  -6  378.76   10.90
  10  -4  -6   -0.10    0.50
  10   4  -6    0.10    0.70
   9  -4  -6   98.09    3.50
   9   4  -6  100.79    3.60
   8  -4  -6  210.68    6.20
   8  -4  -6  209.18    6.10
   8   4  -6  201.18    6.30
   7  -4  -6   77.79    2.70
   7  -4  -6   69.99    2.60
   7   4  -6   69.49    2.80
   6  -4  -6   24.70    1.30
   6  -4  -6   25.80    1.40
   6   4  -6   25.20    1.50
   5  -4  -6   26.50    1.40
   5  -4  -6   27.60    1.30
   5   4  -6   28.60    1.10
   5   4  -6   27.40    1.50
   4  -4  -6  138.59    4.10
   4  -4  -6  141.69    4.40
   4   4  -6  139.49    4.40
   4   4  -6  142.69    4.00
   3  -4  -6   15.30    0.80
   3  -4  -6   15.60    1.10
   3   4  -6   15.30    0.80
   2  -4  -6  255.57    7.40
   2  -4  -6  257.07    6.90
   2   4  -6  255.67    7.10
   1  -4  -6   20.90    1.30
   1  -4  -6   19.30    0.80
   1   4  -6   19.40    1.00
   0  -4  -6   34.80    1.20
   0  -4  -6   35.50    1.70
   0   4  -6   37.20    1.50
  -1  -4  -6  330.77    9.40
  -1   4  -6  328.37    9.10
  -2  -4  -6  199.68    6.20
  -2   4  -6  199.78    6.00
   2   4   6  212.98    6.30
  -3  -4  -6    6.50    0.90
   3   4   6    7.60    1.10
  -3   4  -6    7.40    0.90
  -4  -4  -6    3.60    0.80
   4   4   6    3.80    0.90
  -4   4  -6    2.80    0.60
  -5  -4  -6   18.70    1.50
   5   4   6   20.70    1.80
  -5   4  -6   18.40    1.40
  -6  -4  -6    9.90    1.20
   6   4   6    9.30    1.40
  -6   4  -6   10.70    1.10
  -7  -4  -6   -0.10    0.60
  -7   4  -6    0.30    0.60
   7   4   6    1.00    1.00
  -8   4  -6    0.10    0.70
   8   4   6    0.00    1.00
   9   4   6    4.50    1.50
  -9   4  -6    1.10    0.80
  10   4   6    3.50    1.50
  11   4   6   -0.10    1.80
  14  -5  -6    2.80    1.00
  14   5  -6    2.70    1.50
  13  -5  -6    1.50    0.80
  13   5  -6    1.70    0.90
  12  -5  -6    0.40    0.70
  12   5  -6   -0.60    0.70
  11  -5  -6   18.60    1.60
  11   5  -6   21.00    1.70
  10  -5  -6  116.79    4.10
  10   5  -6  114.29    4.10
   9  -5  -6    9.10    1.10
   9  -5  -6    9.90    1.10
   9   5  -6    9.00    1.20
   8  -5  -6  126.69    4.20
   8  -5  -6  125.29    4.20
   8   5  -6  130.89    4.40
   7  -5  -6   96.49    3.50
   7  -5  -6  102.29    3.40
   7   5  -6   97.49    3.50
   6  -5  -6  136.49    4.40
   6  -5  -6  131.39    4.20
   6   5  -6  136.49    4.50
   5  -5  -6   -0.10    0.40
   5  -5  -6    0.20    0.40
   5   5  -6    0.20    0.30
   5   5  -6    0.40    0.50
   4  -5  -6   16.00    1.20
   4  -5  -6   15.40    1.00
   4   5  -6   17.10    0.90
   4   5  -6   16.80    1.30
   3  -5  -6    2.40    0.50
   3  -5  -6    2.60    0.70
   3   5  -6    2.50    0.40
   2  -5  -6  180.98    5.10
   2  -5  -6  180.38    5.60
   2   5  -6  182.98    5.20
   1  -5  -6   91.59    3.30
   1  -5  -6   91.69    2.80
   1   5  -6   92.99    3.00
   0  -5  -6  162.98    5.10
   0   5  -6  155.88    4.70
  -1  -5  -6   63.39    2.60
   1   5   6   65.99    2.60
  -1   5  -6   64.79    2.40
  -2  -5  -6   -0.10    0.50
  -2   5  -6    0.10    0.40
   2   5   6    0.90    0.60
  -3  -5  -6   29.90    1.70
   3   5   6   26.50    1.70
  -3   5  -6   24.80    1.40
  -4  -5  -6   12.90    1.30
  -4   5  -6    9.00    1.00
   4   5   6   10.60    1.30
  -5  -5  -6   13.20    1.40
  -5   5  -6   13.90    1.20
   5   5   6   10.50    1.40
  -6  -5  -6  103.19    3.90
   6   5   6  105.39    4.30
  -6   5  -6  104.09    3.80
  -7  -5  -6   14.50    1.50
   7   5   6   14.20    1.80
  -7   5  -6   14.00    1.30
  -8   5  -6    0.70    0.70
   8   5   6   -0.20    1.00
  -9   5  -6   10.30    1.30
   9   5   6   11.50    1.90
 -10   5  -6    0.00    0.80
  10   5   6   -0.60    1.30
  13  -6  -6   64.09    3.10
  12  -6  -6    2.70    0.90
  12   6  -6    2.60    1.00
  11  -6  -6    0.30    0.70
  11   6  -6    0.40    0.80
  10  -6  -6  104.89    3.90
  10   6  -6  108.19    4.00
   9  -6  -6  109.99    3.90
   9  -6  -6  108.39    3.90
   9   6  -6  111.49    4.00
   8  -6  -6  100.79    3.60
   8  -6  -6   93.99    3.50
   8   6  -6   95.89    3.60
   7  -6  -6  144.89    4.80
   7  -6  -6  149.19    4.70
   7   6  -6  137.39    4.80
   6  -6  -6   24.00    1.60
   6  -6  -6   25.30    1.40
   6   6  -6   28.30    1.70
   5  -6  -6   22.70    1.60
   5  -6  -6   26.90    1.40
   5   6  -6   26.60    1.20
   5   6  -6   26.70    1.60
   4  -6  -6   -0.30    0.40
   4  -6  -6    0.30    0.40
   4   6  -6    0.30    0.30
   3  -6  -6    4.20    0.80
   3  -6  -6    6.60    0.70
   3   6  -6    5.30    0.60
   2  -6  -6   25.30    1.60
   2  -6  -6   26.60    1.20
   2   6  -6   26.40    1.30
  -1   6   6    5.70    0.30
   0  -6  -6    1.80    0.60
   0   6  -6    1.90    0.50
   0   6   6    0.30    0.40
  -1  -6  -6  110.79    4.00
   1   6   6  115.69    3.90
  -1   6  -6  115.19    3.70
  -2  -6  -6   -0.20    0.60
  -2   6  -6    0.10    0.40
   2   6   6    0.30    0.60
  -3  -6  -6    1.20    0.70
  -3   6  -6    1.10    0.60
   3   6   6    0.40    0.70
  -4  -6  -6  257.57    7.70
  -4   6  -6  249.38    7.50
   4   6   6  243.98    7.80
  -5  -6  -6   18.80    1.60
   5   6   6   17.70    1.80
  -5   6  -6   17.00    1.40
  -6  -6  -6   32.80    2.00
   6   6   6   37.10    2.40
  -6   6  -6   30.50    1.90
  -7   6  -6   18.40    1.60
   7   6   6   18.90    2.10
   8   6   6   -0.20    1.00
  -8   6  -6    1.10    0.70
   9   6   6   22.80    2.50
  -9   6  -6   19.70    1.80
  10   6   6    1.30    1.50
 -10   6  -6    3.20    1.00
  13  -7  -6    3.70    1.20
  13   7  -6    3.50    1.70
  12  -7  -6    1.00    0.80
  12   7  -6   -1.40    0.70
  11  -7  -6   22.50    1.80
  11   7  -6   22.60    1.80
  10  -7  -6    4.70    1.00
  10   7  -6    3.50    1.00
   9  -7  -6   17.30    1.50
   9   7  -6   19.50    1.70
   8  -7  -6   12.10    1.30
   8  -7  -6   13.00    1.40
   8   7  -6   13.20    1.40
   7  -7  -6  110.19    4.10
   7  -7  -6  112.89    3.90
   7   7  -6  114.19    4.10
   6  -7  -6    2.60    0.80
   6  -7  -6    3.10    0.70
   6   7  -6    3.30    0.90
   5  -7  -6   12.50    1.10
   5  -7  -6   13.80    1.40
   5   7  -6   12.20    1.10
   5   7  -6   14.10    1.40
   4  -7  -6    2.10    0.60
   4  -7  -6    2.70    0.80
   4   7  -6    2.80    0.50
   3  -7  -6    1.00    0.60
   3  -7  -6    2.00    0.60
   3   7  -6    1.80    0.50
   2  -7  -6   35.10    2.10
   2   7  -6   36.10    1.60
   1  -7  -6   73.19    3.10
   1   7  -6   70.49    2.60
   0  -7  -6   10.70    1.30
   0   7  -6   10.40    1.00
  -1  -7  -6  155.68    5.30
  -1   7  -6  155.18    4.90
   1   7   6  152.48    5.00
  -2  -7  -6  137.09    4.90
   2   7   6  137.09    4.70
  -2   7  -6  139.89    4.50
  -3  -7  -6   63.69    2.90
   3   7   6   57.19    2.70
  -3   7  -6   57.39    2.50
  -4  -7  -6   35.90    2.20
  -4   7  -6   37.80    2.00
   4   7   6   35.30    2.20
  -5  -7  -6   17.00    1.60
  -5   7  -6   15.40    1.40
   5   7   6   15.70    1.70
  -6  -7  -6    5.70    1.10
  -6   7  -6    8.10    1.10
   6   7   6    6.40    1.30
  -7   7  -6   13.20    1.40
   7   7   6   14.30    1.90
  -8   7  -6   -0.20    0.70
  -9   7  -6    3.90    1.00
   9   7   6    4.90    1.60
  12  -8  -6   -0.30    0.80
  11  -8  -6    3.80    1.00
  11   8  -6    3.20    1.10
  10  -8  -6    2.80    0.90
  10   8  -6    1.90    0.90
   9  -8  -6    7.90    1.10
   9   8  -6    7.10    1.20
   8  -8  -6    0.90    0.70
   8  -8  -6    1.10    0.70
   8   8  -6    1.30    0.80
   7  -8  -6   -0.40    0.60
   7  -8  -6    0.50    0.70
   7   8  -6   -0.10    0.70
   6  -8  -6   26.60    1.90
   6  -8  -6   26.60    1.70
   6   8  -6   21.80    1.80
   5  -8  -6   11.00    1.10
   5  -8  -6    8.10    1.20
   5   8  -6   14.00    1.50
   4  -8  -6    2.80    0.70
   4  -8  -6    2.60    0.90
   4   8  -6    3.20    0.60
   3  -8  -6    4.40    1.00
   3   8  -6    3.80    0.60
   2  -8  -6    0.60    0.70
   2   8  -6    0.00    0.40
   1   8  -6    2.90    0.60
   0  -8  -6   88.99    3.80
   0   8  -6   95.09    3.30
  -1  -8  -6    0.10    0.70
  -1   8  -6    2.20    0.70
  -2  -8  -6  286.27    9.00
  -2   8  -6  300.37    8.60
  -3  -8  -6   20.80    1.90
  -3   8  -6   18.90    1.50
   3   8   6   17.90    1.60
  -4  -8  -6    2.80    1.00
   4   8   6    3.20    1.00
  -4   8  -6    2.00    0.70
  -5  -8  -6  113.79    4.40
  -5   8  -6  108.59    4.10
   5   8   6  110.39    4.50
   6   8   6   47.40    2.80
  -6   8  -6   43.20    2.40
   7   8   6   14.60    1.90
  -7   8  -6   17.20    1.60
  -8   8  -6   23.30    1.90
   8   8   6   22.30    2.40
  -9   8  -6   14.20    1.70
   9   8   6   14.40    3.10
  11  -9  -6    1.10    0.90
  10  -9  -6   14.30    1.70
  10   9  -6   11.30    1.50
 -10   9   6   12.60    1.50
   9  -9  -6   23.40    1.90
   9   9  -6   23.50    1.90
  -9   9   6   25.40    1.80
   8  -9  -6   18.40    1.70
   8  -9  -6   20.00    1.80
   8   9  -6   18.40    1.80
   7  -9  -6    3.90    1.00
   7  -9  -6    7.30    1.10
   7   9  -6    7.10    1.20
   6  -9  -6   32.10    2.20
   6  -9  -6   34.40    2.00
   6   9  -6   31.80    2.20
   5  -9  -6   11.00    1.40
   5   9  -6    9.70    1.30
   4  -9  -6  100.79    4.30
   4   9  -6  110.89    3.60
   3  -9  -6  191.58    6.50
   3   9  -6  182.88    5.70
   2  -9  -6   -0.20    0.70
   2   9  -6   -0.40    0.40
   1  -9  -6   44.80    2.60
   1   9  -6   46.50    2.10
   0  -9  -6  132.99    5.00
   0   9  -6  130.49    4.40
  -1  -9  -6    0.10    0.70
  -1   9  -6    0.10    0.50
  -2  -9  -6   23.80    2.10
  -2   9  -6   26.90    1.70
  -3  -9  -6    5.50    1.20
  -3   9  -6    5.30    0.90
  -4  -9  -6    1.30    0.90
  -4   9  -6    1.00    0.70
  -5  -9  -6   11.80    1.60
  -5   9  -6   13.90    1.50
   6   9   6   51.99    3.10
  -6   9  -6   59.49    2.80
   7   9   6   10.20    1.70
  -7   9  -6   11.70    1.50
   8   9   6    0.50    1.20
  10 -10  -6   11.40    1.60
 -10  10   6   11.00    1.40
   9 -10  -6   22.90    2.00
   9  10  -6   23.50    2.00
  -9  10   6   24.10    2.00
   8 -10  -6    0.60    0.90
   8  10  -6    0.30    0.90
   7 -10  -6    0.20    0.80
   7  10  -6    0.10    0.90
   6 -10  -6    3.50    1.10
   6  10  -6    5.30    1.20
   5 -10  -6   49.80    2.90
   5  10  -6   51.89    2.80
   4 -10  -6   23.10    2.10
   3 -10  -6    1.40    0.90
   3  10  -6    0.10    0.50
   2 -10  -6    0.30    0.80
   2  10  -6    0.30    0.60
   1 -10  -6    0.70    0.90
   1  10  -6    0.90    0.60
   0 -10  -6   11.80    1.60
   0  10  -6   13.90    1.30
  -1 -10  -6    5.00    1.20
  -1  10  -6    5.10    0.90
  -2 -10  -6    2.70    1.00
  -2  10  -6    3.80    0.90
  -3 -10  -6    1.30    0.90
  -3  10  -6    2.10    0.80
  -4 -10  -6   22.50    2.10
  -4  10  -6   22.30    1.70
  -5 -10  -6    5.00    1.20
  -5  10  -6    3.80    1.00
  -6  10  -6   13.30    1.60
  -8  11   6    9.20    1.40
   8  11  -6    7.50    1.40
   7 -11  -6   13.30    1.80
   7  11  -6   15.10    1.80
   6 -11  -6   41.10    2.70
   6  11  -6   40.10    2.60
   5 -11  -6   52.09    3.10
   5  11  -6   48.90    2.90
   4 -11  -6   20.20    2.20
   3 -11  -6   12.90    1.80
   3  11  -6   17.80    1.40
   2 -11  -6    9.30    1.50
   2  11  -6   11.30    1.30
   1 -11  -6  132.59    5.40
   1  11  -6  137.79    4.70
   0 -11  -6    1.60    1.00
   0  11  -6   -0.60    0.50
  -1 -11  -6   10.70    1.60
  -1  11  -6   13.10    1.40
  -2 -11  -6    2.40    1.10
  -2  11  -6    2.60    0.90
  -3 -11  -6    0.30    0.90
  -3  11  -6    0.10    0.70
  -4 -11  -6   -0.10    0.80
  -4  11  -6   -0.70    0.60
   6  12  -6   16.10    1.90
   5 -12  -6    3.60    1.50
   5  12  -6    6.80    1.40
   4 -12  -6    1.20    1.00
   3 -12  -6   14.80    1.90
   2 -12  -6    7.10    1.50
   2  12  -6   10.90    1.30
   1 -12  -6   32.90    2.70
   1  12  -6   32.30    2.00
   0 -12  -6    4.60    1.30
   0  12  -6    3.90    1.00
  -1 -12  -6    2.40    1.10
  -1  12  -6    1.90    0.80
  -2 -12  -6    5.40    1.40
  15   0  -7   34.00    2.10
  14   0  -7   -0.10    0.70
  12   0  -7    0.20    0.70
  11   0  -7    0.30    0.60
  10   0  -7    0.20    0.60
   9   0  -7   12.90    1.20
   8   0  -7   -0.30    0.50
   7   0  -7  162.48    4.90
   6   0  -7    0.10    0.20
   6   0  -7   -0.10    0.40
   5   0  -7  171.08    5.00
   5   0  -7  174.68    4.90
   4   0  -7   -0.30    0.30
   4   0  -7   -0.20    0.40
   3   0  -7 1854.71   49.00
   3   0  -7 1885.51   48.80
   2   0  -7    0.10    0.40
   2   0  -7   -0.30    0.30
   1   0  -7  235.38    6.40
   1   0  -7  235.28    6.70
   0   0  -7    0.50    0.40
   0   0  -7    0.40    0.30
  -1   0  -7   90.39    2.70
  -2   0  -7    0.00    0.50
  -3   0  -7   79.99    3.00
  -4   0  -7   -0.30    0.50
   6   0   7    1.20    0.30
  -6   0  -7   -0.10    0.70
   9   0   7   41.30    1.40
  10   0   7   73.49    2.10
  11   0   7  103.29    2.80
  15  -1  -7    3.70    1.00
  15   1  -7    3.60    1.10
  14  -1  -7    9.00    1.30
  14   1  -7    7.30    1.10
  14   1  -7    6.50    1.50
  13  -1  -7   11.70    1.30
  13   1  -7   11.40    1.30
  12  -1  -7  164.28    5.20
  12   1  -7  152.18    5.10
  11  -1  -7    0.90    0.70
  11   1  -7    0.80    0.70
  10  -1  -7   48.40    2.10
  10   1  -7   48.40    2.20
   9  -1  -7   25.10    1.50
   9   1  -7   24.80    1.50
   8  -1  -7    0.20    0.50
   8   1  -7   -0.10    0.50
   7  -1  -7   19.50    0.90
   7  -1  -7   19.00    1.20
   7   1  -7   19.80    1.30
   6  -1  -7  266.27    7.20
   6  -1  -7  265.37    7.40
   6   1  -7  261.77    7.10
   6   1  -7  258.17    7.40
   5  -1  -7  189.58    5.30
   5  -1  -7  184.18    5.30
   5   1  -7  184.88    5.40
   5   1  -7  185.28    5.20
   4  -1  -7  951.70   25.00
   4  -1  -7  976.00   25.10
   4   1  -7  952.70   25.10
   4   1  -7  976.00   25.00
   3  -1  -7    2.30    0.40
   3  -1  -7    2.20    0.50
   3   1  -7    2.00    0.50
   3   1  -7    2.30    0.50
   2  -1  -7    8.60    0.60
   2  -1  -7    7.90    0.80
   2   1  -7    8.50    0.70
   2   1  -7    9.40    0.80
   1  -1  -7  105.99    3.50
   1  -1  -7  108.49    3.10
   1   1  -7  103.29    3.40
   1   1  -7  107.89    3.20
   0  -1  -7  390.96   10.00
   0  -1  -7  383.46   10.50
   0   1  -7  372.46   10.40
  -1  -1  -7  288.67    8.40
  -1  -1  -7  301.77    7.70
  -1   1  -7  291.87    8.30
  -2  -1  -7    0.30    0.50
  -2   1  -7    1.70    0.50
  -3  -1  -7   75.69    2.90
  -3   1  -7   72.99    2.80
  -4  -1  -7   30.70    1.80
  -4   1  -7   30.60    1.70
  -5  -1  -7   24.20    1.70
  -5   1  -7   23.70    1.60
  -6  -1  -7   14.00    1.50
  -6   1  -7   15.10    1.40
  -7   1  -7    0.60    0.70
   8  -1   7   26.50    1.00
   8   1   7   28.30    1.20
   9  -1   7   43.90    1.30
   9   1   7   38.40    1.30
  10  -1   7   59.19    1.70
  10   1   7   56.29    1.70
  11  -1   7   78.89    2.20
  11   1   7   78.69    2.30
  15  -2  -7   13.60    1.60
  15   2  -7   11.70    2.10
  15   2  -7   13.10    1.50
  14  -2  -7    0.60    0.70
  14   2  -7    1.80    1.30
  14   2  -7    1.90    0.80
  13  -2  -7   -0.10    0.70
  13   2  -7    0.80    0.70
  12  -2  -7   41.60    2.20
  12   2  -7   43.00    2.20
  11  -2  -7   84.39    3.20
  11   2  -7   80.99    3.20
  10  -2  -7   29.80    1.60
  10   2  -7   30.90    1.80
   9  -2  -7    7.70    1.00
   9   2  -7    7.60    1.00
   8  -2  -7  205.98    6.10
   8   2  -7  209.18    6.20
   7  -2  -7   41.80    1.60
   7  -2  -7   35.90    1.60
   7   2  -7   38.10    1.80
   6  -2  -7   55.99    2.00
   6  -2  -7   51.89    2.00
   6   2  -7   55.69    2.20
   6   2  -7   52.39    1.80
   5  -2  -7   46.50    1.80
   5  -2  -7   48.70    1.80
   5   2  -7   46.40    1.70
   5   2  -7   47.80    2.00
   4  -2  -7  300.87    8.30
   4  -2  -7  297.17    8.10
   4   2  -7  308.07    8.40
   4   2  -7  297.67    8.10
   3  -2  -7   94.69    3.10
   3  -2  -7   93.29    2.80
   3   2  -7   91.79    2.90
   3   2  -7   89.39    3.00
   2  -2  -7   53.89    1.80
   2  -2  -7   54.79    2.10
   2   2  -7   58.79    2.10
   2   2  -7   54.19    2.00
   1  -2  -7    2.10    0.50
   1  -2  -7    2.40    0.30
   1   2  -7    2.20    0.50
   0  -2  -7   29.40    1.60
   0  -2  -7   30.90    1.00
   0   2  -7   31.50    1.40
  -1  -2  -7  115.59    3.90
  -1   2  -7  118.89    3.80
  -2  -2  -7    8.20    1.00
  -2   2  -7    7.90    0.90
  -3  -2  -7    8.60    1.00
  -3   2  -7    8.80    1.00
  -4  -2  -7   87.19    3.40
  -4   2  -7   89.89    3.30
  -5  -2  -7    1.00    0.70
   5   2   7    1.10    0.30
  -5   2  -7    0.70    0.60
  -6  -2  -7   15.40    1.50
  -6   2  -7   15.50    1.50
  -7  -2  -7  108.49    4.20
  -7   2  -7  112.39    4.20
  -8  -2  -7    0.50    0.80
  -8   2  -7   -0.50    0.70
  10   2   7   35.30    1.40
  11   2   7   53.19    2.10
  15  -3  -7    0.20    0.80
  15   3  -7    0.10    0.80
  15   3  -7    0.90    1.30
  14  -3  -7    1.20    0.90
  14   3  -7    0.60    0.70
  14   3  -7   -0.70    1.20
  13  -3  -7   10.70    1.40
  13   3  -7    8.50    1.20
  12  -3  -7   44.20    2.20
  12   3  -7   43.40    2.20
  11  -3  -7   17.70    1.40
  11   3  -7   18.70    1.50
  10  -3  -7   27.90    1.60
  10   3  -7   28.30    1.80
   9  -3  -7   74.29    2.80
   9   3  -7   75.69    3.00
   8  -3  -7    1.30    0.50
   8  -3  -7    1.70    0.60
   8   3  -7    2.30    0.80
   7  -3  -7   12.80    1.00
   7  -3  -7   13.40    1.00
   7   3  -7   14.70    1.20
   6  -3  -7    9.20    0.80
   6  -3  -7    9.00    0.80
   6   3  -7    9.30    1.00
   5  -3  -7   59.29    2.20
   5  -3  -7   59.09    2.10
   5   3  -7   59.09    1.90
   5   3  -7   55.09    2.30
   4  -3  -7   82.09    2.80
   4  -3  -7   81.09    2.60
   4   3  -7   81.69    2.60
   4   3  -7   77.39    2.80
   3  -3  -7   14.40    1.10
   3  -3  -7   14.90    0.80
   3   3  -7   10.90    1.00
   3   3  -7   14.70    0.90
   2  -3  -7   24.80    1.40
   2  -3  -7   23.70    1.00
   2   3  -7   23.70    1.20
   1  -3  -7    0.20    0.20
   1  -3  -7    0.60    0.50
   1   3  -7    0.20    0.30
   0  -3  -7   26.30    1.00
   0  -3  -7   27.10    1.50
   0   3  -7   27.50    1.40
  -1  -3  -7   13.00    1.20
  -1   3  -7   13.40    1.00
  -2  -3  -7  103.99    3.70
  -2   3  -7  101.29    3.50
  -3  -3  -7   28.30    1.70
  -3   3  -7   26.00    1.50
  -4  -3  -7    2.70    0.80
   4   3   7    1.50    0.60
  -4   3  -7    3.10    0.70
  -5  -3  -7   62.89    2.80
  -5   3  -7   63.79    2.70
  -6  -3  -7    3.10    0.90
  -6   3  -7    4.00    0.90
   6   3   7    1.40    0.90
  -7  -3  -7   23.20    1.80
   7   3   7   18.80    2.10
  -7   3  -7   21.10    1.70
   8   3   7   33.80    2.60
  -8   3  -7   42.10    2.40
   9   3   7   22.40    2.20
  -9   3  -7   28.00    2.10
  10   3   7   20.40    1.80
  15   4  -7    0.70    0.80
  15   4  -7   -0.20    1.30
  14  -4  -7   21.80    1.80
  14   4  -7   19.70    1.70
  14   4  -7   19.70    2.60
  13  -4  -7   23.70    1.80
  13   4  -7   19.60    1.70
  12  -4  -7    0.90    0.70
  12   4  -7    0.70    0.80
  11  -4  -7    1.80    0.70
  11   4  -7    1.10    0.80
  10  -4  -7  101.49    3.60
  10   4  -7   99.79    3.70
   9  -4  -7   17.50    1.30
   9   4  -7   17.00    1.50
   8  -4  -7   77.69    2.80
   8  -4  -7   68.79    2.70
   8   4  -7   74.39    3.00
   7  -4  -7  124.09    4.00
   7  -4  -7  113.59    3.80
   7   4  -7  117.69    4.00
   6  -4  -7   21.00    1.30
   6  -4  -7   21.90    1.20
   6   4  -7   24.00    1.40
   5  -4  -7   10.60    0.80
   5  -4  -7   12.60    1.10
   5   4  -7   15.50    1.20
   5   4  -7   11.40    0.80
   4  -4  -7   16.90    1.00
   4  -4  -7   18.40    1.20
   4   4  -7   17.30    1.30
   4   4  -7   18.10    1.00
   3  -4  -7   23.60    1.10
   3  -4  -7   23.50    1.40
   3   4  -7   24.70    1.20
   3   4  -7   24.20    1.50
   2  -4  -7    0.70    0.30
   2  -4  -7    0.50    0.50
   2   4  -7    1.00    0.40
   1  -4  -7   15.20    0.70
   1  -4  -7   16.90    1.20
   1   4  -7   15.90    1.00
   0  -4  -7   56.69    2.40
   0   4  -7   55.79    2.10
  -1  -4  -7   63.79    2.60
  -1   4  -7   62.39    2.40
  -2  -4  -7   22.40    1.50
  -2   4  -7   21.40    1.30
  -3  -4  -7   97.09    3.60
  -3   4  -7   96.49    3.40
  -4  -4  -7    5.70    1.00
  -4   4  -7    6.80    0.90
   4   4   7    6.80    1.20
  -5  -4  -7   28.40    1.80
  -5   4  -7   25.80    1.70
   5   4   7   23.50    2.00
  -6  -4  -7    8.90    1.20
   6   4   7    8.70    1.50
  -6   4  -7    8.70    1.20
  -7  -4  -7    0.40    0.70
   7   4   7   -0.80    1.00
  -7   4  -7   -0.50    0.60
  -8   4  -7   41.20    2.40
   8   4   7   43.10    3.10
  -9   4  -7   20.10    1.90
   9   4   7   23.30    2.60
 -10   4  -7   24.50    3.00
  10   4   7   28.10    2.80
  14  -5  -7   23.50    1.90
  14   5  -7   22.60    1.80
  14   5  -7   17.30    2.50
  13  -5  -7    2.30    0.90
  13   5  -7    1.90    0.90
  12  -5  -7    1.30    0.70
  12   5  -7    1.30    0.90
  11  -5  -7    2.50    0.80
  11   5  -7    2.50    0.90
  10  -5  -7   68.49    2.80
  10   5  -7   68.09    3.00
   9  -5  -7   32.50    1.80
   9   5  -7   35.20    2.00
   8  -5  -7  120.69    4.10
   8  -5  -7  128.19    4.30
   8   5  -7  120.99    4.30
   7  -5  -7   21.20    1.50
   7  -5  -7   21.10    1.30
   7   5  -7   22.70    1.50
   6  -5  -7   22.70    1.50
   6  -5  -7   21.30    1.20
   6   5  -7   20.80    1.50
   5  -5  -7   26.10    1.40
   5  -5  -7   30.10    1.70
   5   5  -7   28.50    1.70
   5   5  -7   29.00    1.20
   4  -5  -7   14.10    0.90
   4  -5  -7   15.50    1.30
   4   5  -7   14.50    0.90
   4   5  -7   13.80    1.20
   3  -5  -7    4.40    0.80
   3  -5  -7    4.50    0.60
   3   5  -7    4.30    0.60
   2  -5  -7   90.39    2.80
   2  -5  -7   90.19    3.30
   2   5  -7   91.99    3.00
   1  -5  -7   14.00    1.20
   1   5  -7   13.10    0.90
   0  -5  -7   13.70    1.20
   0   5  -7   12.20    1.00
  -1  -5  -7    0.20    0.50
  -1   5  -7    0.20    0.40
  -2  -5  -7  175.78    5.70
  -2   5  -7  182.78    5.50
  -3  -5  -7    2.00    0.80
   3   5   7    1.60    0.90
  -3   5  -7    1.10    0.50
  -4  -5  -7   74.29    3.10
  -4   5  -7   67.19    2.80
   4   5   7   74.59    3.30
  -5  -5  -7   16.30    1.50
  -5   5  -7   13.30    1.30
   5   5   7   13.50    1.60
  -6  -5  -7    1.40    0.80
   6   5   7    0.10    0.90
  -6   5  -7    1.00    0.70
  -7  -5  -7   18.30    1.70
  -7   5  -7   18.30    1.70
   7   5   7   17.10    2.10
   8   5   7   -0.10    1.20
  -8   5  -7    1.80    0.90
   9   5   7    1.30    1.50
  -9   5  -7    2.30    1.00
 -10   5  -7    0.70    0.90
  13  -6  -7   14.20    1.60
  13   6  -7   11.60    1.50
  12  -6  -7    6.90    1.20
  12   6  -7    7.40    1.30
  11  -6  -7    0.10    0.60
  11   6  -7   -0.50    0.80
  10  -6  -7    2.70    0.80
  10   6  -7    3.20    1.00
   9  -6  -7  108.39    3.90
   9  -6  -7  100.09    3.70
   9   6  -7   99.99    3.90
   8  -6  -7  358.66   10.60
   8  -6  -7  378.56   10.50
   8   6  -7  367.06   10.60
   7  -6  -7    0.30    0.60
   7  -6  -7    0.10    0.60
   7   6  -7    0.30    0.70
   6  -6  -7    5.90    1.00
   6  -6  -7    4.90    0.80
   6   6  -7    7.10    1.10
   5  -6  -7  215.58    6.70
   5  -6  -7  214.28    6.20
   5   6  -7  211.18    6.00
   5   6  -7  211.28    6.60
   4  -6  -7   24.00    1.70
   4  -6  -7   26.20    1.30
   4   6  -7   25.00    1.20
   4   6  -7   23.80    1.70
   3  -6  -7   11.00    1.30
   3  -6  -7    9.80    0.80
   3   6  -7   10.80    0.90
   2  -6  -7   12.30    0.90
   2  -6  -7   11.80    1.30
   2   6  -7   12.10    0.90
   1  -6  -7   23.80    1.60
   1   6  -7   21.30    1.20
   0  -6  -7    5.70    1.00
   0   6  -7    6.10    0.80
  -1  -6  -7   32.30    1.90
  -1   6  -7   34.10    1.70
  -2  -6  -7   65.79    2.90
   2   6   7   59.09    2.80
  -2   6  -7   63.49    2.60
  -3  -6  -7    1.70    0.70
  -3   6  -7    0.40    0.60
   3   6   7    1.20    0.90
  -4  -6  -7    2.40    0.80
   4   6   7    1.60    0.90
  -4   6  -7    1.20    0.60
  -5  -6  -7    6.80    1.10
   5   6   7    8.80    1.40
  -5   6  -7    5.20    0.90
  -6  -6  -7   37.00    2.20
  -6   6  -7   35.70    2.10
   6   6   7   31.70    2.40
  -7   6  -7    3.00    0.90
   7   6   7    3.30    1.30
   8   6   7    8.40    1.70
  -8   6  -7    7.20    1.20
  -9   6  -7   14.10    1.60
  13  -7  -7    2.50    1.50
  13   7  -7    2.70    1.20
  12  -7  -7    3.40    1.00
  12   7  -7    3.40    1.10
  11  -7  -7    2.70    0.90
  11   7  -7   -0.30    0.80
  10  -7  -7   68.09    3.00
  10   7  -7   66.19    3.10
   9  -7  -7    5.40    1.00
   9  -7  -7    1.90    0.80
   9   7  -7    3.70    1.00
   8  -7  -7    0.90    0.70
   8  -7  -7    0.30    0.60
   8   7  -7    0.20    0.80
   7  -7  -7    0.80    0.70
   7  -7  -7    0.90    0.60
   7   7  -7    0.90    0.80
   6  -7  -7    9.70    1.20
   6  -7  -7   12.70    1.20
   6   7  -7    9.10    1.20
   5  -7  -7   27.40    1.60
   5  -7  -7   29.30    2.00
   5   7  -7   30.90    1.90
   4  -7  -7   10.70    1.00
   4  -7  -7    9.60    1.20
   4   7  -7   13.00    0.90
   3  -7  -7    2.60    0.90
   3  -7  -7    2.10    0.60
   3   7  -7    2.60    0.60
   2  -7  -7    2.70    0.80
   2   7  -7    2.50    0.60
   1  -7  -7   21.00    1.70
   1   7  -7   17.20    1.20
   0  -7  -7    6.60    1.10
   0   7  -7    6.30    0.80
  -1  -7  -7  178.28    6.00
  -1   7  -7  175.88    5.50
  -2  -7  -7  259.37    8.10
  -2   7  -7  259.67    7.70
   2   7   7  254.47    7.90
  -3  -7  -7   57.09    2.80
   3   7   7   57.19    2.80
  -3   7  -7   54.19    2.50
  -4  -7  -7   77.99    3.50
   4   7   7   76.59    3.40
  -4   7  -7   77.49    3.20
  -5  -7  -7   16.50    1.70
  -5   7  -7   16.50    1.50
   5   7   7   14.50    1.70
  -6  -7  -7   73.19    3.40
  -6   7  -7   76.39    3.20
   6   7   7   73.29    3.60
  -7   7  -7   16.00    1.70
   7   7   7   15.60    2.00
   8   7   7    7.40    1.70
  -8   7  -7    9.00    1.30
  -9   7  -7   -0.80    0.80
  12  -8  -7    9.50    1.40
  12   8  -7   10.00    1.50
  11  -8  -7   15.30    1.70
  11   8  -7   14.50    1.70
  10  -8  -7    7.20    1.20
  10   8  -7    7.60    1.30
   9  -8  -7    0.70    0.70
   9  -8  -7    0.30    0.70
   9   8  -7    0.30    0.80
   8  -8  -7   80.49    3.60
   8  -8  -7   93.69    3.50
   8   8  -7   86.99    3.70
   7  -8  -7   10.50    1.20
   7  -8  -7   12.50    1.50
   7   8  -7   11.60    1.50
   6  -8  -7    3.30    0.90
   6  -8  -7    5.10    0.90
   6   8  -7    2.80    1.00
   5  -8  -7   56.39    2.40
   5  -8  -7   57.99    2.90
   5   8  -7   54.79    2.80
   4  -8  -7   52.49    2.80
   4  -8  -7   53.49    2.30
   4   8  -7   54.19    2.10
   3  -8  -7   11.30    1.40
   3   8  -7   13.40    1.10
   2  -8  -7   13.70    1.50
   2   8  -7   12.90    1.10
   1  -8  -7   12.40    1.50
   1   8  -7    9.20    1.00
   0  -8  -7    1.30    0.80
   0   8  -7    0.70    0.60
  -1  -8  -7    2.10    0.90
  -1   8  -7    0.90    0.60
  -2  -8  -7    4.30    1.10
  -2   8  -7    5.10    0.90
  -3  -8  -7    1.40    0.90
  -3   8  -7    2.30    0.80
  -4  -8  -7   18.40    1.80
  -4   8  -7   19.40    1.60
   4   8   7   19.90    1.90
  -5  -8  -7  139.39    5.20
  -5   8  -7  142.09    4.90
   5   8   7  131.99    5.20
  -6  -8  -7   29.30    2.70
  -6   8  -7   31.60    2.10
   6   8   7   30.00    2.50
  -7   8  -7    0.10    0.70
   7   8   7    2.20    1.20
  -8   8  -7    4.10    1.10
   8   8   7    3.50    1.40
  11  -9  -7    2.20    1.00
  11   9  -7    1.60    1.10
  10  -9  -7    2.00    1.00
  10   9  -7    1.60    1.00
   9  -9  -7    1.50    0.80
   9  -9  -7    2.50    0.90
   9   9  -7    1.40    1.00
   8  -9  -7   34.30    2.20
   8  -9  -7   34.80    2.30
   8   9  -7   34.80    2.30
   7  -9  -7   43.60    2.70
   7  -9  -7   53.89    2.60
   7   9  -7   45.50    2.60
   6  -9  -7   96.79    3.70
   6  -9  -7   94.39    4.10
   6   9  -7   93.29    3.90
   5  -9  -7    2.80    0.80
   5  -9  -7    1.60    0.90
   5   9  -7    0.50    0.80
   4  -9  -7   13.50    1.70
   4   9  -7   12.20    1.10
   3  -9  -7   11.10    1.60
   3   9  -7   10.10    1.10
   2  -9  -7    0.40    0.70
   2   9  -7    0.00    0.50
   1  -9  -7  132.69    5.20
   1   9  -7  139.59    4.60
   0  -9  -7  116.99    4.70
   0   9  -7  117.69    4.10
  -1  -9  -7   38.80    2.50
  -1   9  -7   33.30    1.90
  -2  -9  -7    0.60    0.80
  -2   9  -7    1.80    0.70
  -3  -9  -7    0.20    0.90
  -3   9  -7    0.90    0.70
  -4  -9  -7   39.50    2.60
  -4   9  -7   38.90    2.20
  -5  -9  -7   28.10    2.30
  -5   9  -7   24.60    1.90
  -6   9  -7   -0.10    0.70
   6   9   7   -1.10    0.90
   7   9   7    2.10    1.20
  10 -10  -7    2.90    1.00
 -10  10   7    2.80    1.00
  10  10  -7    2.60    1.20
   9 -10  -7    0.40    0.80
   9  10  -7   -0.60    0.90
   8 -10  -7    7.70    1.20
   8 -10  -7   10.10    1.50
   8  10  -7    7.80    1.40
   7 -10  -7   -0.30    0.70
   7  10  -7   -0.60    0.80
   6 -10  -7    1.70    0.90
   6  10  -7    1.10    0.90
   5 -10  -7    0.90    0.90
   5  10  -7    0.60    0.90
   4 -10  -7   35.10    2.50
   3 -10  -7    0.90    0.90
   3  10  -7    0.90    0.60
   2 -10  -7    2.90    1.00
   2  10  -7    3.90    0.80
   1 -10  -7   17.90    2.00
   1  10  -7   18.30    1.50
   0 -10  -7    0.30    0.80
   0  10  -7    0.00    0.60
  -1 -10  -7   12.90    1.70
  -1  10  -7   15.40    1.50
  -2 -10  -7   -0.40    0.80
  -2  10  -7    0.20    0.60
  -3 -10  -7    2.10    1.00
  -3  10  -7    0.90    0.70
  -4 -10  -7   14.80    1.90
  -4  10  -7   21.40    1.80
  -5 -10  -7    0.00    0.90
  -5  10  -7   -0.30    0.70
   8 -11  -7   13.20    1.80
   8  11  -7   11.80    1.70
   7 -11  -7   13.40    1.80
   7  11  -7   13.10    1.70
   6 -11  -7   10.60    1.70
   6  11  -7    9.30    1.50
   5 -11  -7    8.70    1.60
   5  11  -7   11.10    1.60
   4 -11  -7   11.00    1.70
   3 -11  -7   24.30    2.40
   3  11  -7   27.90    1.70
   2 -11  -7   10.70    1.70
   2  11  -7    6.00    1.00
   1 -11  -7    1.10    1.00
   1  11  -7    0.40    0.60
   0 -11  -7   17.40    2.00
   0  11  -7   18.20    1.60
  -1 -11  -7    1.30    1.00
  -1  11  -7    2.00    0.80
  -2 -11  -7   26.00    2.40
  -2  11  -7   23.30    1.80
  -3 -11  -7    0.50    0.90
  -3  11  -7   -0.80    0.60
  -4 -11  -7    7.60    1.50
   5  12  -7   -0.20    1.00
   3 -12  -7    0.20    1.20
   2 -12  -7    0.40    1.10
   2  12  -7    0.80    0.70
   1 -12  -7    5.30    1.50
   1  12  -7    3.50    1.00
   0 -12  -7    2.40    1.30
   0  12  -7    3.40    0.90
  15   0  -8    0.30    0.80
  14   0  -8   28.20    1.90
  13   0  -8    0.50    0.70
  12   0  -8  102.69    3.80
  11   0  -8   -0.10    0.60
  10   0  -8  171.98    5.40
   9   0  -8   -0.30    0.60
   8   0  -8  105.79    3.60
   7   0  -8    0.30    0.50
   6   0  -8  387.06   10.70
   6   0  -8  398.06   10.50
   5   0  -8    0.10    0.40
   5   0  -8    0.10    0.40
   4   0  -8  379.76   10.30
   4   0  -8  375.26   10.20
   3   0  -8    0.40    0.40
   3   0  -8   -0.10    0.40
   2   0  -8  116.99    3.80
   2   0  -8  115.99    3.50
   1   0  -8    0.00    0.30
   1   0  -8   -0.20    0.40
   0   0  -8  111.39    3.20
   0   0  -8  105.49    3.60
  -1   0  -8    0.20    0.30
  -1   0  -8   -0.50    0.50
  -2   0  -8   18.10    1.40
  -3   0  -8    0.00    0.50
  -4   0  -8    9.10    1.20
  -5   0  -8   -0.10    0.70
  -6   0  -8   52.19    2.70
   9   0   8   49.40    1.50
  10   0   8   65.79    1.90
  15  -1  -8   48.90    2.60
  15   1  -8   49.40    2.60
  14  -1  -8   11.00    1.30
  14   1  -8    9.40    1.30
  14   1  -8   10.80    1.90
  13  -1  -8   29.70    1.90
  13   1  -8   30.30    1.90
  12  -1  -8    2.90    0.80
  12   1  -8    2.50    0.80
  11  -1  -8  169.98    5.40
  11   1  -8  165.28    5.40
  10  -1  -8  141.19    4.70
  10   1  -8  146.79    4.70
   9  -1  -8  149.88    4.70
   8  -1  -8   13.80    1.10
   8   1  -8   14.00    1.20
   7  -1  -8   75.49    2.70
   7  -1  -8   75.09    2.50
   7   1  -8   74.19    2.70
   6  -1  -8   17.00    1.10
   6  -1  -8   14.20    0.90
   6   1  -8   15.30    0.90
   6   1  -8   14.60    1.10
   5  -1  -8  450.85   12.10
   5  -1  -8  462.35   12.20
   5   1  -8  453.15   12.10
   5   1  -8  440.26   12.20
   4  -1  -8   61.89    2.30
   4  -1  -8   59.79    2.10
   4   1  -8   60.79    2.20
   4   1  -8   61.39    2.20
   3  -1  -8   10.10    0.90
   3  -1  -8    9.80    0.70
   3   1  -8   10.50    0.90
   3   1  -8    8.90    0.80
   2  -1  -8  135.59    3.90
   2  -1  -8  138.99    4.30
   2   1  -8  138.49    4.10
   2   1  -8  137.49    4.20
   1  -1  -8   28.80    1.60
   1  -1  -8   29.60    1.20
   1   1  -8   28.00    1.50
   1   1  -8   31.70    1.30
   0  -1  -8   98.49    2.80
   0  -1  -8   92.09    3.30
   0   1  -8   94.89    3.00
   0   1  -8   95.19    3.30
  -1  -1  -8  149.59    4.80
  -1   1  -8  148.29    4.70
  -2  -1  -8   27.10    1.60
  -2   1  -8   25.50    1.50
  -3  -1  -8    4.90    0.90
  -3   1  -8    4.90    0.90
  -4  -1  -8  160.48    5.30
  -4   1  -8  158.98    5.20
  -5  -1  -8   28.90    2.00
  -5   1  -8   29.40    1.90
  -6  -1  -8   12.20    1.40
  -6   1  -8   12.70    1.40
   6   1   8   11.20    0.60
  -7  -1  -8   16.30    1.70
   7   1   8   20.80    0.80
  -7   1  -8   18.10    1.70
  10   1   8   69.29    2.00
  15  -2  -8    1.60    0.90
  15   2  -8    1.20    1.40
  15   2  -8    1.00    0.80
  14  -2  -8    0.40    0.70
  14   2  -8    0.90    0.80
  13  -2  -8   10.70    1.30
  13   2  -8    6.40    1.00
  12  -2  -8   32.30    1.90
  12   2  -8   29.50    1.90
  11  -2  -8   50.79    2.40
  11   2  -8   51.99    2.40
  10  -2  -8   10.80    1.10
  10   2  -8   11.30    1.20
   9  -2  -8  119.19    4.00
   9   2  -8  122.19    4.10
   8  -2  -8   13.70    1.10
   8   2  -8   15.40    1.30
   7  -2  -8  108.49    3.50
   7  -2  -8  107.99    3.50
   7   2  -8  108.49    3.70
   6  -2  -8   23.90    1.30
   6  -2  -8   25.20    1.30
   6   2  -8   25.10    1.50
   6   2  -8   27.30    1.20
   5  -2  -8   47.20    1.80
   5  -2  -8   50.59    2.00
   5   2  -8   49.20    2.00
   5   2  -8   48.40    1.80
   4  -2  -8   34.90    1.60
   4  -2  -8   34.90    1.40
   4   2  -8   35.30    1.60
   4   2  -8   36.50    1.50
   3  -2  -8   17.80    0.90
   3  -2  -8   18.40    1.20
   3   2  -8   17.90    1.10
   3   2  -8   18.70    1.10
   2  -2  -8    9.40    0.70
   2  -2  -8   10.80    1.00
   2   2  -8    9.10    0.90
   2   2  -8   10.10    0.90
   1  -2  -8    3.70    0.40
   1  -2  -8    3.40    0.70
   1   2  -8    5.10    0.70
   1   2  -8    4.50    0.70
   0  -2  -8   89.59    3.20
   0   2  -8   89.79    3.10
  -1  -2  -8   23.00    1.50
  -1   2  -8   24.10    1.40
  -2  -2  -8   29.00    1.70
  -2   2  -8   28.40    1.60
  -3  -2  -8    7.40    1.00
  -3   2  -8    6.40    0.90
  -4  -2  -8   17.60    1.60
  -4   2  -8   20.20    1.50
  -5  -2  -8   -0.30    0.70
  -6  -2  -8   82.39    3.50
  -6   2  -8   84.89    3.50
  -7  -2  -8    8.90    1.30
  -7   2  -8    7.50    1.20
  10   2   8   71.09    2.00
  15  -3  -8    1.10    0.90
  15   3  -8    1.10    0.80
  15   3  -8    0.60    1.30
  14  -3  -8    2.20    0.90
  14   3  -8    2.00    0.90
  13  -3  -8    2.30    0.80
  13   3  -8    1.30    0.80
  12  -3  -8    5.30    0.90
  12   3  -8    4.30    1.00
  11  -3  -8   37.90    2.00
  11   3  -8   36.90    2.10
  10  -3  -8   18.30    1.30
  10   3  -8   19.20    1.60
   9  -3  -8  385.56   10.80
   9   3  -8  392.96   11.00
   8  -3  -8  420.06   12.20
   8  -3  -8  455.15   12.20
   8   3  -8  465.45   12.50
   7  -3  -8  104.49    3.50
   7  -3  -8  110.19    3.50
   7   3  -8  105.19    3.70
   6  -3  -8   15.80    1.10
   6  -3  -8   16.20    1.00
   6   3  -8   15.10    1.30
   5  -3  -8  481.65   12.90
   5  -3  -8  482.05   13.10
   5   3  -8  483.65   12.80
   5   3  -8  479.45   13.20
   4  -3  -8   22.60    1.10
   4  -3  -8   24.50    1.40
   4   3  -8   23.00    1.40
   4   3  -8   23.60    1.20
   3  -3  -8    0.80    0.30
   3  -3  -8    0.60    0.50
   3   3  -8    0.80    0.40
   3   3  -8    0.10    0.50
   2  -3  -8   34.60    1.70
   2  -3  -8   37.00    1.30
   2   3  -8   32.70    1.70
   2   3  -8   33.40    1.50
   1  -3  -8  374.66    9.80
   1  -3  -8  372.86   10.50
   1   3  -8  371.56   10.30
   0   3  -8  104.09    3.50
  -1  -3  -8    1.20    0.60
  -1   3  -8    0.20    0.40
  -2  -3  -8   14.90    1.40
  -2   3  -8   14.80    1.20
  -3  -3  -8  151.88    5.10
  -3   3  -8  148.79    4.90
  -4  -3  -8    0.20    0.70
  -7  -3  -8   13.70    1.60
  -7   3  -8   15.40    1.60
  10   3   8   62.29    2.10
  15   4  -8    3.30    1.60
  15   4  -8    2.10    0.90
  14  -4  -8   10.90    1.40
  14   4  -8    8.40    1.30
  13  -4  -8    2.40    0.80
  13   4  -8    2.20    0.90
  12  -4  -8    0.40    0.70
  12   4  -8    0.30    0.80
  11  -4  -8   76.39    3.10
  11   4  -8   75.49    3.20
  10  -4  -8   10.60    1.10
  10   4  -8    8.70    1.20
   9  -4  -8  259.77    7.50
   9   4  -8  253.47    7.70
   8  -4  -8  220.98    6.50
   8  -4  -8  216.98    6.60
   8   4  -8  219.28    6.80
   7  -4  -8  175.98    5.10
   7  -4  -8  159.28    5.30
   7   4  -8  170.28    5.40
   6  -4  -8    0.70    0.50
   6  -4  -8    0.00    0.40
   6   4  -8    0.90    0.60
   5  -4  -8  115.19    3.90
   5  -4  -8  112.99    3.60
   5   4  -8  112.89    3.90
   5   4  -8  117.89    3.50
   4  -4  -8  171.38    4.90
   4  -4  -8  165.18    5.30
   4   4  -8  172.38    5.30
   4   4  -8  169.18    5.00
   3  -4  -8  429.96   12.20
   3  -4  -8  433.66   11.60
   3   4  -8  440.96   11.80
   3   4  -8  451.05   12.20
   2  -4  -8    4.40    0.80
   2  -4  -8    3.80    0.40
   2   4  -8    3.90    0.60
   1  -4  -8    9.80    1.10
   1   4  -8   10.60    0.90
   0  -4  -8    0.80    0.60
   0   4  -8    1.00    0.50
  -1  -4  -8    4.60    0.90
  -1   4  -8    5.90    0.80
  -2  -4  -8    4.10    0.90
  -2   4  -8    3.10    0.70
  -3  -4  -8  215.68    6.80
  -3   4  -8  219.08    6.70
  -4  -4  -8   -0.10    0.60
  -5  -4  -8   -0.40    0.60
  -5   4  -8    0.40    0.70
  -6  -4  -8   17.90    1.70
   6   4   8   13.50    1.10
  -6   4  -8   17.20    1.60
  -7  -4  -8   48.10    2.60
  -7   4  -8   48.20    2.70
   9   4   8   27.00    1.40
  14  -5  -8    0.90    0.90
  14   5  -8   -0.90    0.80
  13  -5  -8    1.60    0.90
  13   5  -8    1.80    0.90
  12  -5  -8   60.59    2.80
  12   5  -8   57.79    2.80
  11  -5  -8    6.60    1.00
  11   5  -8    6.40    1.10
  10  -5  -8   11.20    1.20
  10   5  -8    9.40    1.30
   9  -5  -8  120.99    4.20
   9   5  -8  123.99    4.40
   8  -5  -8  197.88    6.00
   8  -5  -8  198.68    6.20
   8   5  -8  201.08    6.30
   7  -5  -8   88.19    3.40
   7  -5  -8   94.99    3.20
   7   5  -8   88.39    3.50
   6  -5  -8    1.40    0.50
   6  -5  -8    1.20    0.60
   6   5  -8    2.40    0.80
   5  -5  -8   49.30    2.00
   5  -5  -8   50.49    2.30
   5   5  -8   51.29    1.90
   5   5  -8   48.60    2.30
   4  -5  -8  195.68    5.60
   4  -5  -8  194.08    6.10
   4   5  -8  193.18    6.10
   4   5  -8  198.48    5.70
   3  -5  -8   23.20    1.50
   3  -5  -8   17.40    1.00
   3   5  -8   17.30    1.10
   2  -5  -8   -0.20    0.50
   2   5  -8    0.10    0.40
   1  -5  -8    8.00    1.00
   1   5  -8    9.40    0.90
   0  -5  -8   24.90    1.60
   0   5  -8   22.90    1.40
  -1  -5  -8    9.10    1.10
  -1   5  -8    7.80    0.90
  -2  -5  -8   23.50    1.70
  -2   5  -8   23.70    1.50
  -3  -5  -8   91.09    3.60
  -3   5  -8   88.29    3.40
  -4  -5  -8   10.20    1.30
  -4   5  -8   10.30    1.20
   4   5   8    9.40    1.00
  -5  -5  -8    0.00    0.70
  -5   5  -8   -0.50    0.60
   5   5   8    2.00    0.70
  -6  -5  -8   36.20    2.30
  -6   5  -8   31.90    2.10
  -7  -5  -8    5.20    1.10
   7   5   8    4.50    1.20
  -7   5  -8    3.90    1.00
  -8   5  -8    0.40    0.80
   8   5   8    2.80    0.90
  -9   5  -8   -0.60    0.90
  14   6  -8    0.60    0.90
  13  -6  -8    9.10    1.30
  13   6  -8    7.40    1.30
  12  -6  -8    0.40    0.70
  12   6  -8   -0.50    0.80
  11  -6  -8    2.90    0.90
  11   6  -8    2.70    1.00
  10  -6  -8    9.80    1.20
  10   6  -8   11.10    1.50
   9  -6  -8   10.60    1.20
   9  -6  -8    9.40    1.20
   9   6  -8    7.90    1.20
   8  -6  -8    3.90    0.80
   8  -6  -8    1.70    0.70
   8   6  -8    2.40    0.90
   7  -6  -8    4.00    0.90
   7  -6  -8    3.00    0.70
   7   6  -8    4.00    1.00
   6  -6  -8   35.60    2.10
   6  -6  -8   39.80    1.80
   6   6  -8   34.70    2.10
   5  -6  -8  330.97    9.20
   5  -6  -8  330.87    9.70
   5   6  -8  319.07    9.10
   5   6  -8  340.27    9.70
   4  -6  -8    3.10    0.80
   4  -6  -8    2.80    0.60
   4   6  -8    2.70    0.90
   4   6  -8    4.30    0.60
   3  -6  -8   11.70    1.10
   3  -6  -8   12.10    1.30
   3   6  -8   12.10    1.00
   2  -6  -8    0.40    0.60
   2   6  -8   -0.40    0.40
   1  -6  -8    1.10    0.70
   1   6  -8    1.00    0.50
   0  -6  -8   14.60    1.40
   0   6  -8   15.80    1.20
   0   6   8   13.00    0.50
  -1  -6  -8    6.60    1.10
   1   6   8    8.30    0.40
  -1   6  -8    7.40    0.90
  -2  -6  -8   15.70    1.60
  -2   6  -8   16.60    1.40
  -3  -6  -8   17.30    1.70
  -3   6  -8   16.40    1.40
  -4  -6  -8   10.00    1.30
  -4   6  -8    9.50    1.20
   4   6   8    7.60    1.20
  -5  -6  -8    0.40    0.80
   5   6   8   -0.50    0.70
  -5   6  -8    0.00    0.60
  -6  -6  -8   10.00    1.40
   6   6   8    7.60    1.50
  -6   6  -8    8.00    1.20
   7   6   8   27.90    2.50
  -7   6  -8   30.20    2.20
  -8   6  -8   21.10    1.90
   8   6   8   17.70    2.20
  -9   6  -8    4.20    1.30
  13   7  -8   -1.40    0.90
  12  -7  -8    2.60    1.00
  12   7  -8    2.30    1.10
  11  -7  -8    0.70    0.80
  11   7  -8    1.30    0.90
  10  -7  -8   57.79    2.70
  10   7  -8   50.19    2.80
   9  -7  -8   55.19    2.60
   9  -7  -8   53.99    2.70
   9   7  -8   57.29    2.80
   8  -7  -8    0.60    0.70
   8  -7  -8    0.80    0.60
   8   7  -8   -0.10    0.80
   7  -7  -8   54.09    2.70
   7  -7  -8   57.09    2.40
   7   7  -8   55.59    2.80
   6  -7  -8   62.89    2.50
   6  -7  -8   62.19    3.00
   6   7  -8   61.89    2.90
   5  -7  -8   14.70    1.20
   5  -7  -8   15.10    1.50
   5   7  -8   15.50    1.60
   4  -7  -8   50.09    2.10
   4  -7  -8   46.50    2.60
   4   7  -8   54.09    2.10
   3  -7  -8   14.20    1.50
   3   7  -8   16.10    1.10
   2  -7  -8    1.70    0.80
   2   7  -8    1.10    0.50
   1  -7  -8    1.10    0.70
   1   7  -8    1.30    0.60
   0  -7  -8   -0.30    0.70
   0   7  -8   -0.60    0.50
  -1  -7  -8   64.49    3.10
  -1   7  -8   61.09    2.60
  -2  -7  -8   33.40    2.20
  -2   7  -8   29.40    1.80
  -3  -7  -8   23.00    2.00
  -3   7  -8   26.60    1.80
  -4  -7  -8    4.50    1.10
   4   7   8    4.10    1.10
  -4   7  -8    3.90    0.90
  -5  -7  -8   27.20    2.20
  -5   7  -8   26.20    1.90
   5   7   8   23.70    2.30
  -6  -7  -8    4.20    1.10
  -6   7  -8    1.40    0.90
   6   7   8    2.50    1.20
   7   7   8    0.70    1.10
  -7   7  -8   -0.60    0.80
  -8   7  -8   -0.90    0.80
   8   7   8    1.60    1.30
  12  -8  -8   21.00    1.90
  12   8  -8   16.20    1.80
  11  -8  -8   -0.80    0.70
  11   8  -8   -1.50    0.90
  10  -8  -8   76.69    3.30
  10   8  -8   76.29    3.50
   9  -8  -8    9.10    1.30
   9  -8  -8    5.70    1.10
   9   8  -8    7.30    1.30
   8  -8  -8    0.30    0.70
   8  -8  -8    0.30    0.70
   8   8  -8   -1.40    0.80
   7  -8  -8   58.19    2.60
   7  -8  -8   56.89    3.00
   7   8  -8   56.49    2.90
   6  -8  -8   25.00    1.60
   6  -8  -8   18.40    1.80
   6   8  -8   21.00    1.90
   5  -8  -8   57.69    2.40
   5  -8  -8   57.29    2.90
   5   8  -8   57.29    2.90
   4  -8  -8   28.00    2.10
   4   8  -8   32.20    1.60
   3  -8  -8    6.00    1.20
   3   8  -8    8.70    0.90
   2  -8  -8   59.19    3.00
   2   8  -8   59.39    2.50
   1  -8  -8   -0.20    0.70
   1   8  -8   -0.40    0.50
   0  -8  -8    1.90    0.90
   0   8  -8    0.70    0.60
  -1  -8  -8   -0.10    0.70
  -1   8  -8    0.00    0.50
  -2  -8  -8   37.10    2.50
  -2   8  -8   35.90    2.00
  -3  -8  -8    2.00    0.90
  -3   8  -8    1.60    0.70
  -4  -8  -8    1.10    0.90
   4   8   8    0.90    0.80
  -4   8  -8    1.90    0.80
  -5  -8  -8    3.40    1.10
  -5   8  -8    3.60    1.00
   5   8   8    2.70    1.20
  -6  -8  -8    1.80    1.00
  -6   8  -8    0.10    0.80
   6   8   8   -0.70    1.00
   7   8   8    0.30    1.20
  -7   8  -8    0.90    0.90
  11  -9  -8    9.50    1.40
  11   9  -8    9.20    1.60
  10  -9  -8    6.20    1.20
  10   9  -8    8.40    1.50
   9  -9  -8   17.50    1.70
   9  -9  -8   16.70    1.80
   9   9  -8   15.50    1.80
   8  -9  -8    0.80    0.80
   8  -9  -8    1.20    0.80
   8   9  -8   -0.30    0.80
   7  -9  -8   17.10    1.50
   7  -9  -8   18.10    1.90
   7   9  -8   15.80    1.80
   6  -9  -8   24.50    2.10
   6  -9  -8   27.60    1.80
   6   9  -8   25.90    2.10
   5  -9  -8   13.90    1.70
   5   9  -8   16.10    1.70
   4  -9  -8   18.30    1.80
   4   9  -8   15.70    1.80
   3  -9  -8   18.90    1.90
   3   9  -8   15.80    1.30
   2  -9  -8    4.00    1.10
   2   9  -8    1.70    0.70
   1  -9  -8    0.40    0.80
   1   9  -8   -0.30    0.50
   0  -9  -8    0.30    0.80
   0   9  -8   -0.60    0.50
  -1  -9  -8    2.30    1.00
  -1   9  -8    1.80    0.70
  -2  -9  -8   -0.70    0.80
  -2   9  -8    0.20    0.70
  -3  -9  -8    2.60    1.00
  -3   9  -8    1.50    0.70
  -4  -9  -8    0.50    0.90
  -4   9  -8    0.80    0.80
  -5  -9  -8    0.90    0.90
  -5   9  -8   -0.40    0.70
  10 -10  -8    7.30    1.60
  10  10  -8    6.50    1.50
   9 -10  -8    2.70    1.00
   9 -10  -8    5.50    1.20
   9  10  -8    1.40    1.10
   8 -10  -8   15.80    1.60
   8 -10  -8   11.70    1.60
   8  10  -8   12.50    1.70
   7 -10  -8    3.30    1.00
   7 -10  -8    3.40    1.10
   7  10  -8    1.80    1.00
   6 -10  -8    3.80    1.10
   6  10  -8    5.50    1.30
   5 -10  -8    5.70    1.30
   5  10  -8    4.00    1.20
   4 -10  -8   16.30    1.90
   3 -10  -8    0.20    0.90
   3  10  -8    0.30    0.60
   2 -10  -8   33.80    2.50
   2  10  -8   33.60    1.90
   1 -10  -8   11.30    1.60
   1  10  -8   11.90    1.30
   0 -10  -8   21.70    2.20
   0  10  -8   24.20    1.80
  -1 -10  -8    6.10    1.40
  -1  10  -8    5.30    1.00
  -2 -10  -8    1.90    1.00
  -2  10  -8    4.10    1.00
  -3 -10  -8    4.60    1.30
  -3  10  -8    3.00    0.90
  -4 -10  -8    1.80    1.00
  -4  10  -8    1.20    0.80
  -5 -10  -8   12.90    1.80
   8 -11  -8    4.20    1.40
   8  11  -8    5.60    1.40
   7 -11  -8   19.10    2.20
   7  11  -8   22.30    2.30
   6 -11  -8    0.20    0.90
   6  11  -8    0.00    0.90
   5 -11  -8   79.29    4.00
   5  11  -8   74.69    3.80
   4 -11  -8   31.10    2.60
   3 -11  -8    7.70    1.50
   3  11  -8    7.50    1.20
   2 -11  -8    0.60    1.00
   2  11  -8    1.00    0.70
   1 -11  -8    1.00    1.00
   1  11  -8    0.20    0.70
   0 -11  -8   12.40    1.80
   0  11  -8   14.50    1.50
  -1 -11  -8    0.80    1.00
  -1  11  -8    1.30    0.80
  -2 -11  -8   12.20    1.80
  -2  11  -8   17.20    1.80
  -3 -11  -8    2.00    1.20
   2  12  -8    0.50    0.70
   1  12  -8   14.80    1.60
  15   0  -9    3.70    1.10
  14   0  -9    0.30    0.70
  13   0  -9    1.30    0.80
  12   0  -9    0.00    0.70
  11   0  -9  257.07    7.70
  10   0  -9    0.20    0.70
   9   0  -9   72.79    2.80
   8   0  -9   -0.70    0.50
   7   0  -9  124.29    4.00
   6   0  -9    0.20    0.40
   6   0  -9    0.30    0.50
   5   0  -9   55.19    2.10
   5   0  -9   57.79    2.20
   4   0  -9    0.10    0.40
   4   0  -9   -0.10    0.40
   3   0  -9    6.80    0.70
   3   0  -9    6.20    0.80
   2   0  -9    0.00    0.50
   2   0  -9   -0.20    0.40
   1   0  -9  190.08    5.70
   1   0  -9  182.98    5.30
   0   0  -9    0.70    0.50
   0   0  -9    0.00    0.30
  -1   0  -9    6.50    1.00
  -2   0  -9   -0.40    0.60
  -3   0  -9   15.60    1.50
  -4   0  -9    0.00    0.70
  -5   0  -9    2.30    0.90
  -6   0  -9   -1.20    0.70
  -7   0  -9   14.30    1.70
  -8   0  -9    0.10    0.90
  15  -1  -9    3.40    1.00
  15   1  -9    1.90    0.90
  14  -1  -9   11.10    1.40
  14   1  -9    9.80    1.30
  13  -1  -9    5.50    1.10
  13   1  -9    3.80    0.90
  12  -1  -9    2.70    0.80
  12   1  -9    3.90    0.90
  11  -1  -9   27.60    1.70
  11   1  -9   26.50    1.80
  10  -1  -9   95.99    3.50
  10   1  -9   94.49    3.50
   9  -1  -9   58.09    2.30
   9   1  -9   45.50    2.30
   8  -1  -9   89.59    3.20
   8   1  -9   90.29    3.30
   7  -1  -9   29.90    1.60
   7  -1  -9   30.60    1.40
   7   1  -9   30.30    1.70
   6  -1  -9   79.09    2.70
   6  -1  -9   76.69    2.70
   6   1  -9   77.89    2.60
   6   1  -9   79.49    2.90
   5  -1  -9  108.89    3.50
   5  -1  -9  108.69    3.50
   5   1  -9  105.09    3.50
   5   1  -9  110.59    3.50
   4  -1  -9   66.39    2.50
   4  -1  -9   64.99    2.30
   4   1  -9   65.59    2.40
   4   1  -9   63.69    2.40
   3  -1  -9   18.10    1.00
   3  -1  -9   15.70    1.20
   3   1  -9   16.60    1.10
   3   1  -9   18.20    1.20
   2  -1  -9  410.56   11.40
   2  -1  -9  420.76   11.00
   2   1  -9  415.76   11.40
   2   1  -9  404.36   11.20
   1  -1  -9   92.19    2.80
   1  -1  -9   90.29    3.30
   1   1  -9   93.89    3.30
   1   1  -9   93.09    3.00
   0  -1  -9   13.30    1.30
   0   1  -9   15.10    1.30
   0   1  -9   16.40    1.00
  -1  -1  -9    3.80    0.80
  -1   1  -9    3.20    0.80
  -2  -1  -9   94.09    3.60
  -2   1  -9   92.99    3.50
  -3  -1  -9   12.00    1.40
  -3   1  -9   13.80    1.40
  -4  -1  -9  106.89    4.10
  -4   1  -9  109.69    4.10
  -5  -1  -9   28.80    2.00
  -5   1  -9   29.50    2.00
  -6  -1  -9   69.09    3.20
  -6   1  -9   57.39    3.00
  15  -2  -9    2.30    0.90
  15   2  -9    2.70    1.00
  14  -2  -9    2.10    0.90
  14   2  -9    2.90    0.90
  13  -2  -9    5.20    1.00
  13   2  -9    5.40    1.10
  12  -2  -9   -0.10    0.70
  12   2  -9    0.40    0.70
  11  -2  -9    7.40    1.10
  11   2  -9    8.30    1.20
  10  -2  -9    2.90    0.80
  10   2  -9    4.50    1.00
   9  -2  -9   91.99    3.20
   9   2  -9   87.09    3.30
   8  -2  -9    6.30    0.90
   8   2  -9    5.00    1.00
   7  -2  -9    2.40    0.60
   7  -2  -9    1.40    0.50
   7   2  -9    1.60    0.70
   6  -2  -9   46.00    1.90
   6  -2  -9   44.40    1.90
   6   2  -9   44.80    2.10
   6   2  -9   45.20    1.80
   5  -2  -9   11.80    0.90
   5  -2  -9   13.50    1.10
   5   2  -9   12.70    1.10
   5   2  -9   13.60    1.00
   4  -2  -9  174.28    5.40
   4  -2  -9  177.68    5.10
   4   2  -9  178.28    5.20
   4   2  -9  172.78    5.30
   3  -2  -9   39.00    1.50
   3  -2  -9   39.30    1.90
   3   2  -9   36.50    1.70
   3   2  -9   40.40    1.80
   2  -2  -9   16.20    1.30
   2  -2  -9   15.20    0.90
   2   2  -9   18.80    1.20
   2   2  -9   15.80    1.20
   1  -2  -9  402.76   11.10
   1   2  -9  394.06   11.00
   1   2  -9  387.56   10.80
   0  -2  -9    1.50    0.70
   0   2  -9    2.40    0.60
  -1  -2  -9   10.70    1.20
  -1   2  -9   10.50    1.10
  -2  -2  -9   60.19    2.70
  -2   2  -9   60.59    2.60
  -3  -2  -9   69.79    3.00
  -3   2  -9   70.69    3.00
  -4  -2  -9   11.80    1.40
  -4   2  -9   11.60    1.30
  -5  -2  -9   55.89    2.80
  -5   2  -9   55.09    2.70
  -6  -2  -9   22.60    2.00
  -6   2  -9   19.10    1.80
   6   2   9   25.80    0.90
  15   3  -9   -0.70    0.70
  14  -3  -9    1.40    0.80
  14   3  -9    2.00    0.90
  13  -3  -9   27.20    1.90
  13   3  -9   27.20    2.00
  12  -3  -9    7.30    1.10
  12   3  -9    7.10    1.20
  11  -3  -9    0.90    0.70
  11   3  -9   -0.40    0.70
  10  -3  -9    8.80    1.00
  10   3  -9    5.60    1.10
   9  -3  -9   32.90    1.70
   9   3  -9   32.50    2.00
   8  -3  -9  212.78    6.90
   8  -3  -9  211.78    6.40
   8   3  -9  217.88    6.60
   7  -3  -9   12.80    1.10
   7  -3  -9   11.70    1.10
   7   3  -9   13.60    1.40
   6  -3  -9    0.90    0.50
   6  -3  -9    0.30    0.40
   6   3  -9    0.50    0.60
   5  -3  -9  260.87    7.30
   5  -3  -9  263.17    7.60
   5   3  -9  262.37    7.60
   5   3  -9  254.57    7.30
   4  -3  -9   51.69    1.90
   4  -3  -9   50.49    2.20
   4   3  -9   50.49    2.00
   4   3  -9   48.00    2.20
   3  -3  -9  102.19    3.60
   3  -3  -9  102.59    3.10
   3   3  -9   99.89    3.50
   3   3  -9  100.79    3.40
   2  -3  -9  124.19    4.20
   2  -3  -9  123.49    3.60
   2   3  -9  126.39    4.10
   2   3  -9  122.79    4.00
   1  -3  -9   82.19    3.10
   1   3  -9   82.09    3.00
   0   3  -9   47.90    2.10
  -1  -3  -9   15.40    1.40
  -1   3  -9   17.10    1.30
  -2  -3  -9  284.17    8.60
  -2   3  -9  289.67    8.50
  -3  -3  -9    0.30    0.70
  -4  -3  -9   79.19    3.40
  -4   3  -9   78.59    3.30
  -5  -3  -9   67.69    3.20
  -5   3  -9   66.09    3.00
  -6  -3  -9   12.40    1.50
  -6   3  -9    8.20    1.30
  -7  -3  -9   10.90    1.50
  -7   3  -9    9.60    1.50
  15   4  -9    2.50    1.10
  14  -4  -9    0.80    0.80
  14   4  -9    0.10    0.90
  13  -4  -9    8.90    1.20
  13   4  -9    7.80    1.30
  12  -4  -9    0.60    0.70
  12   4  -9   -0.20    0.80
  11  -4  -9    0.30    0.60
  11   4  -9    0.80    0.80
  10  -4  -9   11.40    1.20
  10   4  -9    8.60    1.30
   9  -4  -9   24.10    1.50
   9   4  -9   25.00    1.80
   8  -4  -9   91.69    3.30
   8  -4  -9   97.49    3.50
   8   4  -9   99.49    3.70
   7  -4  -9  164.38    5.00
   7  -4  -9  163.78    5.20
   7   4  -9  165.78    5.40
   6  -4  -9   37.80    2.00
   6  -4  -9   42.00    1.80
   6   4  -9   42.50    2.10
   5  -4  -9    2.90    0.60
   5  -4  -9    3.70    0.80
   5   4  -9    3.30    0.80
   5   4  -9    3.40    0.60
   4  -4  -9    9.60    1.10
   4  -4  -9    8.40    0.70
   4   4  -9    7.60    0.80
   4   4  -9    7.40    1.00
   3  -4  -9   48.80    2.30
   3  -4  -9   49.90    1.80
   3   4  -9   50.99    2.10
   3   4  -9   48.20    2.20
   2  -4  -9    1.70    0.70
   2   4  -9    0.70    0.50
   1  -4  -9    0.90    0.60
   1   4  -9    1.80    0.60
   0  -4  -9   10.40    1.30
   0   4  -9   11.10    1.10
  -1  -4  -9   13.40    1.40
  -1   4  -9   15.80    1.30
  -3  -4  -9   17.00    1.60
  -3   4  -9   17.60    1.60
   3   4   9   18.10    0.70
  -4  -4  -9   50.59    2.60
  -4   4  -9   49.00    2.50
  -9   4  -9    0.50    1.10
  14  -5  -9    5.40    1.40
  14   5  -9    6.30    1.30
  13  -5  -9   12.80    1.50
  13   5  -9   11.00    1.40
  12  -5  -9    3.10    0.80
  12   5  -9    2.10    1.00
  11  -5  -9   26.00    1.70
  11   5  -9   24.60    1.90
  10  -5  -9   50.39    2.40
  10   5  -9   54.79    2.70
   9  -5  -9    4.50    0.80
   9   5  -9    3.90    1.10
   8  -5  -9  121.39    4.40
   8  -5  -9  133.49    4.30
   8   5  -9  132.19    4.60
   7  -5  -9   31.70    1.70
   7  -5  -9   37.50    2.00
   7   5  -9   34.30    2.10
   6  -5  -9   75.39    2.70
   6  -5  -9   77.79    3.10
   6   5  -9   78.79    3.20
   5  -5  -9  456.95   12.50
   5  -5  -9  457.55   13.00
   5   5  -9  479.55   12.50
   5   5  -9  457.05   13.00
   4  -5  -9   32.40    1.40
   4  -5  -9   32.90    1.90
   4   5  -9   33.50    1.90
   4   5  -9   32.20    1.60
   3  -5  -9  144.59    4.90
   3   5  -9  141.09    4.80
   3   5  -9  140.79    4.40
   2  -5  -9   25.90    1.70
   2   5  -9   26.70    1.50
   1  -5  -9   29.80    1.90
   1   5  -9   27.80    1.60
   0  -5  -9   23.20    1.80
   0   5  -9   23.40    1.50
  -1  -5  -9   13.90    1.50
  -1   5  -9   14.40    1.30
  -2  -5  -9   25.50    1.90
  -2   5  -9   23.60    1.60
   2   5   9   20.20    0.70
  -3  -5  -9  106.79    4.10
  -3   5  -9  102.09    3.90
  -4  -5  -9    8.10    1.30
  -4   5  -9    6.50    1.10
  -5  -5  -9   14.40    1.60
  -5   5  -9   11.30    1.40
  -6  -5  -9   30.60    2.30
   6   5   9   34.30    1.20
  -6   5  -9   28.30    2.20
  13  -6  -9    2.10    0.90
  13   6  -9    3.40    1.20
  12  -6  -9   20.60    1.70
  12   6  -9   21.00    1.90
  11  -6  -9   15.80    1.50
  11   6  -9   15.30    1.70
  10  -6  -9    4.50    0.90
  10   6  -9    5.10    1.20
   9  -6  -9   13.60    1.30
   9   6  -9   17.10    1.70
   8  -6  -9  141.79    5.00
   8  -6  -9  140.69    4.70
   8   6  -9  149.29    5.10
   7  -6  -9   76.19    3.00
   7  -6  -9   84.99    3.40
   7   6  -9   87.49    3.50
   6  -6  -9   34.20    1.70
   6  -6  -9   35.50    2.10
   6   6  -9   37.40    2.20
   5  -6  -9   10.70    1.30
   5  -6  -9   12.20    1.00
   5   6  -9   10.70    1.40
   4  -6  -9  121.79    4.50
   4   6  -9  118.79    4.40
   4   6  -9  126.39    4.00
   3  -6  -9   15.40    1.60
   3   6  -9   16.70    1.20
   2  -6  -9   -0.10    0.70
   2   6  -9    0.50    0.50
   1  -6  -9   97.19    3.80
   1   6  -9   96.99    3.50
   0  -6  -9    0.90    0.70
   0   6  -9    1.00    0.60
  -1  -6  -9   22.40    1.80
  -1   6  -9   24.30    1.60
   1   6   9   20.50    0.70
  -3  -6  -9   69.69    3.30
  -3   6  -9   67.29    3.00
  -4  -6  -9   26.90    2.00
   4   6   9   28.10    1.00
  -4   6  -9   23.40    1.90
   7   6   9   47.10    2.00
  -7   6  -9   59.49    3.00
  13   7  -9    0.70    1.10
  12  -7  -9    0.50    0.80
  12   7  -9    1.00    1.10
  11  -7  -9    1.40    0.80
  11   7  -9    1.70    1.00
  10  -7  -9    1.20    0.70
  10   7  -9    0.30    1.00
   9  -7  -9    7.20    1.20
   9  -7  -9    8.80    1.10
   9   7  -9    7.00    1.30
   8  -7  -9    6.60    1.00
   8  -7  -9    6.40    1.10
   8   7  -9    8.40    1.40
   7  -7  -9   11.50    1.40
   7  -7  -9   10.50    1.20
   7   7  -9   10.70    1.50
   6  -7  -9  101.09    4.10
   6  -7  -9  105.39    3.60
   6   7  -9  102.39    4.10
   5  -7  -9    3.90    0.70
   5  -7  -9    1.10    0.80
   5   7  -9    1.90    0.90
   4  -7  -9  155.88    5.50
   4   7  -9  151.28    4.80
   4   7  -9  160.08    5.50
   3  -7  -9  286.07    9.00
   3   7  -9  295.67    8.40
   2  -7  -9   28.90    2.00
   2   7  -9   26.50    1.60
   1  -7  -9    4.70    1.00
   1   7  -9    5.60    0.90
   0  -7  -9    3.30    1.00
   0   7  -9    1.60    0.70
  -1  -7  -9   10.20    1.40
  -1   7  -9    8.90    1.10
  -4  -7  -9   14.70    1.70
  -4   7  -9   14.00    1.50
  -6  -7  -9    6.30    1.30
  -6   7  -9    4.60    1.20
  12   8  -9    0.60    1.10
  11  -8  -9    8.50    1.30
  11   8  -9    8.40    1.50
  10  -8  -9   14.50    1.60
  10   8  -9   14.30    1.80
   9  -8  -9   11.10    1.30
   9  -8  -9   10.60    1.40
   9   8  -9   13.40    1.70
   8  -8  -9    1.90    0.90
   8  -8  -9    3.40    0.90
   8   8  -9    2.50    1.10
   7  -8  -9   99.79    3.70
   7  -8  -9   92.09    4.00
   7   8  -9   97.79    4.10
   6  -8  -9   20.40    1.90
   6  -8  -9   16.90    1.40
   6   8  -9   19.70    1.90
   5  -8  -9    9.00    1.30
   5   8  -9   11.00    1.50
   4  -8  -9    3.60    1.10
   4   8  -9    4.70    1.10
   4   8  -9    3.40    0.70
   3  -8  -9   -0.40    0.70
   3   8  -9    1.20    0.60
   2  -8  -9   40.30    2.60
   2   8  -9   41.40    2.10
   1  -8  -9   15.60    1.80
   1   8  -9   16.20    1.40
   0  -8  -9   66.69    3.30
   0   8  -9   71.19    2.90
  -1  -8  -9   16.80    1.90
  -1   8  -9   14.20    1.40
  -2  -8  -9   23.00    2.10
  -2   8  -9   20.20    1.70
  -3  -8  -9    2.10    1.00
  -3   8  -9    0.80    0.70
  -4  -8  -9    3.70    1.10
  -4   8  -9    2.50    0.90
  -5  -8  -9   17.90    2.00
  -5   8  -9   17.70    1.90
   5   8   9   28.40    1.10
  -6  -8  -9   18.30    2.20
  -6   8  -9   17.60    2.00
   6   8   9   28.20    1.30
  11  -9  -9    9.60    1.60
  11   9  -9   10.60    1.70
  10  -9  -9   15.90    1.70
  10   9  -9   13.80    1.80
   9  -9  -9   10.80    1.50
   9  -9  -9   10.10    1.40
   9   9  -9   12.00    1.70
   8  -9  -9   -0.40    0.70
   8  -9  -9   -0.20    0.70
   8   9  -9   -0.50    0.90
   7  -9  -9    0.90    0.90
   7  -9  -9    1.00    0.70
   7   9  -9    0.30    1.00
   6  -9  -9   16.10    1.80
   6   9  -9   14.50    1.70
   5  -9  -9   -0.40    0.80
   5   9  -9    1.40    0.90
   4  -9  -9   18.30    1.90
   3  -9  -9   51.89    3.00
   3   9  -9   48.30    2.30
   2  -9  -9   13.90    1.70
   2   9  -9   13.30    1.30
   1  -9  -9   24.50    2.20
   1   9  -9   24.00    1.70
   0  -9  -9   20.00    2.10
   0   9  -9   20.80    1.70
  -1  -9  -9    8.60    1.40
  -1   9  -9    7.10    1.10
  -2  -9  -9    0.00    0.90
  -2   9  -9   -0.20    0.70
  -3  -9  -9    9.30    1.60
  -3   9  -9    7.00    1.20
  -4  -9  -9   17.30    2.00
  -4   9  -9   17.70    1.80
  -5  -9  -9    1.10    1.10
   9 -10  -9    7.40    1.30
   9 -10  -9    6.60    1.40
   9  10  -9    8.50    1.60
   8 -10  -9   26.90    2.30
   8 -10  -9   24.30    2.00
   8  10  -9   23.10    2.20
   7 -10  -9    0.50    0.90
   7  10  -9    0.20    0.90
   6 -10  -9   78.49    4.00
   6  10  -9   85.59    3.90
   5 -10  -9    5.30    1.30
   5  10  -9    3.50    1.20
   4 -10  -9   11.80    1.70
   3 -10  -9    0.30    0.90
   3  10  -9    0.70    0.60
   2 -10  -9    9.80    1.60
   2  10  -9   13.50    1.40
   1 -10  -9    5.50    1.40
   1  10  -9    5.00    1.00
   0 -10  -9    0.90    1.00
   0  10  -9   -0.80    0.60
  -1 -10  -9   22.40    2.30
  -1  10  -9   25.70    1.90
  -2 -10  -9   10.60    1.70
  -2  10  -9    9.20    1.30
  -3 -10  -9    0.70    1.00
  -3  10  -9    0.10    0.80
   7 -11  -9   11.30    2.70
   6 -11  -9    1.20    1.00
   6  11  -9    3.30    1.30
   5 -11  -9   22.30    2.40
   5  11  -9   15.70    1.90
   4 -11  -9    5.00    1.40
   3 -11  -9   14.20    1.90
   2 -11  -9    0.00    1.00
   2  11  -9    0.50    0.70
   1 -11  -9    1.70    1.10
   1  11  -9    3.00    0.90
   0 -11  -9   13.40    1.90
   0  11  -9   17.10    1.70
  -1 -11  -9   -0.60    1.10
  -1  11  -9    0.60    0.90
  14   0 -10   13.60    1.50
  13   0 -10   -0.20    0.70
  12   0 -10    1.90    0.80
  11   0 -10    0.70    0.70
  10   0 -10   16.40    1.50
   9   0 -10    0.40    0.70
   8   0 -10    6.70    1.00
   7   0 -10    0.30    0.60
   6   0 -10    1.40    0.60
   5   0 -10    0.50    0.50
   5   0 -10   -0.30    0.40
   4   0 -10    3.20    0.70
   4   0 -10    4.40    0.80
   3   0 -10    0.80    0.60
   3   0 -10   -0.40    0.40
   2   0 -10   10.70    0.90
   2   0 -10   10.30    1.10
   1   0 -10   -0.40    0.40
   1   0 -10   -0.40    0.60
   0   0 -10   58.19    2.60
  -1   0 -10    0.20    0.70
  -2   0 -10    1.70    0.80
  -3   0 -10   -1.40    0.70
  -4   0 -10   39.40    2.40
  -5   0 -10   -0.70    0.80
  -6   0 -10  220.68    7.40
  -7   0 -10    0.10    0.90
  -8   0 -10   62.99    3.50
  15  -1 -10    1.50    0.90
  15   1 -10    1.30    0.90
  14  -1 -10    0.50    0.80
  14   1 -10    0.60    0.80
  13  -1 -10   12.50    1.40
  13   1 -10   10.40    1.30
  12  -1 -10    1.60    0.70
  12   1 -10    1.00    0.80
  11  -1 -10  141.49    4.80
  11   1 -10  142.89    4.90
  10  -1 -10  133.49    4.50
  10   1 -10  134.49    4.60
   9  -1 -10   17.20    1.40
   9   1 -10   14.90    1.30
   8  -1 -10    1.10    0.70
   8   1 -10    1.10    0.70
   7  -1 -10  122.99    4.00
   7  -1 -10  122.89    3.90
   7   1 -10  122.69    4.10
   6  -1 -10   80.99    2.90
   6  -1 -10   81.09    2.80
   6   1 -10   78.99    2.90
   6   1 -10   81.09    2.80
   5  -1 -10   31.50    1.60
   5  -1 -10   32.90    1.60
   5   1 -10   30.90    1.60
   5   1 -10   30.70    1.60
   4  -1 -10   19.40    1.40
   4  -1 -10   21.40    1.20
   4   1 -10   19.70    1.30
   4   1 -10   18.90    1.30
   3  -1 -10  216.98    6.50
   3  -1 -10  211.98    6.00
   3   1 -10  216.08    6.20
   3   1 -10  207.68    6.30
   2  -1 -10    4.10    0.60
   2  -1 -10    3.00    0.70
   2   1 -10    3.40    0.70
   2   1 -10    3.50    0.70
   1  -1 -10   45.30    2.20
   1   1 -10   41.40    2.10
   1   1 -10   40.70    1.70
   0  -1 -10   69.29    2.80
   0   1 -10   66.79    2.80
   0   1 -10   59.49    2.30
  -1  -1 -10    0.80    0.70
  -1   1 -10    1.00    0.70
  -2  -1 -10    3.40    0.90
  -2   1 -10    3.20    0.90
  -3  -1 -10   44.20    2.50
  -3   1 -10   45.90    2.50
  -4  -1 -10    1.20    0.80
  -4   1 -10    0.70    0.80
  -5  -1 -10    0.20    0.90
  -5   1 -10    0.40    0.80
  -6  -1 -10    2.30    1.10
  -6   1 -10    2.60    1.10
  -7  -1 -10   -0.80    0.90
  -7   1 -10    0.80    1.00
  -8  -1 -10    5.60    1.30
  -8   1 -10    5.10    1.40
  -9   1 -10    0.60    1.10
  15   2 -10    5.80    1.20
  14  -2 -10    5.90    1.10
  13  -2 -10   21.20    1.70
  13   2 -10   19.90    1.70
  12  -2 -10   -0.50    0.70
  12   2 -10    0.60    0.80
  11  -2 -10   -0.40    0.60
  11   2 -10    0.90    0.80
  10  -2 -10    2.40    0.70
  10   2 -10    1.00    0.70
   9  -2 -10   63.99    2.50
   9   2 -10   60.99    2.70
   8  -2 -10  398.56   10.90
   8   2 -10  387.26   11.10
   7  -2 -10  191.38    5.70
   7  -2 -10  195.88    5.80
   7   2 -10  193.98    6.00
   6  -2 -10   14.10    1.10
   6  -2 -10   16.20    1.20
   6   2 -10   15.60    1.40
   6   2 -10   15.60    1.20
   5  -2 -10   35.00    1.80
   5  -2 -10   34.40    1.60
   5   2 -10   34.40    1.70
   5   2 -10   37.20    1.80
   4  -2 -10  111.79    3.80
   4  -2 -10  112.29    3.50
   4   2 -10  113.89    3.80
   4   2 -10  111.49    3.70
   3  -2 -10   26.20    1.20
   3  -2 -10   25.30    1.60
   3   2 -10   24.60    1.50
   3   2 -10   22.50    1.40
   2  -2 -10    4.50    0.90
   2   2 -10    2.20    0.60
   2   2 -10    3.50    0.80
   1  -2 -10    2.50    0.70
   1   2 -10    1.10    0.50
   1   2 -10    1.50    0.70
   0  -2 -10   86.69    3.40
   0   2 -10   90.19    3.30
   0   2 -10   89.29    3.10
  -1  -2 -10  210.28    6.70
  -1   2 -10  212.98    6.60
  -2  -2 -10    2.20    0.80
  -2   2 -10    1.50    0.80
  -3  -2 -10   23.80    1.90
  -3   2 -10   24.20    1.80
  -4  -2 -10    5.10    1.10
  -4   2 -10    3.80    1.00
  -5  -2 -10   19.50    1.90
  -5   2 -10   21.60    2.00
  -6  -2 -10    2.20    1.00
  -6   2 -10    1.10    0.90
  -7  -2 -10   25.70    2.30
  -7   2 -10   25.90    2.30
  -8  -2 -10    0.30    0.90
  -8   2 -10   -1.00    0.90
  -9   2 -10    1.50    1.20
  14  -3 -10    4.00    1.00
  14   3 -10    2.60    1.00
  13  -3 -10   -0.10    0.70
  13   3 -10   -0.80    0.70
  12  -3 -10    5.00    1.00
  12   3 -10    6.70    1.20
  11  -3 -10   21.50    1.50
  11   3 -10   19.30    1.70
  10  -3 -10   40.30    2.00
  10   3 -10   38.90    2.20
   9  -3 -10    2.70    0.70
   9   3 -10    3.50    0.90
   8  -3 -10   16.00    1.30
   8   3 -10   15.90    1.50
   7  -3 -10  553.54   14.70
   7  -3 -10  535.65   14.90
   7   3 -10  545.55   15.10
   6  -3 -10   77.39    2.70
   6  -3 -10   74.39    2.90
   6   3 -10   80.69    3.10
   5  -3 -10  141.89    4.70
   5  -3 -10  144.69    4.40
   5   3 -10  143.89    4.80
   5   3 -10  146.59    4.50
   4  -3 -10   37.10    1.50
   4  -3 -10   37.00    1.90
   4   3 -10   40.70    2.00
   4   3 -10   37.60    1.80
   3  -3 -10   18.80    1.10
   3  -3 -10   16.80    1.40
   3   3 -10   19.20    1.40
   3   3 -10   18.00    1.30
   2  -3 -10    3.20    0.80
   2   3 -10    3.00    0.70
   2   3 -10    3.00    0.70
   1  -3 -10   68.29    2.90
   1   3 -10   64.99    2.60
   1   3 -10   60.69    2.60
   0  -3 -10    0.00    0.60
   0   3 -10    0.20    0.60
  -1  -3 -10    0.10    0.70
  -1   3 -10    0.00    0.60
  -2  -3 -10   20.20    1.70
  -2   3 -10   19.10    1.60
  -3  -3 -10   10.70    1.40
  -3   3 -10    8.50    1.20
  -4  -3 -10   64.89    3.10
  -4   3 -10   63.89    3.10
  -6  -3 -10   25.00    2.20
  -6   3 -10   22.90    2.10
  14  -4 -10   22.10    1.90
  14   4 -10   22.20    2.00
  13  -4 -10    2.00    0.80
  13   4 -10    0.90    0.90
  12  -4 -10   -0.60    0.60
  12   4 -10    0.60    0.90
  11  -4 -10    0.70    0.70
  11   4 -10    0.30    0.90
  10  -4 -10    6.50    0.90
  10   4 -10    6.50    1.20
   9  -4 -10    7.80    1.00
   9   4 -10    6.80    1.10
   8  -4 -10    4.50    0.80
   8  -4 -10    4.20    0.80
   8   4 -10    4.30    1.00
   7  -4 -10  856.71   22.10
   7  -4 -10  817.92   22.40
   7   4 -10  828.02   22.50
   6  -4 -10   26.00    1.30
   6  -4 -10   21.50    1.50
   6   4 -10   18.80    1.60
   5  -4 -10   75.59    3.10
   5  -4 -10   78.59    2.70
   5   4 -10   79.89    2.80
   5   4 -10   74.29    3.10
   4  -4 -10   23.80    1.60
   4  -4 -10   21.80    1.20
   4   4 -10   24.00    1.70
   4   4 -10   24.70    1.50
   3  -4 -10  484.15   13.50
   3   4 -10  481.35   13.40
   3   4 -10  482.25   13.20
   2  -4 -10   90.59    3.50
   2   4 -10   93.39    3.40
   2   4 -10   86.79    3.30
   1  -4 -10  298.77    9.00
   1   4 -10  299.97    8.70
   0  -4 -10   13.30    1.40
   0   4 -10   11.10    1.30
  -1  -4 -10   77.29    3.30
  -1   4 -10   70.29    3.00
  -2  -4 -10   12.80    1.50
  -2   4 -10   13.30    1.50
  -3  -4 -10   91.19    3.80
  -3   4 -10   84.39    3.60
  -4  -4 -10   17.80    1.90
  -4   4 -10   16.40    1.70
  -7  -4 -10   15.40    1.80
  -7   4 -10   13.10    1.70
  14   5 -10    7.40    1.30
  13  -5 -10    0.70    0.70
  13   5 -10    1.10    1.00
  12  -5 -10    3.60    0.90
  12   5 -10    4.60    1.20
  11  -5 -10    6.00    1.00
  11   5 -10    5.20    1.20
  10  -5 -10   31.50    1.90
  10   5 -10   31.80    2.20
   9  -5 -10   -0.50    0.50
   9   5 -10   -0.10    0.70
   8  -5 -10  109.99    4.10
   8  -5 -10  117.69    3.90
   8   5 -10  112.19    4.30
   7  -5 -10  110.29    4.10
   7  -5 -10  113.99    3.80
   7   5 -10  114.69    4.30
   6  -5 -10   12.90    1.30
   6  -5 -10   11.70    1.10
   6   5 -10   14.10    1.50
   5  -5 -10   87.49    2.90
   5  -5 -10   83.19    3.40
   5   5 -10   82.99    3.40
   5   5 -10   83.89    3.00
   4  -5 -10   92.49    3.60
   4   5 -10   85.79    3.50
   4   5 -10   93.89    3.20
   3  -5 -10  332.17    9.80
   3   5 -10  338.77    9.80
   3   5 -10  324.47    9.40
   2  -5 -10   14.60    1.50
   2   5 -10   15.90    1.30
   1  -5 -10   35.50    2.10
   1   5 -10   35.20    1.90
   0  -5 -10   -0.20    0.60
   0   5 -10    0.70    0.70
  -1  -5 -10    6.60    1.10
  -1   5 -10    6.60    1.00
  -2  -5 -10   23.60    2.00
  -2   5 -10   24.70    1.80
  -3  -5 -10   13.10    1.60
  -3   5 -10   10.60    1.30
  -4  -5 -10   24.10    2.10
  -4   5 -10   26.00    2.00
  -6  -5 -10   29.30    2.40
  -6   5 -10   29.30    2.30
  -8   5 -10   22.00    2.50
  13  -6 -10    0.10    0.80
  13   6 -10   -0.60    0.90
  12  -6 -10    0.10    0.80
  12   6 -10    0.20    1.00
  11  -6 -10    1.80    0.80
  11   6 -10    0.80    1.00
  10  -6 -10    0.70    0.70
  10   6 -10   -0.50    0.80
   9  -6 -10   19.50    1.50
   9   6 -10   21.00    1.90
   8  -6 -10   37.60    2.20
   8  -6 -10   42.70    2.00
   8   6 -10   39.10    2.40
   7  -6 -10  166.38    5.20
   7  -6 -10  160.58    5.60
   7   6 -10  162.88    5.60
   6  -6 -10   32.80    2.10
   6  -6 -10   31.10    1.60
   6   6 -10   31.00    2.10
   5  -6 -10  167.98    5.80
   5   6 -10  175.38    5.80
   4  -6 -10  234.08    7.40
   4   6 -10  231.38    6.90
   4   6 -10  235.18    7.40
   3  -6 -10   24.10    1.90
   3   6 -10   27.00    1.60
   3   6 -10   24.00    1.90
   2  -6 -10   19.70    1.70
   2   6 -10   18.40    1.40
   1  -6 -10   34.30    2.20
   1   6 -10   38.00    2.00
   0  -6 -10   18.10    1.70
   0   6 -10   17.70    1.50
  -1  -6 -10   35.70    2.30
  -1   6 -10   39.20    2.20
  -2  -6 -10    7.70    1.30
  -2   6 -10    7.70    1.10
  -6  -6 -10   23.90    2.10
  -6   6 -10   22.00    2.10
  12  -7 -10    1.80    0.90
  12   7 -10   -0.70    0.90
  11  -7 -10    9.20    1.30
  11   7 -10    7.50    1.50
  10  -7 -10   31.30    2.00
  10   7 -10   34.40    2.40
   9  -7 -10   -0.30    0.60
   9  -7 -10    1.20    0.80
   9   7 -10   -1.00    0.90
   8  -7 -10    3.70    0.90
   8  -7 -10    3.60    1.00
   8   7 -10    2.70    1.10
   7  -7 -10    6.90    1.20
   7  -7 -10    6.90    1.00
   7   7 -10    6.30    1.30
   6  -7 -10    3.50    1.00
   6   7 -10    4.20    1.00
   5  -7 -10   35.00    2.20
   5   7 -10   37.10    2.30
   4  -7 -10    2.10    0.90
   4   7 -10    0.70    0.90
   4   7 -10    0.20    0.50
   3  -7 -10  132.39    5.00
   3   7 -10  130.79    4.40
   2  -7 -10   51.29    2.80
   2   7 -10   45.00    2.20
   1  -7 -10   89.79    3.90
   1   7 -10   94.69    3.50
   0  -7 -10   40.50    2.50
   0   7 -10   38.50    2.10
  -1  -7 -10   19.70    2.00
  -1   7 -10   15.00    1.50
  -2  -7 -10   25.70    2.20
  -2   7 -10   27.50    1.90
  11  -8 -10    0.20    0.80
  11   8 -10   -0.90    1.00
  10  -8 -10    2.10    0.90
  10   8 -10    1.40    1.10
   9  -8 -10   19.90    2.00
   9  -8 -10   25.70    1.80
   9   8 -10   22.10    2.10
   8  -8 -10    0.60    0.60
   8  -8 -10   -0.80    0.60
   8   8 -10   -1.90    0.80
   7  -8 -10   65.69    3.30
   7   8 -10   75.49    3.50
   6  -8 -10   11.90    1.50
   6   8 -10   12.10    1.60
   5  -8 -10   -0.30    0.80
   5   8 -10    0.50    0.80
   4  -8 -10    1.00    0.90
   4   8 -10    0.50    0.80
   4   8 -10    1.20    0.70
   3  -8 -10    5.20    1.20
   3   8 -10    4.30    0.90
   2  -8 -10    4.80    1.20
   2   8 -10    4.00    0.90
   1  -8 -10   14.00    1.70
   1   8 -10   12.70    1.30
   0  -8 -10    4.90    1.20
   0   8 -10    4.70    0.90
  -1  -8 -10    0.60    0.90
  -1   8 -10    0.00    0.70
  -2  -8 -10   10.70    1.60
  -2   8 -10   11.50    1.40
  -3  -8 -10    4.80    1.30
  -3   8 -10    4.20    1.10
  -4  -8 -10    0.40    0.90
  -4   8 -10   -1.30    0.70
  -5  -8 -10    9.10    1.60
  -5   8 -10    6.30    1.70
  10  -9 -10    5.10    1.10
  10   9 -10    5.30    1.40
   9  -9 -10    0.60    0.80
   9  -9 -10    0.70    0.90
   9   9 -10    1.20    1.10
   8  -9 -10    5.70    1.30
   8   9 -10    7.10    1.40
   7  -9 -10    4.30    1.10
   7   9 -10    6.30    1.40
   6  -9 -10    5.50    1.30
   6   9 -10    7.70    1.40
   5  -9 -10   19.10    2.00
   5   9 -10   21.50    2.00
   4  -9 -10    6.90    1.40
   4   9 -10    6.00    1.30
   3  -9 -10    1.10    0.90
   3   9 -10   -0.20    0.60
   2  -9 -10    2.80    1.10
   1  -9 -10    9.60    1.50
   1   9 -10   11.20    1.30
   0  -9 -10    1.00    1.00
   0   9 -10    1.50    0.80
  -1  -9 -10    0.90    1.00
  -1   9 -10    0.30    0.70
  -2  -9 -10    2.30    1.10
  -2   9 -10    2.30    0.90
  -3  -9 -10    0.60    1.00
  -3   9 -10    0.40    0.80
  -4  -9 -10    2.20    1.10
   8 -10 -10    5.10    1.30
   8  10 -10    2.40    1.20
   7 -10 -10   -0.20    0.90
   7  10 -10   -0.20    1.00
   6 -10 -10    0.20    0.90
   6  10 -10    0.30    1.00
   5 -10 -10    1.70    1.00
   5  10 -10    0.10    0.90
   4 -10 -10   19.40    2.20
   4  10 -10   12.50    1.70
   3 -10 -10    1.10    1.00
   3  10 -10   -0.70    0.60
   2 -10 -10    3.80    1.30
   2  10 -10    3.50    0.90
   1 -10 -10    0.70    1.00
   1  10 -10   -0.30    0.70
   0 -10 -10   13.10    1.90
   0  10 -10   17.10    1.70
  -1 -10 -10    6.50    1.40
  -1  10 -10    7.80    1.20
  -2 -10 -10    1.20    1.00
   2  11 -10   -0.40    0.70
   1  11 -10    5.80    1.20
  14   0 -11    1.00    0.80
  13   0 -11    0.00    0.70
  12   0 -11    0.10    0.70
  11   0 -11    6.20    1.10
  10   0 -11   -0.50    0.70
   9   0 -11    6.60    1.00
   8   0 -11   -0.30    0.60
   7   0 -11  123.09    4.10
   6   0 -11    0.40    0.60
   6   0 -11   -0.30    0.50
   5   0 -11  184.68    5.60
   5   0 -11  188.08    5.70
   4   0 -11   -0.60    0.50
   4   0 -11    0.40    0.50
   3   0 -11    0.40    0.60
   3   0 -11    0.50    0.50
   2   0 -11   -0.20    0.40
   2   0 -11   -0.10    0.60
   1   0 -11   12.20    1.30
   0   0 -11    0.10    0.70
  -1   0 -11   35.00    2.20
  -2   0 -11   -0.90    0.60
  -3   0 -11   35.10    2.30
  -4   0 -11    0.30    0.90
  -5   0 -11  298.47    9.50
  -6   0 -11   -0.60    1.00
  -7   0 -11   28.10    2.50
  -8   0 -11    1.40    1.20
  14  -1 -11    4.90    1.10
  14   1 -11    4.40    1.10
  13  -1 -11    5.70    1.10
  13   1 -11    4.50    1.00
  12  -1 -11    2.50    0.80
  12   1 -11    2.70    0.90
  11  -1 -11    2.80    0.90
  11   1 -11    2.80    0.90
  10  -1 -11   -0.10    0.60
  10   1 -11    1.30    0.80
   9  -1 -11    1.80    0.70
   9   1 -11    2.40    0.70
   8  -1 -11    2.20    0.70
   8   1 -11    0.60    0.70
   7  -1 -11   66.39    2.50
   7  -1 -11   58.19    2.50
   7   1 -11   64.09    2.60
   6  -1 -11    5.20    0.80
   6  -1 -11    4.20    0.70
   6   1 -11    4.40    0.80
   6   1 -11    5.30    0.90
   5  -1 -11   45.50    2.10
   5  -1 -11   45.60    1.90
   5   1 -11   45.70    2.10
   5   1 -11   46.10    2.10
   4  -1 -11  172.98    5.10
   4  -1 -11  171.98    5.40
   4   1 -11  165.48    5.20
   4   1 -11  170.78    5.40
   3  -1 -11   18.30    1.40
   3  -1 -11   19.90    1.20
   3   1 -11   17.90    1.30
   3   1 -11   18.20    1.40
   2  -1 -11   39.50    2.10
   2   1 -11   37.60    1.80
   2   1 -11   38.50    2.10
   1  -1 -11    0.20    0.70
   1   1 -11    0.60    0.50
   1   1 -11    0.20    0.70
   0  -1 -11   73.99    3.10
   0   1 -11   70.79    3.10
  -1  -1 -11   48.90    2.60
  -1   1 -11   52.19    2.60
  -2  -1 -11    2.70    1.00
  -2   1 -11    2.70    1.00
  -3  -1 -11    1.10    0.90
  -3   1 -11    0.90    0.90
  -4  -1 -11   13.20    1.70
  -4   1 -11   17.10    1.90
  -5  -1 -11    5.50    1.40
  -5   1 -11    7.60    1.40
  -6  -1 -11   11.60    1.70
  -6   1 -11    8.20    1.50
  -7  -1 -11   -1.10    0.90
  -7   1 -11   -1.00    1.00
  -8  -1 -11    5.90    1.50
  -8   1 -11    3.20    1.30
  14  -2 -11    0.90    0.80
  14   2 -11    0.00    0.80
  13  -2 -11   20.10    1.70
  13   2 -11   16.40    1.70
  12  -2 -11    0.80    0.70
  12   2 -11   -0.10    0.80
  11  -2 -11    3.20    0.80
  11   2 -11    1.90    0.90
  10  -2 -11   18.30    1.40
  10   2 -11   19.70    1.60
   9  -2 -11    3.80    0.80
   9   2 -11    2.80    0.90
   8  -2 -11   13.20    1.20
   8   2 -11   15.90    1.50
   7  -2 -11   23.00    1.50
   7  -2 -11   23.90    1.50
   7   2 -11   24.80    1.70
   6  -2 -11   12.60    1.00
   6  -2 -11   11.30    1.20
   6   2 -11   12.90    1.30
   6   2 -11   11.60    1.20
   5  -2 -11    9.80    1.10
   5  -2 -11    7.60    0.90
   5   2 -11    8.30    1.00
   5   2 -11    9.00    1.10
   4  -2 -11   39.60    2.10
   4  -2 -11   38.90    1.70
   4   2 -11   40.80    2.00
   4   2 -11   42.10    2.00
   3  -2 -11  296.37    8.70
   3   2 -11  291.57    8.50
   3   2 -11  292.17    8.40
   2  -2 -11   26.20    1.80
   2   2 -11   25.10    1.50
   2   2 -11   27.00    1.80
   1  -2 -11   24.90    1.80
   1   2 -11   24.60    1.70
   1   2 -11   24.70    1.50
   0  -2 -11  290.57    8.60
   0   2 -11  258.97    8.20
   0   2 -11  287.27    8.40
  -1  -2 -11   15.40    1.60
  -1   2 -11   18.80    1.70
  -2  -2 -11   10.70    1.40
  -2   2 -11   10.10    1.30
  -3  -2 -11  139.29    5.20
  -3   2 -11  140.99    5.10
  -4  -2 -11  152.28    5.60
  -4   2 -11  150.58    5.50
  -5  -2 -11   22.10    2.10
  -5   2 -11   18.40    2.10
  -6  -2 -11   47.60    2.90
  -6   2 -11   44.70    2.90
  -7  -2 -11    3.20    1.20
  -7   2 -11    3.80    1.30
  -8  -2 -11   23.80    2.40
  -8   2 -11   17.60    2.10
  14  -3 -11    2.20    0.90
  14   3 -11    3.20    1.00
  13  -3 -11    6.80    1.10
  13   3 -11    4.50    1.10
  12  -3 -11    0.70    0.70
  12   3 -11    0.90    0.90
  11  -3 -11   11.90    1.30
  11   3 -11   11.80    1.40
  10  -3 -11   15.50    1.40
  10   3 -11   15.60    1.60
   9  -3 -11   45.60    2.10
   9   3 -11   45.80    2.40
   8  -3 -11   11.60    1.10
   8   3 -11    9.20    1.20
   7  -3 -11  282.37    8.20
   7  -3 -11  276.67    8.00
   7   3 -11  276.47    8.40
   6  -3 -11   17.60    1.20
   6  -3 -11   16.20    1.40
   6   3 -11   17.50    1.50
   5  -3 -11   22.70    1.30
   5  -3 -11   24.60    1.60
   5   3 -11   20.30    1.60
   5   3 -11   24.80    1.50
   4  -3 -11  115.19    4.10
   4   3 -11  115.89    3.90
   4   3 -11  112.99    4.00
   3   3 -11    9.50    1.10
   3   3 -11   11.30    1.20
   2  -3 -11  249.78    7.70
   2   3 -11  250.57    7.50
   2   3 -11  255.07    7.50
   1  -3 -11   28.60    1.90
   1   3 -11   26.10    1.80
   1   3 -11   28.80    1.60
   0  -3 -11   33.90    2.10
   0   3 -11   35.00    2.10
  -1  -3 -11   21.60    1.90
  -1   3 -11   21.10    1.70
  -2  -3 -11    5.40    1.20
  -2   3 -11    5.70    1.10
  -3  -3 -11    5.90    1.20
  -3   3 -11    7.10    1.30
  -4  -3 -11   28.60    2.30
  -4   3 -11   29.10    2.30
  -5  -3 -11    1.80    1.00
  -5   3 -11    1.80    1.00
  -6  -3 -11    4.40    1.30
  -6   3 -11    4.60    1.30
  -7  -3 -11    2.30    1.10
  -7   3 -11    0.50    1.10
  -8   3 -11   34.50    2.90
  14  -4 -11   -1.00    1.20
  14   4 -11   -1.10    0.80
  13  -4 -11    6.80    1.20
  13   4 -11    7.50    1.30
  12  -4 -11   27.50    1.90
  12   4 -11   30.20    2.20
  11  -4 -11    8.50    1.10
  11   4 -11    6.90    1.30
  10  -4 -11    1.00    0.60
  10   4 -11    1.70    0.90
   9  -4 -11    2.30    0.70
   9   4 -11    3.20    1.00
   8  -4 -11   14.90    1.20
   8  -4 -11   15.20    1.30
   8   4 -11   12.20    1.40
   7  -4 -11   33.00    1.70
   7  -4 -11   35.30    2.00
   7   4 -11   33.50    2.10
   6  -4 -11  173.28    5.20
   6  -4 -11  172.08    5.60
   6   4 -11  171.48    5.70
   5  -4 -11    7.40    1.10
   5  -4 -11    6.70    0.80
   5   4 -11    5.60    0.90
   5   4 -11    4.60    1.00
   4  -4 -11  353.96   10.40
   4   4 -11  355.56   10.30
   4   4 -11  360.16   10.10
   3  -4 -11   48.30    2.50
   3   4 -11   49.80    2.30
   3   4 -11   52.09    2.40
   2  -4 -11  186.98    6.10
   2   4 -11  179.08    5.90
   2   4 -11  193.68    5.90
   1  -4 -11   23.10    1.80
   1   4 -11   21.10    1.60
   0  -4 -11   18.40    1.70
   0   4 -11   18.00    1.50
  -1  -4 -11   29.20    2.10
  -1   4 -11   28.00    2.00
  -2  -4 -11  128.39    4.90
  -2   4 -11  139.19    4.90
  -3  -4 -11    5.90    1.20
  -3   4 -11    3.50    1.00
  -4  -4 -11    7.90    1.40
  -4   4 -11    7.00    1.30
  -5  -4 -11    4.50    1.20
  -5   4 -11    3.70    1.20
  -6  -4 -11    9.10    1.50
  -6   4 -11    8.00    1.50
  -7  -4 -11    0.60    1.00
  -7   4 -11   -0.40    1.10
  13  -5 -11    2.70    1.00
  13   5 -11    1.90    1.10
  12  -5 -11   16.10    1.60
  12   5 -11   18.00    1.90
  11  -5 -11    0.70    0.70
  11   5 -11   -0.70    0.80
  10  -5 -11    2.30    0.80
  10   5 -11    3.00    1.10
   9  -5 -11   88.19    3.30
   9   5 -11   90.89    3.80
   8  -5 -11    4.60    0.90
   8  -5 -11    3.10    0.70
   8   5 -11    2.20    1.00
   7  -5 -11   23.80    1.50
   7  -5 -11   24.30    1.70
   7   5 -11   24.50    1.90
   6  -5 -11   96.19    3.80
   6  -5 -11   97.79    3.30
   6   5 -11   99.29    3.90
   5  -5 -11   34.30    2.10
   5   5 -11   37.20    2.20
   5   5 -11   36.10    2.20
   4  -5 -11   16.20    1.60
   4   5 -11   14.90    1.40
   4   5 -11   17.20    1.60
   3  -5 -11   25.20    1.90
   3   5 -11   27.40    1.90
   3   5 -11   26.90    1.70
   2  -5 -11   34.40    2.20
   2   5 -11   33.10    2.10
   2   5 -11   36.30    2.00
   1  -5 -11    0.90    0.70
   1   5 -11    0.60    0.70
   0  -5 -11    0.70    0.80
   0   5 -11   -0.10    0.70
  -1  -5 -11   13.80    1.60
  -1   5 -11   12.50    1.40
  -2  -5 -11   -0.90    0.70
  -2   5 -11    0.30    0.70
  -3  -5 -11   27.50    2.20
  -3   5 -11   26.80    2.10
  -4  -5 -11    9.10    1.40
  -4   5 -11    7.90    1.40
  -5  -5 -11   17.60    2.00
  -5   5 -11   16.60    1.90
  -7  -5 -11   24.50    2.40
  13  -6 -11   14.30    2.40
  13   6 -11   13.40    2.00
  12  -6 -11   -0.10    0.70
  12   6 -11    1.40    1.10
  11  -6 -11    1.30    0.80
  11   6 -11    3.50    1.20
  10  -6 -11    0.10    0.60
  10   6 -11   -1.60    0.80
   9  -6 -11    0.70    0.60
   9   6 -11    1.40    1.00
   8  -6 -11   32.50    2.10
   8  -6 -11   31.90    1.80
   8   6 -11   30.90    2.20
   7  -6 -11   10.50    1.10
   7  -6 -11    6.40    1.10
   7   6 -11    8.80    1.40
   6  -6 -11    1.10    0.70
   6   6 -11    1.00    0.90
   5  -6 -11    4.40    1.00
   5   6 -11    3.80    1.10
   4  -6 -11  208.98    6.90
   4   6 -11  208.18    6.90
   4   6 -11  218.38    6.50
   3  -6 -11  172.38    5.90
   3   6 -11  173.68    5.50
   3   6 -11  162.68    5.80
   2  -6 -11   17.70    1.80
   2   6 -11   16.10    1.50
   1  -6 -11   18.80    1.80
   1   6 -11   13.00    1.50
   0  -6 -11   97.49    4.10
   0   6 -11   95.39    3.80
  -1  -6 -11   12.50    1.60
  -1   6 -11   12.00    1.40
  -2  -6 -11    0.40    0.80
  -2   6 -11    0.90    0.80
  -3  -6 -11    5.60    1.20
  -3   6 -11    4.00    1.10
  -4  -6 -11   22.20    2.20
  -4   6 -11   19.20    2.00
  12  -7 -11    2.40    1.00
  12   7 -11    1.90    1.20
  11  -7 -11   14.00    1.50
  11   7 -11    8.90    1.60
  10  -7 -11    0.70    0.70
  10   7 -11   -1.60    0.80
   9  -7 -11    0.40    0.60
   9   7 -11    0.10    1.00
   8  -7 -11    2.90    0.80
   8  -7 -11    2.10    0.90
   8   7 -11    1.10    1.00
   7  -7 -11    3.60    1.00
   7   7 -11    3.90    1.10
   6  -7 -11    0.60    0.80
   6   7 -11   -0.20    0.80
   5  -7 -11   17.20    1.70
   5   7 -11   17.50    1.80
   4  -7 -11    0.00    0.70
   4   7 -11    0.00    0.80
   4   7 -11   -0.20    0.60
   3  -7 -11    2.10    1.00
   3   7 -11    2.10    0.80
   3   7 -11    1.90    0.90
   2  -7 -11   12.40    1.60
   2   7 -11    8.30    1.10
   1  -7 -11    6.00    1.20
   1   7 -11    6.90    1.10
   0  -7 -11   70.99    3.50
   0   7 -11   71.79    3.20
  -1  -7 -11   29.40    2.30
  -1   7 -11   28.50    2.10
  -2  -7 -11   23.80    2.20
  -2   7 -11   23.10    2.00
  -3  -7 -11    1.20    1.00
  -3   7 -11    1.80    1.00
  11  -8 -11    2.10    0.90
  11   8 -11   -0.10    1.40
  10  -8 -11   -0.10    0.70
  10   8 -11   -0.40    1.00
   9  -8 -11    5.60    1.20
   9  -8 -11    4.80    1.00
   9   8 -11    4.30    1.30
   8  -8 -11    2.30    1.00
   8   8 -11    0.00    1.00
   7  -8 -11   -0.10    0.70
   7   8 -11    1.00    1.00
   6  -8 -11    1.70    0.90
   6   8 -11    0.60    0.90
   5  -8 -11    2.10    0.90
   5   8 -11    1.20    1.00
   4  -8 -11   16.20    1.80
   4   8 -11   17.60    1.90
   3  -8 -11    2.90    1.10
   3   8 -11    2.20    0.80
   2  -8 -11   80.79    3.90
   2   8 -11   88.19    3.50
   1  -8 -11   -0.50    0.80
   1   8 -11    0.60    0.70
   0  -8 -11   -0.20    0.80
   0   8 -11   -0.50    0.70
  -1  -8 -11    0.30    0.90
  -1   8 -11    0.70    0.80
  -2  -8 -11    2.40    1.10
  -2   8 -11    2.50    1.00
  -3  -8 -11    0.50    1.00
  -3   8 -11   -0.20    0.90
  -4  -8 -11    1.70    1.10
  10  -9 -11   -0.60    0.70
   9  -9 -11    1.00    0.90
   9   9 -11   -0.10    1.10
   8  -9 -11    0.00    0.80
   8   9 -11   -0.70    0.90
   7  -9 -11    1.00    1.00
   7   9 -11    3.20    1.20
   6  -9 -11    4.50    1.20
   6   9 -11    5.70    1.30
   5  -9 -11    4.50    1.20
   5   9 -11    4.40    1.20
   4  -9 -11   22.00    2.20
   4   9 -11   23.20    2.20
   3  -9 -11    0.40    0.90
   3   9 -11   -0.50    0.60
   2  -9 -11   -0.40    0.80
   2   9 -11    0.50    0.70
   1  -9 -11    2.40    1.10
   1   9 -11    0.80    0.80
   0  -9 -11   27.90    2.50
   0   9 -11   26.90    2.00
  -1  -9 -11    8.40    1.60
  -1   9 -11    8.40    1.30
  -2  -9 -11   12.40    1.80
  -2   9 -11    9.90    1.40
  -3  -9 -11    9.50    2.40
   7 -10 -11   11.90    1.80
   6 -10 -11   31.50    2.60
   6  10 -11   30.80    2.60
   5 -10 -11    3.20    1.20
   5  10 -11    1.80    1.10
   4 -10 -11    4.60    1.30
   4  10 -11    5.10    1.40
   3 -10 -11    5.10    1.40
   2 -10 -11   -0.80    0.90
   2  10 -11   -0.10    0.70
   1 -10 -11    2.30    1.20
   1  10 -11    1.70    0.90
   0  10 -11   12.60    1.50
  14   0 -12   26.70    2.00
  13   0 -12    0.40    0.80
  12   0 -12    9.70    1.30
  11   0 -12    0.60    0.70
  10   0 -12   16.60    1.50
   9   0 -12   -0.40    0.60
   8   0 -12   11.60    1.20
   7   0 -12    0.20    0.60
   6   0 -12  569.84   15.50
   6   0 -12  577.64   15.70
   5   0 -12   -0.20    0.60
   5   0 -12    0.20    0.60
   4   0 -12   39.00    1.80
   4   0 -12   38.60    2.10
   3   0 -12   -0.10    0.50
   3   0 -12   -0.30    0.60
   2   0 -12   48.80    2.50
   1   0 -12   -0.20    0.70
   0   0 -12   63.19    3.00
  -1   0 -12   -0.20    0.80
  -2   0 -12   65.89    3.30
  -3   0 -12   -0.70    0.90
  -4   0 -12   34.20    2.50
  -5   0 -12   -0.20    1.00
  -6   0 -12   27.70    2.60
  -7   0 -12    0.30    1.10
  14  -1 -12    0.00    0.80
  14   1 -12   -0.30    0.80
  13  -1 -12    0.60    0.80
  13   1 -12    0.10    0.80
  12  -1 -12    0.20    0.70
  12   1 -12    0.00    0.80
  11  -1 -12    2.00    0.80
  11   1 -12    2.50    0.90
  10  -1 -12    8.10    1.10
  10   1 -12    9.30    1.30
   9  -1 -12   11.50    1.20
   9   1 -12   12.90    1.40
   8  -1 -12    0.80    0.70
   8   1 -12    2.00    0.80
   7  -1 -12    5.70    0.90
   7   1 -12    5.40    0.90
   6  -1 -12    8.10    1.10
   6  -1 -12    8.80    1.00
   6   1 -12    9.60    1.20
   6   1 -12    8.40    1.00
   5  -1 -12   16.80    1.30
   5  -1 -12   15.40    1.40
   5   1 -12   16.90    1.40
   5   1 -12   16.50    1.30
   4  -1 -12   11.20    1.10
   4  -1 -12   11.40    1.30
   4   1 -12   11.30    1.30
   4   1 -12   10.10    1.10
   3  -1 -12   18.00    1.60
   3   1 -12   18.90    1.30
   3   1 -12   19.60    1.70
   2  -1 -12   44.80    2.30
   2   1 -12   39.20    1.90
   2   1 -12   43.00    2.30
   1  -1 -12   44.50    2.40
   1   1 -12   44.80    2.40
   0  -1 -12   20.60    1.80
   0   1 -12   16.90    1.70
  -1  -1 -12    0.20    0.80
  -1   1 -12   -0.40    0.80
  -2  -1 -12   11.70    1.50
  -2   1 -12    8.60    1.40
  -3  -1 -12    1.70    1.00
  -3   1 -12    2.10    1.10
  -4  -1 -12   -0.10    0.90
  -4   1 -12   -0.30    0.90
  -5  -1 -12   15.50    1.90
  -5   1 -12   14.40    1.90
  -6  -1 -12    4.40    1.40
  -6   1 -12    2.30    1.20
  -7  -1 -12    1.00    1.20
  -7   1 -12    0.90    1.20
  14  -2 -12   -0.10    0.70
  14   2 -12   -0.60    0.80
  13  -2 -12    1.80    0.80
  13   2 -12    1.20    0.90
  12  -2 -12    3.80    0.90
  12   2 -12    3.00    1.00
  11  -2 -12    0.50    0.60
  11   2 -12    1.20    0.80
  10  -2 -12   50.29    2.30
  10   2 -12   49.20    2.60
   9  -2 -12   78.49    3.10
   9   2 -12   85.29    3.40
   8  -2 -12    1.10    0.60
   8   2 -12    1.70    0.80
   7  -2 -12   56.79    2.30
   7  -2 -12   53.79    2.40
   7   2 -12   54.79    2.50
   6  -2 -12   -0.50    0.50
   6  -2 -12   -0.20    0.50
   6   2 -12    0.60    0.70
   5  -2 -12  161.68    5.30
   5  -2 -12  154.28    4.80
   5   2 -12  160.08    5.20
   5   2 -12  160.48    5.20
   4  -2 -12   39.80    2.10
   4   2 -12   38.50    2.00
   4   2 -12   42.10    2.20
   3  -2 -12   58.19    2.70
   3   2 -12   57.29    2.50
   3   2 -12   56.99    2.60
   2  -2 -12    7.40    1.10
   2   2 -12    9.30    1.10
   2   2 -12    8.20    1.20
   1  -2 -12   65.19    3.10
   1   2 -12   68.89    3.00
   0  -2 -12    7.80    1.30
   0   2 -12    8.80    1.30
  -1   2 -12   -0.20    0.80
  -2  -2 -12   -0.50    0.80
  -2   2 -12    0.40    0.90
  -3  -2 -12   21.00    2.10
  -3   2 -12   19.20    2.10
  -4  -2 -12   14.00    1.80
  -4   2 -12   17.80    2.00
  -5  -2 -12    2.20    1.20
  -5   2 -12    2.60    1.20
  -6  -2 -12   22.80    2.40
  -6   2 -12   21.80    2.40
  -7  -2 -12    0.30    1.10
  -7   2 -12   -0.80    1.00
  14  -3 -12    0.20    0.80
  14   3 -12    0.20    1.00
  13  -3 -12    3.30    0.90
  13   3 -12    2.20    1.00
  12  -3 -12    0.80    0.70
  12   3 -12   -0.50    0.80
  11  -3 -12    2.50    0.80
  11   3 -12    1.10    0.80
  10  -3 -12   16.20    1.40
  10   3 -12   15.70    1.60
   9  -3 -12    7.50    1.00
   9   3 -12    8.40    1.20
   8  -3 -12   45.50    2.10
   8   3 -12   46.30    2.40
   7  -3 -12   35.20    2.00
   7  -3 -12   37.50    1.80
   7   3 -12   37.30    2.20
   6  -3 -12   53.19    2.50
   6  -3 -12   55.29    2.20
   6   3 -12   53.69    2.60
   5  -3 -12   26.80    1.80
   5   3 -12   23.30    1.70
   5   3 -12   26.90    1.70
   4  -3 -12   62.29    2.90
   4   3 -12   65.19    2.80
   4   3 -12   62.39    2.70
   3  -3 -12   28.30    1.90
   3   3 -12   28.40    1.80
   3   3 -12   28.40    1.80
   2  -3 -12    2.10    0.90
   2   3 -12    2.00    0.80
   2   3 -12    3.90    0.80
   1  -3 -12   30.60    2.00
   1   3 -12   25.30    1.60
   1   3 -12   26.30    1.90
   0  -3 -12    0.60    0.80
   0   3 -12    0.00    0.80
  -1  -3 -12   39.40    2.50
  -1   3 -12   42.30    2.40
  -2  -3 -12    0.40    0.90
  -2   3 -12   -0.40    0.80
  -3  -3 -12    2.50    1.10
  -3   3 -12    2.00    1.00
  -4  -3 -12   32.60    2.60
  -4   3 -12   28.80    2.40
  -5  -3 -12    6.50    1.40
  -5   3 -12    4.40    1.30
  -6  -3 -12    4.30    1.30
  -6   3 -12    3.70    1.40
  -7  -3 -12   16.90    2.10
  13  -4 -12    1.40    0.80
  13   4 -12    1.20    1.00
  12  -4 -12    1.30    0.80
  12   4 -12    1.90    1.00
  11  -4 -12   14.60    1.40
  11   4 -12   13.00    1.60
  10  -4 -12    0.20    0.60
  10   4 -12   -0.80    0.80
   9  -4 -12   16.20    1.30
   9   4 -12   13.60    1.60
   8  -4 -12    5.30    0.90
   8   4 -12    5.40    1.20
   7  -4 -12   14.50    1.10
   7  -4 -12   12.60    1.40
   7   4 -12   13.20    1.50
   6  -4 -12    0.40    0.80
   6  -4 -12    0.10    0.60
   6   4 -12   -1.00    0.80
   5  -4 -12   79.49    3.40
   5   4 -12   86.39    3.40
   5   4 -12   78.29    3.10
   4  -4 -12   11.70    1.40
   4   4 -12   13.50    1.50
   4   4 -12   11.30    1.30
   3  -4 -12    2.20    0.90
   3   4 -12    2.50    0.80
   3   4 -12    1.80    0.80
   2  -4 -12   12.70    1.50
   2   4 -12   11.10    1.30
   2   4 -12   10.40    1.30
   1  -4 -12   81.89    3.50
   1   4 -12   73.59    3.10
   1   4 -12   80.19    3.30
   0  -4 -12    0.70    0.80
   0   4 -12    0.60    0.80
  -1  -4 -12    6.40    1.20
  -1   4 -12    6.40    1.20
  -2  -4 -12    0.00    0.80
  -2   4 -12   -0.40    0.80
  -3  -4 -12    1.70    1.00
  -3   4 -12    1.70    1.00
  -4  -4 -12   -0.30    0.90
  -4   4 -12    0.40    1.00
  -5  -4 -12    6.70    1.40
  -5   4 -12    7.00    1.50
  -6  -4 -12    9.10    1.60
  -6   4 -12    8.70    1.60
  13  -5 -12    3.50    1.00
  13   5 -12    2.90    1.30
  12  -5 -12   20.40    1.70
  12   5 -12   17.30    1.90
  11  -5 -12    0.20    0.70
  11   5 -12    0.60    1.00
  10  -5 -12    6.10    1.00
  10   5 -12    5.30    1.20
   9  -5 -12    0.60    0.60
   9   5 -12   -0.60    0.80
   8  -5 -12   20.50    1.40
   8  -5 -12   19.40    1.60
   8   5 -12   21.00    1.90
   7  -5 -12    1.30    0.70
   7  -5 -12    2.90    0.70
   7   5 -12    1.30    1.00
   6  -5 -12    0.50    0.70
   6   5 -12    1.10    0.90
   5  -5 -12    2.90    0.90
   5   5 -12    3.70    1.10
   4  -5 -12   43.10    2.40
   4   5 -12   41.40    2.20
   4   5 -12   39.40    2.30
   3  -5 -12   78.19    3.50
   3   5 -12   81.49    3.40
   3   5 -12   81.69    3.30
   2  -5 -12    5.60    1.20
   2   5 -12    4.40    1.00
   2   5 -12    4.50    1.00
   1  -5 -12    1.80    0.90
   1   5 -12    0.00    0.80
   0  -5 -12    0.60    0.80
   0   5 -12    0.50    0.80
  -1  -5 -12   -0.20    0.80
  -1   5 -12    0.30    0.80
  -2  -5 -12    1.50    1.00
  -2   5 -12    0.70    0.90
  -3  -5 -12    8.30    1.40
  -3   5 -12    7.60    1.40
  -4  -5 -12    1.00    1.00
  -4   5 -12    0.40    1.00
  -5  -5 -12    1.90    1.10
  -5   5 -12    0.10    1.10
  -6  -5 -12    5.80    1.40
  12  -6 -12   19.80    1.70
  12   6 -12   16.30    1.90
  11  -6 -12   11.10    1.40
  11   6 -12    9.00    1.60
  10  -6 -12    0.20    0.60
  10   6 -12    0.70    1.00
   9  -6 -12   36.80    2.00
   9   6 -12   35.90    2.50
   8  -6 -12    2.40    0.70
   8  -6 -12    0.70    0.70
   8   6 -12    0.80    1.00
   7  -6 -12    3.30    0.90
   7   6 -12    2.00    1.00
   6  -6 -12   88.19    3.80
   6   6 -12   91.19    3.90
   5  -6 -12    7.60    1.30
   5   6 -12    8.20    1.30
   4  -6 -12    1.00    0.80
   4   6 -12    1.70    0.80
   4   6 -12   -0.80    0.70
   3  -6 -12   66.89    3.20
   3   6 -12   67.99    2.90
   3   6 -12   61.09    3.00
   2  -6 -12    2.10    0.90
   2   6 -12    1.20    0.80
   2   6 -12    0.90    0.80
   1  -6 -12   53.89    2.90
   1   6 -12   52.49    2.70
   0  -6 -12    5.70    1.20
   0   6 -12    7.80    1.30
  -1  -6 -12    2.00    1.00
  -1   6 -12    1.20    0.90
  -2  -6 -12   11.40    1.60
  -2   6 -12    9.70    1.50
  -3  -6 -12   20.30    2.20
  -3   6 -12   14.70    1.80
  -4  -6 -12    1.10    1.00
  -4   6 -12    0.30    1.00
  -5  -6 -12    0.10    1.00
  12  -7 -12    0.10    0.90
  11  -7 -12    6.90    1.20
  11   7 -12    5.10    1.40
  10  -7 -12    4.30    0.90
  10   7 -12    4.30    1.40
   9  -7 -12    6.40    1.00
   9   7 -12    9.40    1.60
   8  -7 -12    4.00    1.00
   8   7 -12    4.60    1.30
   7  -7 -12    1.40    0.80
   7   7 -12    1.20    1.00
   6  -7 -12   15.90    1.70
   6   7 -12   20.60    2.00
   5  -7 -12    2.10    0.90
   5   7 -12    0.40    0.90
   4  -7 -12    3.60    1.10
   4   7 -12    3.30    1.10
   4   7 -12    3.90    0.90
   3  -7 -12    9.00    1.40
   3   7 -12   10.90    1.60
   3   7 -12    9.30    1.20
   2  -7 -12   68.29    3.50
   2   7 -12   69.89    3.10
   1  -7 -12   18.70    2.00
   1   7 -12   20.60    1.80
   0  -7 -12    0.20    0.90
   0   7 -12   -0.50    0.70
  -1  -7 -12    3.70    1.20
  -1   7 -12    3.90    1.00
  -2  -7 -12   26.00    2.40
  -2   7 -12   25.00    2.10
  -3  -7 -12    1.70    1.10
  -3   7 -12    1.70    1.10
  -4  -7 -12    7.30    1.50
  10  -8 -12   16.70    1.70
  10   8 -12   15.10    3.00
   9   8 -12    0.40    1.10
   8  -8 -12    0.70    0.80
   8   8 -12    0.10    1.10
   7  -8 -12   59.69    3.20
   7   8 -12   62.29    3.40
   6  -8 -12    3.20    1.10
   6   8 -12    2.30    1.10
   5  -8 -12    6.20    1.30
   5   8 -12    4.80    1.30
   4  -8 -12    2.30    1.00
   4   8 -12    2.70    1.10
   3  -8 -12    0.80    0.90
   3   8 -12    1.60    0.80
   3   8 -12    1.30    1.00
   2  -8 -12    9.20    1.50
   2   8 -12   11.40    1.40
   1   8 -12    0.90    0.90
   0  -8 -12   16.90    2.00
   0   8 -12   17.90    1.90
  -1  -8 -12    8.00    1.50
  -1   8 -12    9.10    1.40
  -2  -8 -12    6.90    1.50
  -2   8 -12    6.00    1.30
  -3  -8 -12    4.50    1.70
   9  -9 -12    1.50    1.00
   8  -9 -12    2.40    1.10
   7  -9 -12    4.00    1.20
   7   9 -12    2.80    1.20
   6  -9 -12    6.90    1.40
   6   9 -12    8.00    1.60
   5  -9 -12   18.30    2.10
   5   9 -12   17.40    2.10
   4  -9 -12    3.30    1.20
   4   9 -12    3.30    1.20
   3  -9 -12   -0.40    0.80
   3   9 -12    2.10    1.10
   3   9 -12   -0.30    0.70
   2  -9 -12    3.70    1.30
   2   9 -12    3.50    1.00
   1  -9 -12    3.00    1.20
   1   9 -12    2.40    1.00
   0  -9 -12    3.30    1.20
   0   9 -12    3.10    1.10
  -1   9 -12   36.00    3.20
   2  10 -12   -0.40    0.80
  14   0 -13    0.60    0.90
  13   0 -13   12.10    1.50
  12   0 -13    0.50    0.80
  11   0 -13    2.70    0.90
  10   0 -13   -0.80    0.70
   9   0 -13    5.20    1.00
   8   0 -13    1.10    0.70
   7   0 -13    0.50    0.70
   6   0 -13   -0.40    0.60
   6   0 -13    1.00    0.70
   5   0 -13  113.49    3.80
   5   0 -13  116.79    4.20
   4   0 -13   -0.20    0.70
   4   0 -13   -0.10    0.50
   3   0 -13    7.50    1.20
   2   0 -13   -1.20    0.70
   1   0 -13  122.19    4.60
   0   0 -13    0.30    0.90
  -1   0 -13   85.29    3.90
  -2   0 -13   -0.40    0.90
  -3   0 -13    9.00    1.60
  -4   0 -13    0.90    1.10
  -5   0 -13   10.50    1.80
  -6   0 -13    0.00    1.20
  13  -1 -13   13.40    1.50
  13   1 -13   15.30    1.70
  12  -1 -13    2.20    0.80
  12   1 -13    0.50    0.80
  11  -1 -13    3.10    0.90
  11   1 -13    2.80    0.90
  10  -1 -13    0.30    0.60
  10   1 -13    0.30    0.80
   9  -1 -13    1.20    0.70
   9   1 -13    1.10    0.80
   8  -1 -13    7.60    1.00
   8   1 -13    7.50    1.10
   7  -1 -13   49.50    2.20
   7   1 -13   49.10    2.30
   6  -1 -13   81.59    3.30
   6  -1 -13   79.19    3.00
   6   1 -13   89.49    3.30
   6   1 -13   79.99    3.20
   5  -1 -13    1.10    0.60
   5  -1 -13    0.90    0.70
   5   1 -13    0.90    0.70
   5   1 -13    0.60    0.70
   4  -1 -13    9.40    1.20
   4   1 -13    8.50    1.20
   4   1 -13    8.00    1.00
   3  -1 -13   22.40    1.80
   3   1 -13   20.80    1.80
   2  -1 -13   17.70    1.70
   2   1 -13   16.40    1.70
   1  -1 -13    0.20    0.80
   1   1 -13    0.80    0.90
   0  -1 -13   19.10    1.90
   0   1 -13   21.10    1.90
  -1  -1 -13   15.30    1.80
  -1   1 -13   14.80    1.80
  -2  -1 -13    4.40    1.20
  -2   1 -13    5.30    1.30
  -3  -1 -13    1.20    1.00
  -3   1 -13    0.80    1.10
  -4  -1 -13    2.20    1.20
  -4   1 -13    1.70    1.20
  -5  -1 -13   20.40    2.30
  -5   1 -13   17.00    2.10
  -6  -1 -13   47.50    3.30
  -6   1 -13   42.90    3.20
  13  -2 -13   19.70    1.80
  13   2 -13   17.20    1.80
  12  -2 -13    5.20    1.10
  12   2 -13    4.70    1.20
  11  -2 -13    1.80    0.80
  11   2 -13    4.70    1.20
  10  -2 -13    1.10    0.70
  10   2 -13    1.50    0.90
   9  -2 -13    6.90    1.00
   9   2 -13    5.50    1.00
   8  -2 -13    2.40    0.70
   8   2 -13    2.70    0.90
   7  -2 -13    7.20    1.00
   7  -2 -13    6.40    0.90
   7   2 -13    7.50    1.20
   6  -2 -13  201.78    6.00
   6  -2 -13  201.48    6.40
   6   2 -13  200.48    6.30
   5  -2 -13  178.28    5.90
   5   2 -13  185.68    5.90
   5   2 -13  181.38    5.80
   4  -2 -13   64.29    2.90
   4   2 -13   67.39    2.90
   4   2 -13   60.69    2.70
   3  -2 -13   34.80    2.20
   3   2 -13   37.00    2.20
   3   2 -13   33.30    1.90
   2  -2 -13    5.80    1.20
   2   2 -13    4.90    1.00
   1  -2 -13  199.68    6.60
   1   2 -13  188.88    6.40
   0  -2 -13   88.59    3.80
   0   2 -13   86.59    3.80
  -1  -2 -13   42.80    2.70
  -1   2 -13   45.80    2.80
  -2  -2 -13    3.90    1.20
  -2   2 -13    2.80    1.10
  -3  -2 -13    0.20    1.00
  -3   2 -13    1.00    1.10
  -4  -2 -13    0.70    1.10
  -4   2 -13    0.00    1.10
  -5  -2 -13    3.50    1.30
  -5   2 -13    2.70    1.30
  -6  -2 -13    2.10    1.20
  -6   2 -13    1.70    1.70
  13  -3 -13    1.70    0.90
  13   3 -13    0.40    0.90
  12  -3 -13   55.49    2.60
  12   3 -13   52.59    2.90
  11  -3 -13    2.10    0.80
  11   3 -13    1.40    0.90
  10  -3 -13    6.90    1.00
  10   3 -13    5.30    1.20
   9  -3 -13    1.90    0.70
   9   3 -13    0.80    0.90
   8  -3 -13   14.90    1.30
   8   3 -13   14.00    1.50
   7  -3 -13   54.39    2.60
   7  -3 -13   60.19    2.40
   7   3 -13   59.29    2.80
   6  -3 -13    0.80    0.70
   6   3 -13    1.80    0.80
   5  -3 -13   24.20    1.90
   5   3 -13   28.30    1.90
   5   3 -13   24.30    1.80
   4  -3 -13   15.10    1.60
   4   3 -13   18.40    1.60
   4   3 -13   15.60    1.50
   3  -3 -13   24.50    1.90
   3   3 -13   23.60    1.70
   3   3 -13   22.30    1.80
   2  -3 -13  134.49    5.00
   2   3 -13  134.29    4.60
   2   3 -13  132.79    4.80
   1  -3 -13   18.20    1.80
   1   3 -13   17.40    1.90
   0  -3 -13   34.30    2.40
   0   3 -13   33.70    2.40
  -1  -3 -13    0.80    0.90
  -1   3 -13   -0.40    0.90
  -2  -3 -13    4.20    1.20
  -2   3 -13    6.10    1.40
  -3  -3 -13    0.20    0.90
  -3   3 -13   -0.50    1.00
  -4  -3 -13    4.30    1.30
  -4   3 -13    2.10    1.20
  -5  -3 -13    1.00    1.20
  -5   3 -13    1.00    1.20
  -6  -3 -13    4.60    1.80
  13  -4 -13    3.20    1.00
  13   4 -13    3.50    2.00
  12  -4 -13    9.40    1.30
  12   4 -13   10.80    1.60
  11  -4 -13    1.70    0.80
  11   4 -13    2.10    1.00
  10  -4 -13    7.10    1.10
  10   4 -13    5.30    1.10
   9  -4 -13    0.60    0.60
   9   4 -13    0.50    0.90
   8  -4 -13   44.90    2.10
   8   4 -13   42.20    2.50
   7  -4 -13    0.20    0.70
   7   4 -13   -0.10    0.80
   6  -4 -13   80.09    3.50
   6   4 -13   88.69    3.60
   5  -4 -13   27.20    1.90
   5   4 -13   24.40    1.90
   5   4 -13   24.80    1.90
   4  -4 -13   11.80    1.40
   4   4 -13   11.70    1.40
   4   4 -13   12.80    1.40
   3  -4 -13   61.79    3.10
   3   4 -13   66.89    2.90
   3   4 -13   61.39    2.90
   2  -4 -13   62.09    3.10
   2   4 -13   62.59    2.90
   2   4 -13   71.69    3.10
   1  -4 -13   22.80    2.00
   1   4 -13   22.60    2.00
   1   4 -13   22.00    1.70
   0  -4 -13   -0.10    0.80
   0   4 -13    0.30    0.90
  -1  -4 -13   15.80    1.90
  -1   4 -13   13.20    1.60
  -2  -4 -13   24.30    2.30
  -2   4 -13   21.90    2.10
  -3  -4 -13    2.40    1.10
  -3   4 -13    3.60    1.30
  -4  -4 -13    0.50    1.00
  -4   4 -13   -1.10    1.00
  -5  -4 -13    4.00    1.30
  -5   4 -13    1.10    1.50
  12  -5 -13    0.20    0.80
  12   5 -13    0.20    1.00
  11  -5 -13    1.90    0.80
  11   5 -13    0.00    1.00
  10  -5 -13    4.20    0.90
  10   5 -13    2.00    1.10
   9  -5 -13   17.20    1.40
   9   5 -13   15.60    1.80
   8  -5 -13    7.20    1.30
   8   5 -13    9.30    1.50
   7  -5 -13   48.40    2.60
   7   5 -13   48.20    2.70
   6  -5 -13   12.60    1.50
   6   5 -13    8.70    1.40
   5  -5 -13    1.20    0.80
   5   5 -13    1.90    1.00
   4  -5 -13    0.00    0.70
   4   5 -13   -0.60    0.70
   4   5 -13   -0.40    0.80
   3  -5 -13   86.99    3.70
   3   5 -13   81.09    3.40
   3   5 -13   77.19    3.50
   2  -5 -13    0.20    0.80
   2   5 -13   -1.40    0.70
   2   5 -13    0.90    0.80
   1  -5 -13   38.50    2.50
   1   5 -13   35.60    2.20
   1   5 -13   37.70    2.40
   0  -5 -13    0.90    0.90
   0   5 -13   -0.90    0.80
  -1  -5 -13    1.20    1.00
  -1   5 -13    1.40    1.00
  -2  -5 -13   10.20    1.60
  -2   5 -13   11.20    1.60
  -3  -5 -13   47.50    3.00
  -3   5 -13   41.90    2.90
  -4  -5 -13   22.20    2.40
  -4   5 -13   17.80    2.10
  12  -6 -13    1.20    0.80
  11  -6 -13   20.30    1.70
  11   6 -13   20.90    2.20
  10  -6 -13    2.30    0.70
  10   6 -13    5.60    1.40
   9   6 -13   17.30    2.00
   8  -6 -13    5.00    1.10
   8   6 -13    8.10    1.50
   7  -6 -13    0.70    0.80
   7   6 -13   -1.20    0.90
   6  -6 -13  107.89    4.40
   6   6 -13  110.89    4.50
   5  -6 -13    3.80    1.00
   5   6 -13    2.20    1.10
   4  -6 -13    0.40    0.80
   4   6 -13   -0.30    0.80
   4   6 -13   -0.10    0.70
   3  -6 -13    0.30    0.80
   3   6 -13    1.80    0.90
   3   6 -13    0.40    0.80
   2  -6 -13   15.10    1.80
   2   6 -13   10.80    1.40
   2   6 -13   12.00    1.50
   1  -6 -13   16.20    1.80
   1   6 -13   16.50    1.80
   1   6 -13   11.30    1.50
   0  -6 -13    3.30    1.10
   0   6 -13    1.80    1.00
  -1  -6 -13   22.90    2.20
  -1   6 -13   21.20    2.10
  -2  -6 -13   -0.20    0.90
  -2   6 -13    0.40    1.00
  -3  -6 -13   25.10    2.50
  -3   6 -13   22.20    2.30
  11  -7 -13   15.60    1.60
  10   7 -13    6.60    1.50
   9   7 -13    4.30    1.30
   8  -7 -13    1.70    0.90
   8   7 -13    1.20    1.10
   7  -7 -13   39.30    2.60
   7   7 -13   42.50    2.80
   6  -7 -13   20.00    2.00
   6   7 -13   16.90    1.90
   5  -7 -13   10.90    1.50
   5   7 -13   10.30    1.60
   4  -7 -13    6.30    1.30
   4   7 -13    3.90    1.10
   3  -7 -13    7.40    1.40
   3   7 -13    8.20    1.30
   3   7 -13    6.70    1.30
   2  -7 -13   40.70    2.70
   2   7 -13   36.10    2.40
   2   7 -13   37.80    2.40
   1  -7 -13    0.70    1.00
   1   7 -13    0.00    0.90
   0  -7 -13   49.60    3.10
   0   7 -13   49.10    2.90
  -1  -7 -13    0.20    0.90
  -1   7 -13   -0.30    0.90
  -2  -7 -13   15.70    2.00
  -2   7 -13   16.70    1.90
   8  -8 -13   13.80    1.80
   8   8 -13   14.70    2.00
   7  -8 -13   17.60    2.00
   7   8 -13   17.70    2.10
   6  -8 -13    3.00    1.10
   6   8 -13    2.90    1.20
   5  -8 -13    1.10    0.90
   5   8 -13   -0.20    0.90
   4  -8 -13    3.20    1.10
   4   8 -13    1.90    1.10
   3  -8 -13    0.70    1.00
   3   8 -13   -1.40    0.80
   3   8 -13   -0.90    0.80
   2  -8 -13    4.10    1.30
   2   8 -13    3.40    1.10
   2   8 -13    3.60    1.20
   1  -8 -13    0.80    1.00
   1   8 -13    0.30    0.90
   0  -8 -13    0.90    1.00
   0   8 -13    2.10    1.10
  -1   8 -13    2.50    1.30
   7  -9 -13    3.60    1.20
   6  -9 -13    1.30    1.00
   5  -9 -13    0.60    1.00
   5   9 -13    0.20    1.10
   4  -9 -13    0.10    0.90
   4   9 -13    0.10    1.10
   3  -9 -13    0.20    1.00
   3   9 -13   -1.10    0.90
   2   9 -13   -0.50    0.80
   2   9 -13    0.70    1.00
   1   9 -13    4.30    1.20
  13   0 -14   -0.10    0.80
  12   0 -14    0.30    0.80
  11   0 -14   -0.10    0.70
  10   0 -14   57.79    2.70
   9   0 -14   -0.20    0.70
   8   0 -14   18.40    1.50
   7   0 -14    0.70    0.70
   6   0 -14   99.09    3.80
   6   0 -14   96.59    3.50
   5   0 -14   -0.20    0.70
   4   0 -14   -0.30    0.70
   3   0 -14   -0.80    0.80
   2   0 -14    1.80    1.00
   1   0 -14   -0.20    0.90
   0   0 -14   -1.20    0.80
  -2   0 -14   15.00    1.90
  -3   0 -14    0.40    1.00
  -4   0 -14   18.20    2.20
  13  -1 -14    0.30    0.80
  13   1 -14    0.10    0.90
  12  -1 -14    3.60    0.90
  12   1 -14    1.20    0.90
  11  -1 -14    1.40    0.80
  11   1 -14   -0.50    0.80
  10  -1 -14    2.50    0.90
  10   1 -14    3.20    1.00
   9  -1 -14    1.20    0.80
   9   1 -14    0.10    0.80
   8  -1 -14    1.00    0.70
   8   1 -14    1.40    0.80
   7  -1 -14    7.20    1.00
   7   1 -14    7.60    1.10
   6  -1 -14   13.10    1.40
   6  -1 -14   14.70    1.50
   6   1 -14   13.30    1.30
   5  -1 -14  174.58    5.80
   5   1 -14  169.78    5.50
   5   1 -14  173.38    5.80
   4  -1 -14   85.69    3.60
   4   1 -14   86.59    3.60
   3  -1 -14  192.78    6.40
   3   1 -14  191.28    6.40
   2  -1 -14   24.20    2.10
   2   1 -14   23.50    2.00
   1  -1 -14   48.40    2.80
   1   1 -14   45.00    2.80
   0  -1 -14   90.69    4.00
   0   1 -14   89.79    4.00
  -1  -1 -14   -0.20    1.00
  -1   1 -14    0.80    1.00
  -2  -1 -14    1.40    1.10
  -2   1 -14    2.00    1.20
  -3  -1 -14    4.10    1.40
  -3   1 -14    3.90    1.30
  -4  -1 -14    4.40    1.40
  -4   1 -14    4.10    1.50
  13  -2 -14    1.60    0.90
  13   2 -14    0.80    1.00
  12  -2 -14    7.50    1.20
  12   2 -14    8.20    1.40
  11  -2 -14    2.40    0.80
  11   2 -14    2.20    1.00
  10  -2 -14    2.30    0.80
  10   2 -14    1.00    0.90
   9  -2 -14    2.30    0.70
   9   2 -14    1.00    0.90
   8  -2 -14   31.30    1.80
   8   2 -14   31.70    2.10
   7  -2 -14    0.90    0.60
   7   2 -14   -0.20    0.80
   6  -2 -14    4.90    1.00
   6   2 -14    2.80    0.90
   5  -2 -14    2.60    0.90
   5   2 -14    2.30    0.90
   5   2 -14    2.80    0.90
   4  -2 -14    8.20    1.30
   4   2 -14    8.70    1.30
   4   2 -14    7.60    1.10
   3  -2 -14  116.19    4.60
   3   2 -14  120.69    4.50
   2  -2 -14   18.60    1.90
   2   2 -14   16.60    1.70
   1  -2 -14    0.70    0.90
   1   2 -14   -0.50    0.80
   0  -2 -14   23.10    2.20
   0   2 -14   24.70    2.20
  -1  -2 -14   55.39    3.20
  -1   2 -14   56.69    3.20
  -2  -2 -14    7.60    1.50
  -2   2 -14    8.20    1.60
  -3  -2 -14    0.80    1.10
  -3   2 -14   -0.40    1.10
  -4  -2 -14    4.30    1.40
  -4   2 -14    2.40    1.30
  13  -3 -14   -0.10    0.70
  12  -3 -14    0.30    0.70
  12   3 -14    0.00    1.00
  11  -3 -14    0.20    0.60
  11   3 -14    0.30    0.90
  10  -3 -14    1.10    0.70
  10   3 -14    0.00    0.80
   9  -3 -14    2.60    0.80
   9   3 -14    3.30    1.10
   8  -3 -14   20.20    1.40
   8   3 -14   18.10    1.80
   7  -3 -14   12.40    1.40
   7   3 -14    9.80    1.30
   6  -3 -14    0.60    0.70
   6   3 -14   -0.50    0.70
   5  -3 -14   14.80    1.60
   5   3 -14   14.30    1.60
   5   3 -14   15.10    1.60
   4  -3 -14    3.40    1.00
   4   3 -14    4.40    1.00
   4   3 -14    3.50    1.00
   3  -3 -14   84.39    3.70
   3   3 -14   86.79    3.40
   3   3 -14   80.29    3.60
   2  -3 -14   14.10    1.70
   2   3 -14   13.60    1.60
   1  -3 -14    0.10    0.90
   1   3 -14    0.30    0.90
   0  -3 -14    5.30    1.20
   0   3 -14    6.00    1.30
  -1  -3 -14    8.90    1.50
  -1   3 -14    9.40    1.60
  -2  -3 -14    5.40    1.40
  -2   3 -14    5.60    1.40
  -3  -3 -14    1.80    1.10
  -3   3 -14    1.60    1.20
  -4  -3 -14    2.70    1.20
  -4   3 -14    1.40    1.30
  12  -4 -14   -0.20    0.70
  12   4 -14    0.70    1.10
  11  -4 -14    3.00    0.90
  11   4 -14    2.80    1.20
  10  -4 -14    1.70    0.70
  10   4 -14    1.60    1.10
   9  -4 -14    3.50    0.80
   9   4 -14    2.60    1.10
   8   4 -14    0.90    1.00
   7  -4 -14    3.30    0.90
   7   4 -14    2.40    1.00
   6  -4 -14    0.80    0.70
   6   4 -14    3.00    1.00
   5  -4 -14   24.30    2.00
   5   4 -14   25.70    2.00
   4  -4 -14   52.89    2.80
   4   4 -14   46.90    2.60
   4   4 -14   53.29    2.70
   3  -4 -14   17.80    1.80
   3   4 -14   14.90    1.70
   3   4 -14   13.90    1.50
   2  -4 -14   29.20    2.30
   2   4 -14   26.20    2.20
   2   4 -14   24.40    2.30
   1  -4 -14    8.90    1.40
   1   4 -14    7.70    1.40
   0  -4 -14   19.40    2.10
   0   4 -14   19.00    2.00
  -1  -4 -14    5.50    1.30
  -1   4 -14    2.00    1.10
  -2  -4 -14    1.00    1.10
  -2   4 -14    0.40    1.10
  -3  -4 -14    2.70    1.20
  -3   4 -14    2.60    1.30
  12  -5 -14    0.20    0.80
  11  -5 -14   31.50    2.00
  11   5 -14   27.10    2.40
  10  -5 -14    2.70    0.80
  10   5 -14    2.30    1.20
   9   5 -14    3.80    1.20
   8   5 -14    0.60    1.00
   7  -5 -14    2.00    0.80
   7   5 -14    2.40    1.10
   6  -5 -14    0.60    0.80
   6   5 -14    1.20    1.00
   5  -5 -14    4.60    1.10
   5   5 -14    4.50    1.20
   4  -5 -14   28.60    2.10
   4   5 -14   26.40    2.00
   4   5 -14   26.80    2.10
   3  -5 -14   14.40    1.70
   3   5 -14   10.70    1.50
   3   5 -14   12.50    1.50
   2  -5 -14    5.60    1.30
   2   5 -14    5.40    1.20
   2   5 -14    3.10    1.00
   1  -5 -14    4.20    1.20
   1   5 -14    6.50    1.30
   0  -5 -14   -0.30    0.90
   0   5 -14   -1.40    0.90
  -1  -5 -14   18.70    2.10
  -1   5 -14   12.70    1.70
  -2  -5 -14    0.40    1.00
  -2   5 -14   -0.80    1.00
  -3  -5 -14   13.70    2.10
  11  -6 -14    9.30    1.30
  10   6 -14    2.80    1.30
   9   6 -14    2.10    1.20
   8  -6 -14   33.30    2.40
   8   6 -14   36.60    2.60
   7  -6 -14    1.50    0.90
   7   6 -14    0.00    1.00
   6  -6 -14    3.60    1.00
   6   6 -14    3.80    1.20
   5  -6 -14    0.90    0.80
   5   6 -14   -0.20    0.90
   4  -6 -14    6.20    1.30
   4   6 -14    7.30    1.30
   4   6 -14    6.50    1.30
   3  -6 -14   23.40    2.10
   3   6 -14   17.80    1.90
   3   6 -14   18.60    1.90
   2  -6 -14    4.30    1.20
   2   6 -14    2.30    1.00
   2   6 -14    1.60    1.00
   1  -6 -14    6.10    1.40
   1   6 -14    5.20    1.30
   1   6 -14    3.70    1.10
   0  -6 -14   10.80    1.70
   0   6 -14    7.50    1.50
  -1  -6 -14   17.30    2.10
  -1   6 -14   18.40    2.00
  -2  -6 -14   -1.00    1.50
  -2   6 -14   -1.50    1.60
   9   7 -14    7.20    1.90
   8  -7 -14    8.50    1.50
   8   7 -14    7.80    1.60
   7  -7 -14   11.20    1.60
   7   7 -14   14.90    2.00
   6  -7 -14    8.70    1.50
   6   7 -14    8.20    1.60
   5  -7 -14    0.50    0.80
   5   7 -14   -0.30    1.00
   4  -7 -14    4.00    1.20
   4   7 -14    1.50    1.00
   3  -7 -14   38.50    2.80
   3   7 -14   42.00    2.50
   3   7 -14   34.10    2.50
   2  -7 -14    3.10    1.20
   2   7 -14    4.00    1.20
   2   7 -14    4.90    1.20
   1  -7 -14   17.90    2.10
   1   7 -14   19.80    2.10
   1   7 -14   18.30    2.00
   0  -7 -14   30.40    2.70
   0   7 -14   29.30    2.40
   8  -8 -14    1.30    1.00
   7  -8 -14   20.10    2.20
   6  -8 -14    0.90    0.90
   6   8 -14    0.40    1.10
   5  -8 -14    1.10    1.00
   5   8 -14    2.40    1.20
   4  -8 -14    6.50    1.40
   4   8 -14    4.60    1.30
   3  -8 -14    4.40    1.30
   3   8 -14    4.40    1.20
   3   8 -14    4.40    1.20
   2   8 -14    3.60    1.10
   2   8 -14   -0.20    0.90
   1   8 -14   12.60    1.80
   1   8 -14   13.40    1.80
  12   0 -15   -0.20    0.80
  11   0 -15    0.60    0.80
  10   0 -15    0.10    0.80
   9   0 -15    8.20    1.20
   8   0 -15   -0.50    0.70
   7   0 -15   29.50    1.80
   6   0 -15    0.10    0.70
   5   0 -15   -0.30    0.70
   4   0 -15   -0.30    0.80
   3   0 -15   -0.20    0.90
   2   0 -15    0.20    0.90
   1   0 -15   -1.20    0.90
   0   0 -15    0.20    1.00
  -1   0 -15   47.60    3.20
  -2   0 -15   -1.00    1.00
  -3   0 -15    0.50    1.30
  12  -1 -15    1.80    0.90
  12   1 -15    1.70    1.00
  11  -1 -15    0.30    0.70
  11   1 -15    1.40    0.90
  10  -1 -15    1.80    0.80
  10   1 -15    1.30    0.90
   9  -1 -15    8.90    1.20
   9   1 -15    9.80    1.30
   8  -1 -15   -0.30    0.60
   8   1 -15   -0.10    0.70
   7   1 -15    3.10    0.90
   6  -1 -15    4.50    1.00
   6   1 -15    3.00    0.90
   5  -1 -15    1.10    0.80
   5   1 -15    0.60    0.80
   4  -1 -15   97.49    4.00
   4   1 -15   93.49    4.00
   3  -1 -15    2.20    1.00
   3   1 -15    1.90    1.00
   2  -1 -15   13.70    1.70
   2   1 -15   12.40    1.60
   1  -1 -15  113.19    4.70
   1   1 -15  115.49    4.80
   0  -1 -15    2.00    1.20
   0   1 -15    0.90    1.10
  -1  -1 -15   78.59    4.00
  -1   1 -15   80.09    4.10
  -2  -1 -15   46.80    3.20
  -2   1 -15   51.79    3.40
  -3  -1 -15   12.60    1.90
  -3   1 -15   12.00    2.00
  12  -2 -15   82.29    3.40
  12   2 -15   75.29    3.60
  11  -2 -15   21.80    1.80
  11   2 -15   19.40    1.90
  10  -2 -15   12.90    1.40
  10   2 -15   14.90    1.70
   9  -2 -15   15.70    1.40
   9   2 -15   10.00    1.40
   8   2 -15    5.20    1.20
   7   2 -15   -1.10    0.70
   6  -2 -15   46.50    2.50
   6   2 -15   42.90    2.30
   5  -2 -15   30.90    2.20
   5   2 -15   31.80    2.00
   5   2 -15   33.60    2.30
   4  -2 -15   13.40    1.60
   4   2 -15   10.20    1.50
   3  -2 -15    7.90    1.40
   3   2 -15    6.70    1.40
   2  -2 -15    5.80    1.30
   2   2 -15    3.90    1.20
   1  -2 -15   21.20    2.20
   1   2 -15   19.80    2.20
   0  -2 -15   11.50    1.70
   0   2 -15    9.60    1.60
  -1  -2 -15    1.40    1.20
  -1   2 -15    2.50    1.30
  -2  -2 -15    0.80    1.10
  -2   2 -15   -0.50    1.10
  -3  -2 -15    4.40    1.60
  -3   2 -15    4.40    1.90
  12  -3 -15   20.50    1.70
  12   3 -15   18.10    2.30
  11  -3 -15   17.30    1.60
  11   3 -15   17.30    1.90
  10  -3 -15    0.60    0.70
  10   3 -15    0.30    0.90
   9  -3 -15   11.80    1.80
   9   3 -15    8.00    1.40
   8   3 -15   11.90    1.50
   7  -3 -15    0.10    0.70
   7   3 -15    0.10    0.80
   6  -3 -15    6.70    1.20
   6   3 -15    7.30    1.30
   5  -3 -15   21.00    1.90
   5   3 -15   19.50    2.00
   5   3 -15   15.00    1.60
   4  -3 -15    2.70    1.00
   4   3 -15    1.30    1.30
   4   3 -15    1.70    1.00
   3  -3 -15  108.79    4.50
   3   3 -15  108.99    4.40
   2  -3 -15   75.69    3.60
   2   3 -15   70.99    3.60
   1  -3 -15    1.50    1.10
   1   3 -15    1.80    1.10
   0  -3 -15   61.39    3.50
   0   3 -15   67.69    3.50
  -1  -3 -15   32.70    2.70
  -1   3 -15   35.30    2.70
  -2  -3 -15   10.80    1.80
  -2   3 -15    7.60    1.70
  12  -4 -15    1.60    0.80
  11  -4 -15   10.70    1.30
  11   4 -15    9.70    1.60
  10  -4 -15   14.60    1.70
  10   4 -15   14.30    1.80
   9   4 -15    4.50    1.20
   8   4 -15   16.90    1.80
   7  -4 -15   13.10    1.50
   7   4 -15   10.20    1.50
   6  -4 -15   11.50    1.50
   6   4 -15   10.00    1.50
   5  -4 -15    0.70    0.80
   5   4 -15    0.00    0.90
   4  -4 -15   53.29    2.90
   4   4 -15   52.19    2.80
   4   4 -15   52.79    2.90
   3  -4 -15    3.60    1.10
   3   4 -15    2.90    1.10
   2  -4 -15   18.30    2.10
   2   4 -15   12.80    1.70
   1  -4 -15    5.10    1.30
   1   4 -15    4.80    1.30
   0  -4 -15   24.00    2.40
   0   4 -15   22.50    2.40
  -1  -4 -15    1.50    1.10
  -1   4 -15    0.70    1.10
  -2  -4 -15   41.10    3.90
  -2   4 -15   39.80    3.80
  11  -5 -15   11.80    1.90
  10   5 -15   -0.90    1.00
   9   5 -15   -0.90    1.00
   8   5 -15    0.90    1.10
   7  -5 -15   48.60    2.80
   7   5 -15   51.69    3.00
   6  -5 -15    9.80    1.50
   6   5 -15   11.40    1.60
   5  -5 -15   22.30    2.00
   5   5 -15   21.30    2.10
   4  -5 -15   18.70    2.00
   4   5 -15   20.30    2.00
   4   5 -15   17.20    1.80
   3  -5 -15    2.30    1.00
   3   5 -15    0.30    0.90
   3   5 -15    1.80    1.10
   2  -5 -15    4.70    1.30
   2   5 -15    4.10    1.20
   1  -5 -15   17.80    2.00
   1   5 -15   17.40    2.00
   0  -5 -15    1.80    1.10
   0   5 -15    0.30    1.00
  -1  -5 -15   38.20    3.30
  -1   5 -15   38.60    2.90
   9   6 -15   76.59    3.90
   8   6 -15   26.20    2.40
   7  -6 -15    0.30    0.80
   7   6 -15    1.00    1.10
   6  -6 -15   22.70    2.10
   6   6 -15   25.90    2.30
   5  -6 -15    1.30    0.90
   5   6 -15   -0.20    0.90
   4  -6 -15    5.00    1.20
   4   6 -15    3.50    1.20
   3  -6 -15    1.90    1.00
   3   6 -15    1.00    0.90
   3   6 -15    0.00    1.00
   2  -6 -15    4.40    1.30
   2   6 -15    4.70    1.30
   2   6 -15    5.10    1.20
   1  -6 -15   16.50    2.10
   1   6 -15   17.30    2.00
   0   6 -15   16.80    2.00
   8  -7 -15    2.90    1.10
   7  -7 -15   16.30    1.90
   7   7 -15   18.40    2.10
   6  -7 -15   -0.60    0.80
   6   7 -15    0.20    1.10
   5  -7 -15   14.50    1.90
   5   7 -15   17.30    2.00
   4  -7 -15    6.90    1.40
   4   7 -15    4.60    1.30
   3  -7 -15   17.80    2.10
   3   7 -15   11.70    1.70
   3   7 -15   13.70    1.70
   2   7 -15    1.20    1.10
   2   7 -15    0.00    0.90
   1   7 -15   52.09    3.20
  12   0 -16    4.90    1.10
  11   0 -16   -0.50    0.80
  10   0 -16    0.50    0.90
   9   0 -16    0.60    0.80
   8   0 -16    2.20    0.90
   5   0 -16   -0.10    0.80
   4   0 -16    1.20    0.90
   3   0 -16    0.90    1.00
   2   0 -16   31.30    2.50
   1   0 -16    0.20    1.00
   0   0 -16   26.60    2.60
  -1   0 -16   -1.00    1.10
  12  -1 -16   23.20    1.90
  12   1 -16   15.50    1.90
  11  -1 -16    3.00    1.00
  11   1 -16    3.10    1.00
  10  -1 -16    1.50    0.80
  10   1 -16    0.60    0.90
   9  -1 -16   -0.70    0.70
   9   1 -16    0.20    0.80
   8   1 -16   -0.20    0.80
   7   1 -16    8.40    1.30
   6  -1 -16    0.60    0.80
   5  -1 -16   40.10    2.50
   5   1 -16   36.90    2.50
   4  -1 -16    0.00    0.80
   4   1 -16    0.50    1.00
   3  -1 -16   17.90    2.00
   3   1 -16   17.20    1.90
   2  -1 -16   11.80    1.70
   2   1 -16   12.80    1.70
   1  -1 -16   29.10    2.60
   1   1 -16   31.30    2.60
   0  -1 -16    0.00    1.10
   0   1 -16    2.40    1.20
  -1  -1 -16   19.60    2.20
  -1   1 -16   20.10    2.30
  12  -2 -16    3.50    1.00
  11  -2 -16    1.50    0.80
  11   2 -16    1.20    1.10
  10  -2 -16    0.00    0.70
  10   2 -16   -0.10    0.90
   9   2 -16    5.50    1.20
   8   2 -16    3.20    1.00
   7   2 -16    1.80    0.90
   6  -2 -16    2.40    0.90
   5  -2 -16    0.30    0.80
   5   2 -16   -0.10    0.80
   4  -2 -16    0.50    0.80
   4   2 -16   -0.60    0.80
   3  -2 -16    2.30    1.00
   3   2 -16    3.20    1.20
   2  -2 -16   33.10    2.60
   2   2 -16   32.20    2.60
   1  -2 -16    5.90    1.40
   1   2 -16    5.70    1.50
   0  -2 -16    0.70    1.10
   0   2 -16    0.90    1.20
  -1  -2 -16    7.00    1.60
  -1   2 -16    9.20    1.80
  11  -3 -16    5.80    1.10
  11   3 -16    3.80    1.30
  10   3 -16    0.80    1.00
   9   3 -16    2.20    1.10
   8   3 -16   -0.30    0.90
   7   3 -16   -0.70    0.90
   6  -3 -16    9.70    1.40
   6   3 -16    9.50    1.40
   5  -3 -16   16.70    1.90
   4  -3 -16    3.20    1.10
   4   3 -16    0.70    1.00
   3  -3 -16    1.30    0.90
   3   3 -16   -0.80    0.90
   2  -3 -16    3.60    1.20
   2   3 -16    1.70    1.10
   1  -3 -16    0.80    1.00
   1   3 -16    1.50    1.10
   0  -3 -16   21.70    2.30
   0   3 -16   24.00    2.60
  -1   3 -16    6.00    1.90
  10   4 -16    5.30    1.40
   9   4 -16   -1.10    0.90
   8   4 -16    4.00    1.20
   7  -4 -16   57.69    3.10
   7   4 -16   60.79    3.20
   6  -4 -16    4.70    1.10
   6   4 -16    4.20    1.20
   5  -4 -16    1.10    0.80
   5   4 -16   -0.10    0.90
   4  -4 -16    4.40    1.20
   4   4 -16    4.60    1.30
   3  -4 -16    1.60    1.00
   3   4 -16    1.40    1.10
   2  -4 -16    6.90    1.40
   2   4 -16    8.60    1.50
   1  -4 -16    2.40    1.20
   1   4 -16    0.90    1.20
   0  -4 -16    0.50    1.60
   0   4 -16   -0.40    1.10
   9   5 -16    2.10    1.20
   8   5 -16   -0.40    1.10
   7  -5 -16    5.10    1.20
   7   5 -16    4.60    1.40
   6  -5 -16    3.40    1.10
   6   5 -16    1.30    1.10
   5  -5 -16    0.10    0.80
   5   5 -16   -1.00    0.90
   4  -5 -16    0.90    0.90
   4   5 -16   -0.40    0.90
   4   5 -16   -0.20    1.40
   3  -5 -16    6.30    1.30
   3   5 -16    4.90    1.30
   2  -5 -16    1.90    1.10
   2   5 -16    1.40    1.20
   1   5 -16    7.80    1.60
   7  -6 -16    3.00    1.10
   7   6 -16    2.00    1.20
   6  -6 -16    0.50    0.90
   6   6 -16   -0.60    1.00
   5  -6 -16    3.40    1.20
   5   6 -16    1.50    1.20
   4  -6 -16    1.00    1.00
   4   6 -16    1.60    1.10
   3  -6 -16   10.90    2.50
   3   6 -16    8.20    1.50
   2   6 -16   -1.40    1.10
  11   0 -17    7.80    1.30
  10   0 -17    0.30    0.90
   5   0 -17   14.20    1.80
   4   0 -17   -0.30    0.90
   3   0 -17    2.00    1.10
   2   0 -17    0.70    1.10
   1   0 -17    0.10    1.10
  11  -1 -17   11.80    1.50
  11   1 -17   12.00    1.50
  10   1 -17   20.90    1.90
   9   1 -17   14.30    1.60
   5  -1 -17    0.70    0.90
   5   1 -17    0.70    0.90
   4  -1 -17   10.80    1.60
   4   1 -17   10.60    1.60
   3  -1 -17    4.30    1.30
   3   1 -17    2.30    1.20
   2  -1 -17   12.00    1.80
   2   1 -17   10.30    1.70
   1  -1 -17    1.10    1.10
   1   1 -17    0.60    1.10
  10   2 -17    7.20    1.40
   9   2 -17    0.80    1.00
   8   2 -17    2.70    1.10
   6  -2 -17   37.70    2.50
   5  -2 -17    1.20    0.90
   4  -2 -17    0.90    0.90
   4   2 -17    0.30    0.90
   3  -2 -17    0.00    0.90
   3   2 -17    1.00    1.10
   2  -2 -17   10.80    1.70
   2   2 -17   11.30    1.80
   1  -2 -17    2.20    1.30
   1   2 -17   -0.10    1.10
  10   3 -17   11.90    1.80
   9   3 -17    1.70    1.10
   8   3 -17    3.20    1.20
   7   3 -17    2.40    1.10
   6  -3 -17    3.10    1.10
   5  -3 -17   10.50    1.60
   4  -3 -17    0.10    0.90
   4   3 -17    0.40    1.10
   3  -3 -17   10.90    1.70
   3   3 -17   11.30    1.80
   2  -3 -17    3.80    1.20
   2   3 -17    1.90    1.30
   1   3 -17    6.80    1.90
   9   4 -17    0.10    1.10
   8   4 -17   -0.70    1.10
   7   4 -17    3.00    1.20
   6  -4 -17   17.70    2.00
   6   4 -17   10.90    1.80
   5  -4 -17    8.50    1.50
   4  -4 -17   25.90    2.40
   4   4 -17   26.10    2.50
   3  -4 -17    8.90    1.60
   3   4 -17   10.50    1.70
   2   4 -17   11.60    1.90
   7   5 -17   20.70    2.20
   6  -5 -17   25.00    2.20
   6   5 -17   17.00    2.00
   5  -5 -17   13.20    1.70
   5   0 -18    0.50    1.00
   4   0 -18    6.80    1.40
   3   0 -18   -0.10    1.00
   5  -1 -18   -0.10    0.90
   5   1 -18    0.40    1.40
   4  -1 -18    0.40    1.00
   4   1 -18    1.20    1.10
   3  -1 -18    2.10    1.20
   3   1 -18    0.90    1.10
   6  -2 -18    0.40    1.30
   5  -2 -18    0.40    0.90
   4  -2 -18    2.50    1.10
   4   2 -18    1.30    1.20
   3   2 -18    4.40    1.40
   6  -3 -18    5.90    1.30
   5  -3 -18   14.90    1.90
_computing_structure_solution     'SHELXT 2014/4 (Sheldrick, 2014)'
;
_shelx_hkl_checksum     90666
_shelx_res_file
;
TITL m1cg
CELL  0.71073  12.2358  10.3185  14.2310   90.000  111.199   90.000
ZERR    4.000   0.0016   0.0014   0.0019    0.000    0.002    0.000
LATT 1
SYMM 1/2-X, 1/2+Y, 1/2-Z
SFAC C  H  N  O  F
UNIT 76  76  8  12  4
OMIT -2 180.0
L.S. 20
ACTA
BOND $H
CONF
HTAB
OMIT 12 1 6
OMIT 12 0 6
OMIT 11 1 6
OMIT 10 1 7
OMIT 10 1 8
OMIT 10 0 8
OMIT 10 1 6
OMIT 10 2 8
OMIT 9 1 7
OMIT 9 0 7
OMIT 10 2 7
OMIT 11 1 7
OMIT 11 1 5
OMIT 11 0 5
OMIT 10 0 6
FMAP 2
PLAN 20
SIZE 0.479 0.293 0.282
TEMP -100
WGHT    0.047600    0.471300
FVAR       0.56895
N1    3    0.572121    0.474757    0.269542    11.00000    0.03280    0.02768 =
         0.03228    0.00332    0.01405    0.00185
C2    1    0.512231    0.447816    0.339845    11.00000    0.03066    0.03414 =
         0.03382    0.01059    0.01127    0.00214
AFIX  23
H2A   2    0.562161    0.391831    0.395240    11.00000   -1.20000
H2B   2    0.437890    0.401360    0.304338    11.00000   -1.20000
AFIX   0
C3    1    0.486939    0.574002    0.382722    11.00000    0.03485    0.04444 =
         0.02745    0.00798    0.01137    0.00755
AFIX  23
H3A   2    0.443830    0.555984    0.428265    11.00000   -1.20000
H3B   2    0.561595    0.617346    0.422374    11.00000   -1.20000
AFIX   0
N4    3    0.416967    0.659032    0.300927    11.00000    0.03733    0.03455 =
         0.02833    0.00676    0.01448    0.00675
C5    1    0.470877    0.682728    0.225515    11.00000    0.03885    0.02997 =
         0.03165    0.00606    0.01572    0.00147
AFIX  23
H5A   2    0.544371    0.732534    0.256395    11.00000   -1.20000
H5B   2    0.416951    0.734362    0.169136    11.00000   -1.20000
AFIX   0
C6    1    0.497044    0.554524    0.186093    11.00000    0.03499    0.03105 =
         0.02846    0.00254    0.01213   -0.00049
AFIX  23
H6A   2    0.422788    0.508095    0.150241    11.00000   -1.20000
H6B   2    0.536760    0.570402    0.137668    11.00000   -1.20000
AFIX   0
C11   1    0.607112    0.354977    0.232875    11.00000    0.04083    0.02762 =
         0.04269    0.00085    0.01603    0.00067
AFIX  23
H11A  2    0.536708    0.312427    0.184481    11.00000   -1.20000
H11B  2    0.642415    0.295113    0.290268    11.00000   -1.20000
AFIX   0
O11   4    0.951611    0.444489    0.065434    11.00000    0.05124    0.05036 =
         0.04469   -0.00925    0.02748   -0.00155
C12   1    1.013873    0.544638    0.133221    11.00000    0.03998    0.05241 =
         0.04694   -0.00539    0.02087    0.00131
AFIX  23
H12A  2    1.098377    0.523170    0.162415    11.00000   -1.20000
H12B  2    1.004920    0.627934    0.096668    11.00000   -1.20000
AFIX   0
O13   4    0.967225    0.555518    0.211406    11.00000    0.04256    0.05110 =
         0.04778   -0.01464    0.02314   -0.00857
C3A   1    0.867869    0.480564    0.181106    11.00000    0.03251    0.02793 =
         0.03175   -0.00060    0.00824    0.00593
C14   1    0.787692    0.465906    0.227177    11.00000    0.03670    0.03060 =
         0.02901   -0.00220    0.01134    0.00476
AFIX  43
H14   2    0.795046    0.511809    0.287029    11.00000   -1.20000
AFIX   0
C15   1    0.694102    0.379991    0.182013    11.00000    0.03506    0.02725 =
         0.03445    0.00130    0.01082    0.00637
C16   1    0.684860    0.315738    0.093690    11.00000    0.03582    0.03435 =
         0.03911   -0.00677    0.00657    0.00298
AFIX  43
H16   2    0.620332    0.259210    0.063589    11.00000   -1.20000
AFIX   0
C17   1    0.767618    0.331557    0.047502    11.00000    0.04648    0.03877 =
         0.03243   -0.00727    0.01175    0.00766
AFIX  43
H17   2    0.761030    0.286915   -0.012690    11.00000   -1.20000
AFIX   0
C7A   1    0.858012    0.414323    0.093465    11.00000    0.04014    0.03305 =
         0.03305    0.00227    0.01596    0.01093
C47   1    0.321035    0.724612    0.297971    11.00000    0.03686    0.02604 =
         0.03698    0.00594    0.01502    0.00179
O47   4    0.274752    0.806262    0.232905    11.00000    0.06241    0.05764 =
         0.06863    0.03854    0.04011    0.03030
C41   1    0.267845    0.698234    0.376498    11.00000    0.02633    0.02796 =
         0.03034    0.00364    0.00707    0.00192
C42   1    0.221514    0.577225    0.385443    11.00000    0.04003    0.02684 =
         0.03289    0.00017    0.01284   -0.00012
AFIX  43
H42   2    0.230621    0.504904    0.347614    11.00000   -1.20000
AFIX   0
C43   1    0.162093    0.566070    0.450976    11.00000    0.03827    0.03107 =
         0.03977    0.00683    0.01295   -0.00474
F43   5    0.113738    0.449716    0.457752    11.00000    0.07592    0.03784 =
         0.07565    0.00611    0.04244   -0.01424
C44   1    0.148668    0.666158    0.509515    11.00000    0.03424    0.04661 =
         0.03365    0.00582    0.01413    0.00275
AFIX  43
H44   2    0.107919    0.654158    0.554410    11.00000   -1.20000
AFIX   0
C45   1    0.196600    0.785313    0.500876    11.00000    0.03677    0.03820 =
         0.03870   -0.00642    0.01275    0.00205
AFIX  43
H45   2    0.189600    0.856258    0.540875    11.00000   -1.20000
AFIX   0
C46   1    0.254587    0.801409    0.434279    11.00000    0.03319    0.02704 =
         0.04310   -0.00062    0.01350   -0.00198
AFIX  43
H46   2    0.285689    0.883927    0.427981    11.00000   -1.20000
AFIX   0
HKLF 4
REM  m1cg
REM R1 =  0.0397 for    2975 Fo > 4sig(Fo)  and  0.0502 for all    3674 data
REM    226 parameters refined using      0 restraints
END
WGHT      0.0476      0.4712
REM Instructions for potential hydrogen bonds
EQIV $1 -x+1/2, y-1/2, -z+1/2
HTAB C2 O47_$1
HTAB C42 O47_$1
REM Highest difference peak  0.238,  deepest hole -0.179,  1-sigma level  0.038
Q1    1   0.8627  0.4553  0.1329  11.00000  0.05    0.20
Q2    1   0.3000  0.7087  0.3453  11.00000  0.05    0.20
Q3    1   0.2392  0.5622  0.4534  11.00000  0.05    0.20
Q4    1   0.1977  0.5960  0.5110  11.00000  0.05    0.19
Q5    1   0.6611  0.3645  0.2116  11.00000  0.05    0.18
Q6    1   0.4682  0.6161  0.1970  11.00000  0.05    0.18
Q7    1   0.4418  0.6729  0.2613  11.00000  0.05    0.18
Q8    1   0.7082  0.3217  0.1578  11.00000  0.05    0.18
Q9    1   0.8130  0.5010  0.1874  11.00000  0.05    0.18
Q10   1   0.5329  0.4635  0.2961  11.00000  0.05    0.17
Q11   1   0.1559  0.5828  0.3940  11.00000  0.05    0.17
Q12   1   0.6677  0.3816  0.1248  11.00000  0.05    0.17
Q13   1   0.7222  0.4602  0.1844  11.00000  0.05    0.17
Q14   1   0.8978  0.5954  0.1598  11.00000  0.05    0.16
Q15   1   0.1534  0.7353  0.4873  11.00000  0.05    0.16
Q16   1   0.2625  0.7765  0.5001  11.00000  0.05    0.16
Q17   1   0.3796  0.6971  0.3059  11.00000  0.05    0.16
Q18   1   0.6216  0.5137  0.3035  11.00000  0.05    0.15
Q19   1   0.2994  0.7386  0.4290  11.00000  0.05    0.15
Q20   1   0.5451  0.5210  0.2375  11.00000  0.05    0.15
;
_shelx_res_checksum     24443
_shelxl_version_number        2.014
data_II
_database_code_depnum_ccdc_archive 'CCDC 1889709'
_audit_creation_method     SHELXL-2014
_chemical_name_systematic
;
1-[(1,3-Benzodioxol-5-yl)methyl]-4-(2,6-difluorobenzoyl)piperazine
;
_chemical_name_common     ?
_chemical_formula_moiety     'C19 H18 F2 N2 O3'
_chemical_formula_sum     'C19 H18 F2 N2 O3'
_chemical_formula_iupac     'C19 H18 F2 N2 O3'
_chemical_formula_weight     360.35
_chemical_melting_point     ?
_chemical_absolute_configuration     unk
_space_group_crystal_system     orthorhombic
_space_group_name_H-M_alt     'P c a 21'
_space_group_name_Hall     'P 2c -2ac'
loop_
    _space_group_symop_operation_xyz
    'x, y, z'
    '-x, -y, z+1/2'
    'x+1/2, -y, z'
    '-x+1/2, y, z+1/2'
_cell_length_a     14.2762(9)
_cell_length_b     15.9821(10)
_cell_length_c     7.3753(5)
_cell_angle_alpha     90
_cell_angle_beta     90
_cell_angle_gamma     90
_cell_volume     1682.78(19)
_cell_formula_units_Z     4
_cell_measurement_reflns_used     3743
_cell_measurement_theta_min     1.913
_cell_measurement_theta_max     27.503
_cell_measurement_temperature     173(2)
_exptl_crystal_description     needle
_exptl_crystal_colour     colourless
_exptl_crystal_size_max     0.910
_exptl_crystal_size_mid     0.352
_exptl_crystal_size_min     0.168
_exptl_crystal_density_diffrn     1.422
_exptl_crystal_density_meas     ?
_exptl_crystal_density_method     ?
_exptl_crystal_F_000     752
_exptl_absorpt_coefficient_mu     0.112
_exptl_absorpt_correction_type     multi-scan
_exptl_absorpt_process_details
;
(SADABS; Bruker, 2015)
;
_exptl_absorpt_correction_T_min     0.587
_exptl_absorpt_correction_T_max     0.981
_exptl_special_details     ?
_diffrn_ambient_temperature     173(2)
_diffrn_source     'fine focus sealed tube'
_diffrn_radiation_type     MoK\a
_diffrn_radiation_wavelength     0.71073
_diffrn_radiation_monochromator     graphite
_diffrn_measurement_device_type     'Bruker APEXII CCD'
_diffrn_measurement_method     '\f and \w scans'
_diffrn_detector_area_resol_mean     0.3333
_diffrn_reflns_number     9016
_diffrn_reflns_av_R_equivalents     0.0569
_diffrn_reflns_av_unetI/netI     0.0522
_diffrn_reflns_theta_min     1.913
_diffrn_reflns_theta_max     27.503
_diffrn_reflns_theta_full     25.242
_diffrn_measured_fraction_theta_max     0.995
_diffrn_measured_fraction_theta_full     0.999
_diffrn_reflns_limit_h_min     -14
_diffrn_reflns_limit_h_max     18
_diffrn_reflns_limit_k_min     -16
_diffrn_reflns_limit_k_max     20
_diffrn_reflns_limit_l_min     -9
_diffrn_reflns_limit_l_max     9
_diffrn_standards_number     0
_diffrn_standards_interval_count     0
_diffrn_standards_interval_time     0
_diffrn_standards_decay_%     0
_refine_special_details     ?
_reflns_number_total     3743
_reflns_number_gt     3449
_reflns_threshold_expression     'I > 2\s(I)'
_refine_ls_structure_factor_coef     Fsqd
_refine_ls_matrix_type     full
_refine_ls_R_factor_all     0.0560
_refine_ls_R_factor_gt     0.0535
_refine_ls_wR_factor_gt     0.1526
_refine_ls_wR_factor_ref     0.1550
_refine_ls_goodness_of_fit_ref     1.161
_refine_ls_restrained_S_all     1.161
_refine_ls_number_reflns     3743
_refine_ls_number_parameters     235
_refine_ls_number_restraints     1
_refine_ls_hydrogen_treatment     constr
_refine_ls_weighting_scheme     calc
_refine_ls_weighting_details
                      'w=1/[\s^2^(Fo^2^)+(0.0960P)^2^] where P=(Fo^2^+2Fc^2^)/3'
_atom_sites_solution_hydrogens     geom
_atom_sites_solution_primary     ?
_atom_sites_solution_secondary     ?
_refine_ls_shift/su_max     0.000
_refine_ls_shift/su_mean     0.000
_refine_diff_density_max     0.171
_refine_diff_density_min     -0.215
_refine_ls_extinction_method     none
_refine_ls_extinction_coef     .
_refine_ls_abs_structure_details
;
Flack <i>x</i> determined using 1369 quotients
[(<i>I</i>^+^)-(<i>I</i>^-^)]/[(<i>I</i>^+^)+(<i>I</i>^-^)]
(Parsons <i>et al.</i>,  2013)
;
loop_
    _atom_type_symbol
    _atom_type_description
    _atom_type_scat_dispersion_real
    _atom_type_scat_dispersion_imag
    _atom_type_scat_source
    'C' 'C' 0.0033 0.0016
                         'International Tables Vol C Tables 4.2.6.8 and 6.1.1.4'
    'N' 'N' 0.0061 0.0033
                         'International Tables Vol C Tables 4.2.6.8 and 6.1.1.4'
    'O' 'O' 0.0106 0.0060
                         'International Tables Vol C Tables 4.2.6.8 and 6.1.1.4'
    'F' 'F' 0.0171 0.0103
                         'International Tables Vol C Tables 4.2.6.8 and 6.1.1.4'
    'H' 'H' 0.0000 0.0000
                         'International Tables Vol C Tables 4.2.6.8 and 6.1.1.4'
_computing_data_collection
;
APEX2 (Bruker, 2004)
;
_computing_cell_refinement
;
SAINT (Bruker, 2013)
;
_computing_data_reduction
;
SAINT (Bruker, 2013)
;
_computing_structure_solution
;
SHELXS97 (Sheldrick, 2015)
;
_computing_structure_refinement
;
SHELXL2014 (Sheldrick, 2015)
;
_computing_molecular_graphics
;
PLATON (Spek, 2009)
;
_computing_publication_material
;
SHELXL2014 and PLATON (Spek, 2009)
;
loop_
    _atom_site_type_symbol
    _atom_site_label
    _atom_site_fract_x
    _atom_site_fract_y
    _atom_site_fract_z
    _atom_site_U_iso_or_equiv
    _atom_site_adp_type
    _atom_site_calc_flag
    _atom_site_occupancy
    _atom_site_disorder_assembly
    _atom_site_disorder_group
    N N1 0.36051(17) 0.62727(15) 0.3017(3) 0.0249(5) Uani d 1 . .
    C C2 0.3856(2) 0.71107(18) 0.2369(5) 0.0302(6) Uani d 1 . .
    H H2A 0.3597 0.7197 0.1138 0.036 Uiso calc 1 . .
    H H2B 0.4546 0.7163 0.2299 0.036 Uiso calc 1 . .
    C C3 0.3470(2) 0.77682(17) 0.3641(4) 0.0302(6) Uani d 1 . .
    H H3A 0.3686 0.8328 0.3249 0.036 Uiso calc 1 . .
    H H3B 0.2777 0.7762 0.3590 0.036 Uiso calc 1 . .
    N N4 0.37766(17) 0.76146(14) 0.5509(4) 0.0265(5) Uani d 1 . .
    C C5 0.3658(2) 0.67513(15) 0.6138(4) 0.0247(5) Uani d 1 . .
    H H5A 0.2984 0.6633 0.6317 0.030 Uiso calc 1 . .
    H H5B 0.3979 0.6679 0.7317 0.030 Uiso calc 1 . .
    C C6 0.40582(18) 0.61456(18) 0.4776(4) 0.0243(6) Uani d 1 . .
    H H6A 0.4742 0.6236 0.4659 0.029 Uiso calc 1 . .
    H H6B 0.3953 0.5564 0.5193 0.029 Uiso calc 1 . .
    C C11 0.3880(2) 0.5620(2) 0.1720(4) 0.0320(7) Uani d 1 . .
    H H11A 0.4569 0.5628 0.1566 0.038 Uiso calc 1 . .
    H H11B 0.3592 0.5740 0.0526 0.038 Uiso calc 1 . .
    O O11 0.26117(18) 0.25056(13) 0.4272(4) 0.0445(6) Uani d 1 . .
    C C12 0.1638(3) 0.2617(2) 0.3896(6) 0.0426(8) Uani d 1 . .
    H H12A 0.1431 0.2208 0.2971 0.051 Uiso calc 1 . .
    H H12B 0.1266 0.2526 0.5011 0.051 Uiso calc 1 . .
    O O13 0.15012(16) 0.34454(15) 0.3247(4) 0.0436(6) Uani d 1 . .
    C C3A 0.2382(2) 0.37818(18) 0.3049(5) 0.0295(6) Uani d 1 . .
    C C14 0.2621(2) 0.45542(17) 0.2400(4) 0.0299(6) Uani d 1 . .
    H H14 0.2157 0.4937 0.1993 0.036 Uiso calc 1 . .
    C C15 0.35761(19) 0.47614(18) 0.2356(4) 0.0276(6) Uani d 1 . .
    C C16 0.4231(2) 0.4189(2) 0.2983(4) 0.0309(6) Uani d 1 . .
    H H16 0.4875 0.4339 0.2961 0.037 Uiso calc 1 . .
    C C17 0.3983(2) 0.34019(19) 0.3646(5) 0.0336(7) Uani d 1 . .
    H H17 0.4438 0.3015 0.4067 0.040 Uiso calc 1 . .
    C C7A 0.3045(2) 0.32183(18) 0.3656(4) 0.0317(6) Uani d 1 . .
    C C47 0.4015(2) 0.82057(17) 0.6718(4) 0.0262(6) Uani d 1 . .
    O O47 0.41835(17) 0.80559(13) 0.8317(3) 0.0366(5) Uani d 1 . .
    C C41 0.4064(2) 0.91022(16) 0.6064(5) 0.0277(6) Uani d 1 . .
    C C42 0.3281(2) 0.96071(19) 0.5945(6) 0.0384(8) Uani d 1 . .
    F F42 0.24359(14) 0.92331(12) 0.6222(4) 0.0620(8) Uani d 1 . .
    C C43 0.3316(3) 1.0447(2) 0.5555(7) 0.0476(9) Uani d 1 . .
    H H43 0.2760 1.0772 0.5492 0.057 Uiso calc 1 . .
    C C44 0.4181(3) 1.0804(2) 0.5258(5) 0.0432(9) Uani d 1 . .
    H H44 0.4221 1.1383 0.4980 0.052 Uiso calc 1 . .
    C C45 0.4992(2) 1.03346(19) 0.5357(5) 0.0375(8) Uani d 1 . .
    H H45 0.5587 1.0584 0.5158 0.045 Uiso calc 1 . .
    C C46 0.4913(2) 0.94955(18) 0.5754(5) 0.0303(6) Uani d 1 . .
    F F46 0.56966(12) 0.90206(13) 0.5843(4) 0.0464(6) Uani d 1 . .
loop_
    _atom_site_aniso_label
    _atom_site_aniso_U_11
    _atom_site_aniso_U_22
    _atom_site_aniso_U_33
    _atom_site_aniso_U_12
    _atom_site_aniso_U_13
    _atom_site_aniso_U_23
    N1 0.0308(11) 0.0227(11) 0.0214(11) -0.0015(9) -0.0005(9) 0.0023(9)
    C2 0.0356(14) 0.0296(15) 0.0254(14) -0.0041(12) -0.0029(12) 0.0090(13)
    C3 0.0399(14) 0.0214(12) 0.0293(16) -0.0025(11) -0.0088(12) 0.0068(12)
    N4 0.0347(11) 0.0173(10) 0.0274(13) -0.0015(9) -0.0039(10) 0.0052(9)
    C5 0.0328(12) 0.0169(11) 0.0243(13) -0.0024(10) -0.0002(11) 0.0029(11)
    C6 0.0267(12) 0.0220(13) 0.0241(14) 0.0012(10) 0.0000(11) 0.0044(11)
    C11 0.0400(15) 0.0328(15) 0.0232(14) 0.0002(13) 0.0051(12) -0.0003(12)
    O11 0.0469(14) 0.0305(11) 0.0563(17) 0.0005(10) -0.0008(12) 0.0081(11)
    C12 0.0465(19) 0.0387(17) 0.043(2) -0.0081(14) -0.0024(15) -0.0013(15)
    O13 0.0332(11) 0.0427(13) 0.0547(16) -0.0046(10) -0.0009(11) 0.0050(12)
    C3A 0.0282(13) 0.0343(14) 0.0260(14) 0.0040(12) -0.0012(11) -0.0043(12)
    C14 0.0338(13) 0.0308(13) 0.0252(14) 0.0072(12) -0.0048(12) -0.0008(13)
    C15 0.0371(14) 0.0266(13) 0.0191(12) 0.0031(11) 0.0018(11) -0.0044(11)
    C16 0.0283(12) 0.0336(16) 0.0307(15) 0.0059(11) 0.0018(12) -0.0063(13)
    C17 0.0374(14) 0.0270(14) 0.0365(17) 0.0093(12) -0.0025(13) -0.0011(13)
    C7A 0.0420(15) 0.0242(13) 0.0289(16) 0.0036(12) 0.0004(13) -0.0027(12)
    C47 0.0293(11) 0.0188(12) 0.0304(15) -0.0014(10) -0.0014(11) 0.0043(11)
    O47 0.0560(13) 0.0233(10) 0.0305(13) -0.0055(9) -0.0064(10) 0.0021(9)
    C41 0.0365(14) 0.0183(12) 0.0284(15) -0.0031(11) -0.0002(12) 0.0023(11)
    C42 0.0344(14) 0.0295(16) 0.051(2) -0.0016(12) 0.0038(14) 0.0095(15)
    F42 0.0323(9) 0.0451(11) 0.109(2) -0.0006(10) 0.0056(12) 0.0293(14)
    C43 0.0502(19) 0.0283(16) 0.064(3) 0.0091(14) 0.0094(18) 0.0128(16)
    C44 0.068(2) 0.0187(14) 0.043(2) -0.0038(14) 0.0079(17) 0.0061(13)
    C45 0.0461(17) 0.0282(14) 0.038(2) -0.0127(14) 0.0074(13) 0.0019(14)
    C46 0.0331(14) 0.0265(13) 0.0313(17) -0.0021(11) 0.0026(12) 0.0003(13)
    F46 0.0330(9) 0.0404(11) 0.0658(16) 0.0006(8) 0.0054(10) 0.0060(11)
_geom_special_details
;
 All esds (except the esd in the dihedral angle between two l.s. planes)
 are estimated using the full covariance matrix.  The cell esds are taken
 into account individually in the estimation of esds in distances, angles
 and torsion angles; correlations between esds in cell parameters are only
 used when they are defined by crystal symmetry.  An approximate (isotropic)
 treatment of cell esds is used for estimating esds involving l.s. planes.
;
loop_
    _geom_bond_atom_site_label_1
    _geom_bond_atom_site_label_2
    _geom_bond_site_symmetry_2
    _geom_bond_distance
    _geom_bond_publ_flag
    N1 C6 . 1.464(4) ?
    N1 C2 . 1.466(3) ?
    N1 C11 . 1.469(4) ?
    C2 C3 . 1.513(4) ?
    C2 H2A . 0.9900 ?
    C2 H2B . 0.9900 ?
    C3 N4 . 1.466(4) ?
    C3 H3A . 0.9900 ?
    C3 H3B . 0.9900 ?
    N4 C47 . 1.343(4) ?
    N4 C5 . 1.465(3) ?
    C5 C6 . 1.507(4) ?
    C5 H5A . 0.9900 ?
    C5 H5B . 0.9900 ?
    C6 H6A . 0.9900 ?
    C6 H6B . 0.9900 ?
    C11 C15 . 1.514(4) ?
    C11 H11A . 0.9900 ?
    C11 H11B . 0.9900 ?
    O11 C7A . 1.374(4) ?
    O11 C12 . 1.429(4) ?
    C12 O13 . 1.422(4) ?
    C12 H12A . 0.9900 ?
    C12 H12B . 0.9900 ?
    O13 C3A . 1.375(4) ?
    C3A C14 . 1.367(4) ?
    C3A C7A . 1.381(4) ?
    C14 C15 . 1.404(4) ?
    C14 H14 . 0.9500 ?
    C15 C16 . 1.388(4) ?
    C16 C17 . 1.395(5) ?
    C16 H16 . 0.9500 ?
    C17 C7A . 1.370(4) ?
    C17 H17 . 0.9500 ?
    C47 O47 . 1.227(4) ?
    C47 C41 . 1.513(4) ?
    C41 C42 . 1.382(4) ?
    C41 C46 . 1.384(4) ?
    C42 F42 . 1.362(3) ?
    C42 C43 . 1.373(4) ?
    C43 C44 . 1.379(5) ?
    C43 H43 . 0.9500 ?
    C44 C45 . 1.381(5) ?
    C44 H44 . 0.9500 ?
    C45 C46 . 1.377(4) ?
    C45 H45 . 0.9500 ?
    C46 F46 . 1.354(3) ?
loop_
    _geom_angle_atom_site_label_1
    _geom_angle_atom_site_label_2
    _geom_angle_atom_site_label_3
    _geom_angle_site_symmetry_1
    _geom_angle_site_symmetry_3
    _geom_angle
    _geom_angle_publ_flag
    C6 N1 C2 . . 107.9(2) ?
    C6 N1 C11 . . 111.2(2) ?
    C2 N1 C11 . . 111.8(2) ?
    N1 C2 C3 . . 110.1(3) ?
    N1 C2 H2A . . 109.6 ?
    C3 C2 H2A . . 109.6 ?
    N1 C2 H2B . . 109.6 ?
    C3 C2 H2B . . 109.6 ?
    H2A C2 H2B . . 108.2 ?
    N4 C3 C2 . . 111.0(2) ?
    N4 C3 H3A . . 109.4 ?
    C2 C3 H3A . . 109.4 ?
    N4 C3 H3B . . 109.4 ?
    C2 C3 H3B . . 109.4 ?
    H3A C3 H3B . . 108.0 ?
    C47 N4 C5 . . 118.8(3) ?
    C47 N4 C3 . . 125.6(2) ?
    C5 N4 C3 . . 114.9(2) ?
    N4 C5 C6 . . 110.5(2) ?
    N4 C5 H5A . . 109.6 ?
    C6 C5 H5A . . 109.6 ?
    N4 C5 H5B . . 109.6 ?
    C6 C5 H5B . . 109.6 ?
    H5A C5 H5B . . 108.1 ?
    N1 C6 C5 . . 109.5(2) ?
    N1 C6 H6A . . 109.8 ?
    C5 C6 H6A . . 109.8 ?
    N1 C6 H6B . . 109.8 ?
    C5 C6 H6B . . 109.8 ?
    H6A C6 H6B . . 108.2 ?
    N1 C11 C15 . . 111.4(2) ?
    N1 C11 H11A . . 109.3 ?
    C15 C11 H11A . . 109.3 ?
    N1 C11 H11B . . 109.3 ?
    C15 C11 H11B . . 109.3 ?
    H11A C11 H11B . . 108.0 ?
    C7A O11 C12 . . 105.7(2) ?
    O13 C12 O11 . . 108.4(3) ?
    O13 C12 H12A . . 110.0 ?
    O11 C12 H12A . . 110.0 ?
    O13 C12 H12B . . 110.0 ?
    O11 C12 H12B . . 110.0 ?
    H12A C12 H12B . . 108.4 ?
    C3A O13 C12 . . 105.9(2) ?
    C14 C3A O13 . . 128.2(3) ?
    C14 C3A C7A . . 122.1(3) ?
    O13 C3A C7A . . 109.7(3) ?
    C3A C14 C15 . . 117.6(3) ?
    C3A C14 H14 . . 121.2 ?
    C15 C14 H14 . . 121.2 ?
    C16 C15 C14 . . 119.4(3) ?
    C16 C15 C11 . . 120.5(3) ?
    C14 C15 C11 . . 120.0(3) ?
    C15 C16 C17 . . 122.6(3) ?
    C15 C16 H16 . . 118.7 ?
    C17 C16 H16 . . 118.7 ?
    C7A C17 C16 . . 116.3(3) ?
    C7A C17 H17 . . 121.8 ?
    C16 C17 H17 . . 121.8 ?
    C17 C7A O11 . . 128.3(3) ?
    C17 C7A C3A . . 121.9(3) ?
    O11 C7A C3A . . 109.8(3) ?
    O47 C47 N4 . . 123.4(3) ?
    O47 C47 C41 . . 118.8(3) ?
    N4 C47 C41 . . 117.8(3) ?
    C42 C41 C46 . . 115.6(2) ?
    C42 C41 C47 . . 122.4(2) ?
    C46 C41 C47 . . 121.6(3) ?
    F42 C42 C43 . . 119.5(3) ?
    F42 C42 C41 . . 116.8(2) ?
    C43 C42 C41 . . 123.7(3) ?
    C42 C43 C44 . . 118.0(3) ?
    C42 C43 H43 . . 121.0 ?
    C44 C43 H43 . . 121.0 ?
    C43 C44 C45 . . 121.2(3) ?
    C43 C44 H44 . . 119.4 ?
    C45 C44 H44 . . 119.4 ?
    C46 C45 C44 . . 118.1(3) ?
    C46 C45 H45 . . 120.9 ?
    C44 C45 H45 . . 120.9 ?
    F46 C46 C45 . . 119.2(3) ?
    F46 C46 C41 . . 117.4(2) ?
    C45 C46 C41 . . 123.3(3) ?
loop_
    _geom_torsion_atom_site_label_1
    _geom_torsion_atom_site_label_2
    _geom_torsion_atom_site_label_3
    _geom_torsion_atom_site_label_4
    _geom_torsion_site_symmetry_1
    _geom_torsion_site_symmetry_2
    _geom_torsion_site_symmetry_3
    _geom_torsion_site_symmetry_4
    _geom_torsion
    _geom_torsion_publ_flag
    C6 N1 C2 C3 . . . . -63.5(3) ?
    C11 N1 C2 C3 . . . . 173.9(2) ?
    N1 C2 C3 N4 . . . . 54.5(3) ?
    C2 C3 N4 C47 . . . . 142.2(3) ?
    C2 C3 N4 C5 . . . . -48.1(3) ?
    C47 N4 C5 C6 . . . . -140.1(3) ?
    C3 N4 C5 C6 . . . . 49.5(3) ?
    C2 N1 C6 C5 . . . . 65.0(3) ?
    C11 N1 C6 C5 . . . . -172.1(2) ?
    N4 C5 C6 N1 . . . . -57.3(3) ?
    C6 N1 C11 C15 . . . . 62.1(3) ?
    C2 N1 C11 C15 . . . . -177.2(2) ?
    C7A O11 C12 O13 . . . . -6.7(4) ?
    O11 C12 O13 C3A . . . . 6.5(4) ?
    C12 O13 C3A C14 . . . . 177.4(3) ?
    C12 O13 C3A C7A . . . . -3.9(4) ?
    O13 C3A C14 C15 . . . . 179.0(3) ?
    C7A C3A C14 C15 . . . . 0.4(5) ?
    C3A C14 C15 C16 . . . . -0.8(4) ?
    C3A C14 C15 C11 . . . . -177.6(3) ?
    N1 C11 C15 C16 . . . . -107.8(3) ?
    N1 C11 C15 C14 . . . . 69.0(4) ?
    C14 C15 C16 C17 . . . . 0.8(5) ?
    C11 C15 C16 C17 . . . . 177.6(3) ?
    C15 C16 C17 C7A . . . . -0.3(5) ?
    C16 C17 C7A O11 . . . . -178.2(3) ?
    C16 C17 C7A C3A . . . . -0.2(5) ?
    C12 O11 C7A C17 . . . . -177.4(4) ?
    C12 O11 C7A C3A . . . . 4.4(4) ?
    C14 C3A C7A C17 . . . . 0.1(5) ?
    O13 C3A C7A C17 . . . . -178.7(3) ?
    C14 C3A C7A O11 . . . . 178.5(3) ?
    O13 C3A C7A O11 . . . . -0.4(4) ?
    C5 N4 C47 O47 . . . . 3.6(4) ?
    C3 N4 C47 O47 . . . . 173.0(3) ?
    C5 N4 C47 C41 . . . . -175.7(2) ?
    C3 N4 C47 C41 . . . . -6.3(4) ?
    O47 C47 C41 C42 . . . . -95.9(4) ?
    N4 C47 C41 C42 . . . . 83.4(4) ?
    O47 C47 C41 C46 . . . . 76.3(4) ?
    N4 C47 C41 C46 . . . . -104.4(4) ?
    C46 C41 C42 F42 . . . . 179.2(3) ?
    C47 C41 C42 F42 . . . . -8.2(5) ?
    C46 C41 C42 C43 . . . . -0.2(6) ?
    C47 C41 C42 C43 . . . . 172.4(4) ?
    F42 C42 C43 C44 . . . . -179.1(4) ?
    C41 C42 C43 C44 . . . . 0.3(7) ?
    C42 C43 C44 C45 . . . . -0.3(7) ?
    C43 C44 C45 C46 . . . . 0.3(6) ?
    C44 C45 C46 F46 . . . . 179.4(3) ?
    C44 C45 C46 C41 . . . . -0.3(5) ?
    C42 C41 C46 F46 . . . . -179.5(3) ?
    C47 C41 C46 F46 . . . . 7.8(5) ?
    C42 C41 C46 C45 . . . . 0.3(5) ?
    C47 C41 C46 C45 . . . . -172.4(3) ?
loop_
    _geom_hbond_atom_site_label_D
    _geom_hbond_atom_site_label_H
    _geom_hbond_atom_site_label_A
    _geom_hbond_site_symmetry_A
    _geom_hbond_distance_DH
    _geom_hbond_distance_HA
    _geom_hbond_distance_DA
    _geom_hbond_angle_DHA
    _geom_hbond_publ_flag
    C45 H45 O47 2_674 0.95 2.58 3.204(4) 123 no
_shelx_space_group_comment
;
The symmetry employed for this shelxl refinement is uniquely defined
by the following loop, which should always be used as a source of
symmetry information in preference to the above space-group names.
They are only intended as comments.
;
_shelx_estimated_absorpt_T_min     0.905
_shelx_estimated_absorpt_T_max     0.981
_shelx_hkl_file
;
   0   0  -1   -0.10    0.20
   0   0  -2  194.58    8.40
   0   0  -3   -0.10    0.40
   0   0  -4 2556.64  103.39
   0   0  -5    0.00    0.60
   0   0  -6   13.90    2.10
   0   0  -7   -0.30    0.90
   0   0  -8   29.50    3.60
   1   0  -8   -0.20    1.10
   1   0  -7   -0.50    0.90
   1   0  -6   -0.30    0.80
   1   0  -5   -0.10    0.70
   1   0  -4   -0.20    0.60
   1   0  -3   -0.20    0.40
   1   0  -2   -0.40    0.40
   1   0  -1   -1.50    0.10
   1   0  -1   -1.40    0.20
   1   0   0   -0.30    0.10
  -1   0  -1   -1.50    0.10
  -1   0  -2   -0.30    0.30
  -1   0  -3    0.00    0.40
  -1   0  -4    0.40    0.60
  -1   0  -5    0.10    0.60
  -1   0  -6    0.00    0.70
  -1   0  -7   -0.40    0.80
  -1   0  -8    0.30    1.00
   2   0  -8   13.60    2.90
   2   0  -7   21.30    3.00
   2   0  -6   30.90    3.20
   2   0  -5   34.60    3.10
   2   0  -4  248.18   11.40
   2   0  -3  925.21   36.80
   2   0  -2 1023.20   41.70
   2   0  -1 3236.08  120.69
   2   0  -1 2903.61  124.59
   2   0   0  368.76   15.50
   2   0   0  377.46   14.80
   2   0   1 3348.47  133.79
  -2   0  -2 1049.30   41.80
   2   0   2 1058.69   40.80
  -2   0  -3 1008.10   40.50
  -2   0  -4  248.68   10.90
  -2   0  -5   34.70    2.80
  -2   0  -6   31.80    3.00
  -2   0  -7   22.90    2.70
   3   0  -8   -0.20    1.00
   3   0  -7   -0.40    0.90
   3   0  -6    0.20    0.90
   3   0  -5    0.20    0.60
   3   0  -4    0.10    0.60
   3   0  -3   -0.20    0.50
   3   0  -2   -0.10    0.10
   3   0  -2   -0.10    0.30
   3   0  -1   -0.10    0.10
   3   0  -1   -0.30    0.20
   3   0   0   -0.60    0.30
   3   0   1   -0.20    0.10
  -3   0  -2   -0.10    0.20
   3   0   2   -0.10    0.10
  -3   0  -3   -0.10    0.30
   3   0   3   -0.10    0.10
  -3   0  -4    0.20    0.40
   3   0   4    0.00    0.10
  -3   0  -5    0.10    0.50
   3   0   5   -0.10    0.20
  -3   0  -6   -0.40    0.60
   3   0   6    0.00    0.20
   3   0   7    0.10    0.30
   3   0   8   -0.10    1.00
   4   0  -8   20.00    3.20
   4   0  -7   -0.10    1.00
   4   0  -6   69.39    5.20
   4   0  -5  159.08    8.50
   4   0  -3  135.39    5.50
   4   0  -3  140.49    6.80
   4   0  -2  326.67   12.90
   4   0  -2  337.67   13.90
   4   0  -1   82.99    3.50
   4   0  -1   82.19    3.90
   4   0  -1   78.89    3.30
   4   0   0 4063.69  166.38
   4   0   1   83.89    3.40
  -4   0  -2  357.56   14.00
   4   0   2  356.86   13.80
  -4   0  -3  146.89    6.40
   4   0   3  148.29    5.80
  -4   0  -4  154.18    7.10
   4   0   4  155.38    6.20
  -4   0  -5  164.18    7.90
   4   0   5  169.58    6.70
   4   0   6   75.69    3.30
   4   0   7    0.30    0.30
   4   0   8   15.50    3.00
  -5   0   9    0.40    0.90
   5   0  -8   -0.50    0.90
   5   0  -7   -0.30    1.00
   5   0  -6   -0.20    0.90
   5   0  -5    0.20    0.80
   5   0  -4   -0.20    0.50
   5   0  -3   -0.30    0.50
   5   0  -3    0.00    0.20
   5   0  -2    0.10    0.10
   5   0  -2   -0.10    0.40
   5   0  -1   -0.20    0.10
   5   0  -1    0.00    0.30
  -5   0   0    0.20    0.20
   5   0   0    0.30    0.10
   5   0   1   -0.30    0.10
   5   0   2    0.10    0.10
  -5   0  -3   -0.10    0.20
   5   0   3   -0.10    0.10
  -5   0  -4    0.10    0.40
   5   0   4   -0.10    0.20
   5   0   5    0.20    0.20
   5   0   6   -0.20    0.20
   5   0   8   -0.20    1.00
   6   0  -7    4.00    1.80
   6   0  -6  126.49    7.80
   6   0  -5    4.80    1.50
   6   0  -4   75.89    3.30
   6   0  -4   72.29    4.70
   6   0  -3  463.95   18.20
   6   0  -3  470.95   19.70
   6   0  -2   96.59    4.10
   6   0  -2  100.09    5.10
   6   0  -1  124.99    5.20
   6   0  -1  123.89    5.80
   6   0  -1  134.59    5.80
  -6   0   0 1267.27   66.49
   6   0   0 1308.37   50.19
   6   0   1  129.99    5.20
   6   0   2   98.99    4.00
  -6   0  -3  489.25   19.20
   6   0   3  494.85   19.00
   6   0   4   76.89    3.20
   6   0   5    5.40    0.50
   6   0   6  121.79    5.10
   6   0   8    2.30    1.60
   6   0   9    1.10    1.40
   7   0  -7    0.90    1.30
   7   0  -6    0.70    1.10
   7   0  -5   -0.40    0.70
   7   0  -4    0.20    0.30
   7   0  -4    0.90    0.90
   7   0  -3    0.30    0.30
   7   0  -3    0.20    0.60
   7   0  -2   -0.30    0.20
   7   0  -2   -0.20    0.10
   7   0  -2   -0.10    0.50
   7   0  -1   -0.20    0.30
   7   0  -1    0.00    0.20
   7   0  -1   -0.20    0.30
  -7   0   0    0.50    0.30
   7   0   0    0.50    0.20
   7   0   1   -0.10    0.20
   7   0   2   -0.10    0.20
   7   0   3    0.20    0.20
   7   0   4    0.10    0.20
   7   0   5    0.20    0.20
   7   0   6    0.00    0.30
   7   0   8    0.00    1.10
  -8   0   8    3.80    1.50
   8   0  -7   20.50    3.20
   8   0  -6    9.00    2.20
   8   0  -5   21.50    2.70
   8   0  -4   42.30    2.10
   8   0  -4   40.40    3.40
   8   0  -3  145.99    5.90
   8   0  -3  140.59    7.30
   8   0  -2  157.08    7.30
   8   0  -2  144.89    6.10
  -8   0   1  103.39    5.00
   8   0  -1  103.19    4.30
   8   0  -1  104.19    5.20
  -8   0   0 1102.39   44.00
   8   0   0 1106.79   42.70
  -8   0  -1  108.99    4.30
   8   0   1  107.79    4.50
   8   0   2  147.89    6.00
   8   0   3  131.59    5.30
   8   0   4   37.60    1.80
   8   0   5   21.10    1.20
   8   0   6   11.00    0.80
   8   0   8    2.00    1.70
  -9   0   8   -0.30    0.90
   9   0  -6   -0.10    0.90
   9   0  -5   -0.60    0.30
   9   0  -5    0.20    0.90
   9   0  -4   -0.20    0.30
   9   0  -4    0.20    0.80
   9   0  -3    0.50    0.70
   9   0  -3   -0.10    0.30
   9   0  -2   -0.10    0.20
  -9   0   1   -0.20    0.40
   9   0  -1    0.30    0.50
   9   0  -1    0.10    0.20
   9   0   0    0.70    0.60
   9   0   0    0.60    0.30
   9   0   1    0.00    0.20
   9   0   2   -0.20    0.20
   9   0   3    0.00    0.20
   9   0   4    0.00    0.20
   9   0   5    0.00    0.20
   9   0   6    0.20    0.30
   9   0   8   -0.50    1.20
 -10   0   7    1.80    1.20
  10   0  -5   47.80    2.50
  10   0  -4   26.50    2.80
  10   0  -4   24.80    1.50
  10   0  -3   23.30    1.40
 -10   0   2  126.39    6.50
  10   0  -2  131.99    5.50
 -10   0   1  121.79    5.90
  10   0  -1  122.29    5.10
  10   0   0   66.49    4.40
  10   0   0   67.49    3.00
  10   0   1  117.19    4.90
  10   0   2  127.49    5.30
  10   0   3   19.80    1.10
  10   0   4   21.30    1.20
  10   0   5   39.20    1.90
  10   0   6   61.59    3.40
  10   0   7    2.40    2.00
 -11   0   7    0.20    1.00
 -11   0   6    0.20    0.90
 -11   0   5    0.20    0.80
  11   0  -5   -0.10    0.40
 -11   0   4   -0.20    0.70
  11   0  -4   -0.10    0.30
 -11   0   3    0.00    0.70
  11   0  -3    0.30    0.40
 -11   0   2    0.00    0.60
  11   0  -2   -0.10    0.30
  11   0  -1   -0.10    0.30
  11   0   1   -0.20    0.30
  11   0   1   -0.20    0.60
  11   0   2    0.10    0.30
  11   0   3   -0.10    0.20
  11   0   4    0.00    0.30
  11   0   5    0.10    0.30
  11   0   6   -0.60    1.00
  11   0   7   -0.10    1.30
 -12   0   7    5.50    1.80
 -12   0   6    3.10    1.40
 -12   0   5   30.50    3.20
  12   0  -5   39.60    2.20
 -12   0   4   58.99    4.40
  12   0  -4   69.99    3.20
 -12   0   3   15.30    2.10
  12   0  -3   20.60    1.40
  12   0  -2   25.20    1.50
  12   0  -1  162.28    6.80
  12   0   0  527.65   20.70
  12   0   1  151.78    6.30
  12   0   1  151.08    8.70
  12   0   2   23.90    1.40
  12   0   2   23.70    3.20
  12   0   3   17.40    1.10
  12   0   4   53.59    2.50
  12   0   5   29.90    1.60
  12   0   5   30.90    4.20
  12   0   6    3.20    2.10
  12   0   7    5.60    3.80
 -13   0   6    0.30    0.90
 -13   0   5   -0.30    0.80
  13   0  -5    0.10    0.50
 -13   0   4   -0.40    0.70
  13   0  -4    0.50    0.50
  13   0  -3    0.50    0.40
  13   0  -2   -0.50    0.30
  13   0  -1    0.20    0.30
  13   0   1    0.10    0.30
  13   0   1    0.20    0.80
  13   0   2    0.00    0.40
  13   0   2   -0.40    0.90
  13   0   3    0.00    0.90
  13   0   3    0.20    0.30
  13   0   4   -0.60    1.00
  13   0   4   -0.20    0.30
  13   0   5    0.40    1.40
  13   0   5   -0.10    0.30
  13   0   6    0.20    1.40
 -14   0   6    2.90    1.50
 -14   0   5   14.70    2.40
  14   0  -5   18.80    1.50
  14   0  -4  122.99    5.60
  14   0  -3   30.00    1.90
  14   0  -2   14.90    1.20
  14   0  -1   38.40    2.10
  14   0   0    3.20    0.60
  14   0   1   37.00    2.00
  14   0   2   14.30    1.10
  14   0   2   13.10    2.50
  14   0   3   21.00    3.30
  14   0   3   22.80    1.40
  14   0   4   91.49    4.10
  14   0   4   94.59    7.60
  14   0   5   13.60    3.20
  14   0   5   14.40    1.10
  14   0   6    4.00    3.60
  15   0  -5   -0.30    0.40
  15   0  -4   -0.10    0.50
  15   0  -3    0.00    0.40
  15   0  -2    0.10    0.40
  15   0  -1    0.10    0.40
  15   0   0    1.30    0.50
  15   0   1    0.00    0.40
  15   0   2    0.20    1.00
  15   0   2    0.10    0.40
  15   0   3    0.20    1.10
  15   0   3    0.10    0.40
  15   0   4    0.20    0.40
  15   0   4   -0.40    0.90
  15   0   5    0.60    1.40
  16   0  -4   19.40    1.60
  16   0  -3   21.90    1.70
  16   0  -2   43.80    2.50
  16   0  -1    1.50    0.60
  16   0   0    5.10    0.80
  16   0   1    1.10    0.50
  16   0   2   43.40    2.30
  16   0   3   16.70    1.30
  16   0   3   17.40    3.20
  16   0   4   15.80    1.20
  16   0   4   14.70    3.20
  17   0  -3    0.20    0.60
  17   0  -2   -0.40    0.40
  17   0  -1    0.50    0.50
  17   0   0    0.80    0.50
  17   0   1    0.30    0.40
  17   0   2    0.10    0.40
  17   0   3    0.20    0.40
  18   0  -1    9.00    1.30
  18   0   0   13.40    1.20
  18   0   1   10.40    1.10
  18   0   2   15.80    1.30
  18  -1   2    0.60    0.50
  18  -1   1    1.00    0.50
  18  -1   0   17.30    1.40
  18  -1  -1    1.10    0.60
  17  -1   3    8.10    1.00
  17  -1   2    0.10    0.40
  17  -1   1    3.30    0.70
  17  -1   0   -0.20    0.40
  17  -1  -1    2.90    0.70
  17  -1  -2    0.50    0.50
  17  -1  -3    9.60    1.30
  16  -1   4    2.50    1.70
  16  -1   4    1.80    0.60
  16  -1   3   24.60    3.70
  16  -1   3   25.30    1.60
  16  -1   2   15.40    1.20
  16  -1   1    7.10    0.90
  16  -1   0    8.60    1.00
  16  -1  -1    6.40    0.90
  16  -1  -2   17.20    1.50
  16  -1  -3   30.60    2.10
  16  -1  -4    2.60    0.80
  15  -1   5    7.00    2.70
  15  -1   4    7.10    0.90
  15  -1   4    7.40    2.60
  15  -1   3   11.30    2.60
  15  -1   3   12.60    1.10
  15  -1   2   20.80    3.20
  15  -1   2   17.20    1.30
  15  -1   1    5.50    0.80
  15  -1   0    1.70    0.50
  15  -1  -1    5.70    0.80
  15  -1  -2   22.00    1.60
  15  -1  -3   15.10    1.30
  15  -1  -4    8.10    1.10
  15  -1  -5    8.00    1.20
  14  -1   5   13.60    3.20
  14  -1   4    2.30    1.70
  14  -1   4    1.80    0.50
  14  -1   3   13.20    1.00
  14  -1   3   10.80    2.60
  14  -1   2   25.40    3.40
  14  -1   2   23.50    1.50
  14  -1   1   15.60    1.20
  14  -1   0    1.60    0.50
  14  -1  -1   16.00    1.20
  14  -1  -2   26.50    1.70
  14  -1  -3   17.10    1.40
  14  -1  -4    1.50    0.60
  14  -1  -5   17.00    1.50
 -14   1   5   13.30    2.40
 -14   1   6   10.80    2.40
  13  -1   6    3.30    2.20
  13  -1   5   16.40    3.30
  13  -1   4    8.60    2.70
  13  -1   4    8.60    0.80
  13  -1   3   65.49    5.80
  13  -1   3   63.19    3.00
  13  -1   2   33.50    3.90
  13  -1   2   33.40    1.80
  13  -1   1    6.60    0.80
  13  -1   1    5.20    1.70
  13  -1   0    0.20    0.40
  13  -1  -1    5.00    0.70
  13  -1  -2   34.90    2.00
  13  -1  -3   75.09    3.60
  13  -1  -4    9.90    1.20
 -13   1   4    9.70    2.00
  13  -1  -5   17.80    1.50
 -13   1   5   17.10    2.50
 -13   1   6    2.90    1.50
  12  -1   6    7.80    2.70
  12  -1   5   29.00    4.10
  12  -1   5   26.80    2.00
  12  -1   4   58.19    5.60
  12  -1   4   55.49    2.60
  12  -1   3  126.19    8.40
  12  -1   3  123.39    5.20
  12  -1   2  248.28    9.90
  12  -1   2  241.28   12.90
  12  -1   1   60.19    2.80
  12  -1   1   57.09    4.70
  12  -1   0  235.28    9.60
  12  -1  -1   60.49    2.90
  12  -1  -2  256.97   10.40
  12  -1  -3  145.99    6.20
 -12   1   3  138.79    7.50
  12  -1  -4   68.59    3.20
 -12   1   4   59.09    4.50
  12  -1  -5   34.90    2.10
 -12   1   5   29.80    3.20
 -12   1   6    9.60    2.20
 -12   1   7    5.60    1.90
  11  -1   7    4.90    2.40
  11  -1   6   12.60    3.20
  11  -1   5   81.79    6.90
  11  -1   5   81.79    3.60
  11  -1   4   26.70    3.60
  11  -1   4   25.70    1.40
  11  -1   3   74.39    6.00
  11  -1   3   78.09    3.40
  11  -1   2   20.30    2.90
  11  -1   2   20.90    1.20
  11  -1   1  141.39    8.10
  11  -1   1  137.69    5.80
  11  -1   0  225.98    9.00
  11  -1   0  220.98   10.90
  11  -1  -1  147.89    6.20
  11  -1  -2   23.80    1.40
 -11   1   2   23.70    2.30
  11  -1  -3   87.09    3.90
 -11   1   3   79.59    5.10
  11  -1  -4   32.40    1.80
 -11   1   4   24.60    2.70
  11  -1  -5  107.39    4.50
 -11   1   5   85.29    5.90
 -11   1   6   13.90    2.40
 -11   1   7    4.40    1.70
  10  -1   7    7.50    2.80
  10  -1   6    6.80    2.40
  10  -1   5   24.90    3.70
  10  -1   5   24.20    1.30
  10  -1   4   66.59    5.70
  10  -1   4   65.29    2.90
  10  -1   3   39.80    4.10
  10  -1   3   37.30    1.80
  10  -1   2   40.90    2.00
  10  -1   2   43.70    4.00
  10  -1   1    0.40    0.30
  10  -1   1    0.20    0.70
  10  -1   0   26.80    1.50
  10  -1   0   27.50    2.60
  10  -1  -1    0.80    0.40
 -10   1   1    0.40    0.50
  10  -1  -2   43.90    2.20
 -10   1   2   43.30    3.10
  10  -1  -3   44.80    2.20
 -10   1   3   40.40    3.20
  10  -1  -4   78.79    3.50
 -10   1   4   69.89    4.80
  10  -1  -5   30.50    1.80
 -10   1   5   25.40    2.80
 -10   1   6    7.60    1.90
 -10   1   7    6.70    1.90
   9  -1   8    7.00    2.70
   9  -1   7    2.30    1.60
   9  -1   6   14.20    2.90
   9  -1   5   36.80    1.80
   9  -1   4   67.69    2.90
   9  -1   3  129.69    5.30
   9  -1   2   95.29    3.90
   9  -1   2   88.59    6.10
   9  -1   1   58.49    2.60
   9  -1   1   55.69    4.20
   9  -1   0   20.00    1.10
   9  -1   0   20.50    2.20
  -9   1   0   19.10    1.30
   9  -1  -1   59.99    3.60
   9  -1  -1   60.29    2.70
  -9   1   1   60.49    3.40
   9  -1  -2   97.79    4.10
  -9   1   2   95.39    5.10
   9  -1  -3  150.58    6.00
  -9   1   3  136.69    7.20
   9  -1  -4   81.19    3.40
  -9   1   4   65.59    4.60
  -9   1   5   35.60    3.20
  -9   1   6   14.80    2.20
  -9   1   7    2.10    1.30
  -9   1   8    5.60    1.80
   8  -1   8    3.70    2.00
   8  -1   7    6.30    2.40
   8  -1   6    4.20    2.00
   8  -1   5   34.70    1.70
   8  -1   4   24.40    1.20
   8  -1   3    2.40    0.30
   8  -1   2   58.29    2.50
   8  -1   1  140.49    7.90
   8  -1   1  148.99    6.10
  -8   1  -1  160.78    5.90
   8  -1   0  242.88    9.40
   8  -1   0  239.68   11.00
  -8   1   0  231.38    9.70
   8  -1  -1  147.89    6.00
   8  -1  -1  146.19    6.80
  -8   1   1  145.19    6.70
   8  -1  -2   60.39    2.70
  -8   1   2   60.69    3.60
   8  -1  -3    2.00    0.40
   8  -1  -4   28.50    1.60
  -8   1   7    6.00    1.80
  -8   1   8    2.10    1.20
   7  -1   8    0.80    1.40
   7  -1   7    3.40    1.90
   7  -1   5   77.19    3.30
   7  -1   4    8.40    0.60
   7  -1   3  247.28    9.70
   7  -1   2  209.48    8.30
   7  -1   1 1238.28   48.90
   7  -1   1 1216.38   51.99
  -7   1  -1 1337.07   56.49
   7  -1   0  469.15   18.10
   7  -1   0  476.05   19.50
  -7   1   0  453.55   18.30
   7  -1  -1 1283.27   49.10
   7  -1  -1 1260.97   50.99
  -7   1   1 1237.28   49.60
   7  -1  -2  229.88    8.80
   7  -1  -2  218.88    8.80
  -7   1   2  211.08    9.70
   7  -1  -3  248.88   11.50
   7  -1  -3  255.67   10.10
   7  -1  -4    9.30    1.70
   7  -1  -4    8.70    0.80
   7  -1  -5   78.69    5.50
  -7   1   7    2.50    1.20
  -7   1   8    1.70    1.20
   6  -1   9    1.70    1.70
   6  -1   8    4.00    1.90
   6  -1   7    2.80    1.80
   6  -1   6    9.90    0.80
   6  -1   5    0.80    0.30
   6  -1   4  127.19    5.10
   6  -1   3   57.49    2.50
  -6   1  -3   58.29    2.80
   6  -1   2   56.29    2.40
  -6   1  -2   59.29    2.50
   6  -1   1  169.18    7.00
  -6   1  -1  186.58    7.10
   6  -1   0   -0.10    0.40
   6  -1   0    0.10    0.20
  -6   1   0   -0.10    0.20
   6  -1  -1  165.18    6.60
   6  -1  -1  167.28    7.20
  -6   1   1  165.48    7.30
   6  -1  -2   57.79    2.50
   6  -1  -3   55.09    2.50
   6  -1  -3   58.39    3.70
   6  -1  -4  129.89    7.10
   6  -1  -5    0.60    0.80
   6  -1  -6    9.30    2.30
  -6   1   8    5.40    1.70
   5  -1   8    2.30    1.60
   5  -1   7    3.00    1.60
   5  -1   6   40.80    1.90
   5  -1   5   70.69    3.00
   5  -1   4   18.00    0.90
  -5   1  -4   17.90    1.50
   5  -1   3  218.48    8.40
  -5   1  -3  210.78    8.90
   5  -1   2   64.19    2.70
  -5   1  -2   68.19    2.90
   5  -1   1  407.06   16.80
  -5   1  -1  466.95   19.80
   5  -1   0  599.34   23.80
   5  -1   0  589.74   23.00
  -5   1   0  585.14   23.50
   5  -1  -1  403.36   16.30
   5  -1  -1  395.06   15.40
  -5   1   1  392.66   16.00
   5  -1  -2   64.19    3.60
   5  -1  -2   66.09    2.80
   5  -1  -3  207.68    8.50
   5  -1  -3  219.58    9.90
   5  -1  -4   20.40    2.20
   5  -1  -5   73.09    5.10
   5  -1  -6   41.70    4.00
  -5   1   8    3.80    1.50
  -5   1   9    2.90    1.50
   4  -1   8    0.60    1.20
   4  -1   7   40.20    4.30
   4  -1   6    4.40    0.50
   4  -1   5   60.59    2.50
  -4   1  -5   56.69    3.60
   4  -1   4    6.30    0.50
  -4   1  -4    6.80    1.00
   4  -1   3   49.99    2.10
  -4   1  -3   47.40    2.60
   4  -1   2   73.19    3.00
  -4   1  -2   74.09    3.30
   4  -1   1  432.16   17.70
  -4   1  -1  487.45   18.10
   4  -1   0 1176.58   46.10
   4  -1   0 1226.58   49.10
  -4   1   0 1176.78   47.00
   4  -1  -1  393.06   15.40
   4  -1  -1  411.46   16.40
  -4   1   1  393.06   16.00
   4  -1  -2   63.99    2.70
   4  -1  -2   64.89    3.50
   4  -1  -3   49.60    3.30
   4  -1  -4    6.40    1.50
   4  -1  -5   60.49    4.40
   4  -1  -6    4.00    1.60
   4  -1  -7   58.19    5.10
  -4   1   8    1.20    1.10
  -4   1   9    0.50    0.90
   3  -1   8    7.20    2.50
   3  -1   7    1.90    1.40
   3  -1   6    8.50    0.70
  -3   1  -6    8.60    1.60
   3  -1   5   26.70    1.30
  -3   1  -5   26.30    2.40
   3  -1   4   28.30    1.30
  -3   1  -4   29.40    2.20
   3  -1   3  329.57   13.00
  -3   1  -3  343.07   13.80
   3  -1   2  202.58    7.70
  -3   1  -2  194.38    8.10
   3  -1   1 1084.59   42.80
  -3   1  -1 1135.89   50.59
   3  -1   0 2911.31  118.59
   3  -1   0 2917.61  151.58
  -3   1   0 2859.81  128.19
   3  -1  -1 1021.80   45.60
   3  -1  -1  969.30   47.50
   3  -1  -2  179.28    7.20
   3  -1  -2  187.18    8.10
   3  -1  -3  328.37   14.10
   3  -1  -4   27.70    2.50
   3  -1  -5   29.00    2.90
   3  -1  -6    8.20    1.90
   3  -1  -7    2.00    1.40
  -3   1   9    4.40    1.60
   2  -1   7   13.40    2.50
  -2   1  -7   15.90    2.40
  -2   1  -6   46.10    3.60
  -2   1  -5   21.00    2.20
  -2   1  -4  210.58    9.50
  -2   1  -3    8.90    1.10
   2  -1   2    3.50    0.30
  -2   1  -2    3.40    0.60
   2  -1   1 2469.55   97.69
  -2   1  -1 2378.86  105.59
   2  -1   0  854.21   34.40
   2  -1   0  851.11   32.60
  -2   1   0  826.42   33.20
   2  -1  -1 2091.59   87.19
   2  -1  -2    3.90    0.80
   2  -1  -3   11.00    1.40
   2  -1  -4  223.88   10.40
   2  -1  -5   21.20    2.40
   2  -1  -6   43.30    3.80
   2  -1  -7   14.40    2.60
  -2   1   9    3.40    1.40
  -1   1  -8    4.20    1.70
   1  -1   7    5.10    1.80
  -1   1  -7    5.10    1.70
  -1   1  -6   15.20    2.10
  -1   1  -5   63.89    4.20
  -1   1  -4   20.30    2.00
  -1   1  -3  369.16   15.30
  -1   1  -2 2333.77   92.29
   1  -1   1  801.52   33.60
   1  -1   1  795.32   32.50
  -1   1  -1  819.62   32.10
   1  -1   0   13.20    0.60
   1  -1   0   14.80    0.80
  -1   1   0   12.50    0.60
   1  -1  -2 2290.47  129.19
   1  -1  -3  382.96   16.00
   1  -1  -4   21.70    2.20
   1  -1  -5   59.69    4.10
   1  -1  -6   17.30    2.40
   1  -1  -7    6.30    2.00
  -1   1   9    3.30    1.40
   0   1  -9   -0.30    1.20
   0   1  -8    4.90    1.90
   0   1  -7   -1.00    0.80
   0  -1   6   88.19    5.90
   0   1  -6   98.49    5.90
   0   1  -5    0.00    0.60
   0   1  -4  787.92   31.80
   0   1  -3   -0.10    0.40
   0   1  -2 9800.52  431.46
   0  -1   1   -8.00    0.20
   0   1  -1   -8.10    0.20
   0   1   1   -8.00    0.20
   0  -1  -2 9999.00  434.46
   0  -1  -3    0.20    0.40
   0  -1  -4  842.02   33.90
   0  -1  -5   -0.20    0.60
   0  -1  -6  100.89    6.20
   0  -1  -7   -0.50    0.80
   0   1   8    3.80    1.30
   0   1   9   -0.10    0.80
   1   1  -9    4.30    1.90
   1   1  -8    5.30    1.90
   1   1  -7    4.60    1.70
   1   1  -6   14.10    2.20
   1   1  -5   60.39    4.20
   1   1  -4   20.90    2.10
   1   1  -3  367.36   15.40
  -1  -1   2 2015.40   78.99
   1   1  -2 1942.61   78.79
  -1  -1   1  734.63   30.60
   1   1  -1  739.03   29.40
   1   1  -1  812.32   31.20
   1   1   0   14.10    0.60
   1   1   1  811.72   32.20
  -1  -1  -2 2184.08   86.09
  -1  -1  -3  385.16   15.80
  -1  -1  -4   18.70    1.90
  -1  -1  -5   62.59    4.10
  -1  -1  -6   17.00    2.20
   1   1   8    3.70    1.30
   2   1  -9    4.70    2.00
   2   1  -8    0.60    1.30
   2   1  -7   14.50    2.60
   2   1  -6   46.90    4.00
  -2  -1   5   21.20    2.00
   2   1  -5   17.70    2.20
  -2  -1   4  197.58    9.20
   2   1  -4  216.08    9.80
  -2  -1   3    8.20    0.90
   2   1  -3    8.70    1.20
  -2  -1   2    2.90    0.40
   2   1  -2    3.60    0.80
   2   1  -2    3.20    0.30
   2   1  -1 2252.97  112.09
   2   1  -1 2078.19   85.99
   2   1   0  893.41   35.10
   2   1   0  888.81   34.50
   2   1   1 2347.86   96.09
  -2  -1  -2    3.10    0.60
   2   1   2    3.30    0.30
  -2  -1  -3    9.10    1.10
  -2  -1  -4  206.48    9.30
  -2  -1  -5   24.10    2.30
  -2  -1  -6   46.00    3.60
   3   1  -9    5.90    2.20
   3   1  -8   10.10    2.60
   3   1  -7    2.50    1.50
   3   1  -6   10.20    2.20
  -3  -1   4   23.60    1.70
   3   1  -4   27.50    2.40
  -3  -1   3  291.77   12.20
   3   1  -3  323.47   13.30
   3   1  -2  174.68    7.80
   3   1  -2  177.28    6.90
   3   1  -1  973.70   39.00
   3   1  -1  972.30   37.70
   3   1   0 2922.51  119.89
   3   1   0 2915.61  130.09
   3   1   1 1096.59   42.50
   3   1   2  182.68    7.30
   3   1   2  190.08    7.50
  -3  -1  -3  331.77   13.80
   3   1   3  347.27   13.20
  -3  -1  -4   30.70    2.20
   3   1   4   28.00    1.40
  -3  -1  -5   27.00    2.30
   3   1   5   27.00    1.30
  -3  -1  -6    8.60    1.60
   3   1   6    9.00    0.70
   3   1   7    2.20    0.50
   4   1  -9    0.20    1.20
   4   1  -8    1.80    1.50
   4   1  -7   55.69    4.90
   4   1  -6    5.10    1.70
   4   1  -5   57.49    4.30
   4   1  -4    6.40    1.50
   4   1  -3   43.50    2.00
   4   1  -3   46.60    3.10
   4   1  -2   64.69    2.80
   4   1  -2   68.29    3.60
   4   1  -1  383.86   15.30
   4   1  -1  408.66   16.00
   4   1   0 1166.68   46.20
   4   1   1  418.06   16.20
   4   1   2   67.59    2.80
   4   1   2   68.09    2.80
   4   1   3   48.80    2.10
  -4  -1  -4    6.10    1.00
   4   1   4    6.30    0.50
   4   1   5   61.99    2.70
   4   1   6    3.20    0.50
   4   1   7   54.69    2.60
   5   1  -9    3.30    1.90
   5   1  -8    3.70    1.90
   5   1  -7    6.70    2.10
   5   1  -6   36.90    3.70
   5   1  -5   64.49    4.60
   5   1  -4   15.80    1.90
   5   1  -3  208.58    8.10
   5   1  -3  200.48    9.50
   5   1  -2   56.29    2.50
   5   1  -2   60.69    3.40
   5   1  -1  391.76   15.60
   5   1  -1  377.26   14.90
   5   1   0  574.54   22.30
   5   1   0  569.44   23.00
   5   1   1  381.36   14.80
   5   1   2   67.89    2.80
   5   1   3  212.78    8.20
   5   1   3  202.58    8.40
   5   1   4   16.10    1.30
   5   1   4   19.20    1.00
   5   1   5   67.59    2.90
   5   1   6   40.00    1.90
   5   1   7    4.20    0.60
   5   1   9    2.90    2.20
   6   1  -8    6.00    2.20
   6   1  -7    4.00    1.90
   6   1  -6    8.40    2.00
   6   1  -5    0.50    0.80
   6   1  -4  119.19    6.70
   6   1  -4  122.29    5.00
   6   1  -3   53.89    3.60
   6   1  -3   56.79    2.50
   6   1  -2   54.49    2.40
   6   1  -2   54.89    3.30
   6   1  -1  158.18    6.90
   6   1  -1  152.98    6.20
   6   1   0   -0.10    0.10
   6   1   0   -0.10    0.20
   6   1   1  158.38    6.30
   6   1   2   57.79    2.50
   6   1   3   58.09    2.50
   6   1   4  123.19    5.00
   6   1   5    0.40    0.20
   6   1   6    9.90    0.80
   6   1   7    3.20    0.50
   6   1   9    1.70    1.60
   7   1  -8    0.90    1.40
   7   1  -7    2.90    1.60
   7   1  -6   12.00    2.20
   7   1  -5   74.69    5.20
   7   1  -4    8.50    0.70
   7   1  -4    8.70    1.60
   7   1  -3  248.88   11.50
   7   1  -3  255.77   10.00
   7   1  -2  203.88    8.10
   7   1  -2  205.38    8.20
   7   1  -2  204.58    9.30
   7   1  -1 1203.48   48.60
   7   1  -1 1220.88   47.30
   7   1   0  462.05   17.70
   7   1   0  452.15   18.10
   7   1   1 1189.38   46.10
   7   1   2  208.18    8.20
   7   1   3  242.68    9.60
   7   1   4    8.30    0.60
   7   1   5   76.19    3.30
   7   1   6   11.20    0.90
   7   1   7    4.20    0.60
   8   1  -8    4.60    2.10
   8   1  -7    7.50    2.30
   8   1  -6    4.90    1.70
   8   1  -5   33.40    3.30
   8   1  -4   23.20    1.40
   8   1  -4   25.60    2.60
   8   1  -3    2.10    0.40
   8   1  -3    2.80    1.00
   8   1  -2   59.79    3.70
   8   1  -2   63.29    2.80
   8   1  -1  136.79    5.70
   8   1  -1  141.19    6.40
   8   1   0  239.78    9.50
   8   1   1  136.29    5.50
   8   1   2   57.59    2.50
   8   1   3    2.10    0.40
   8   1   4   25.60    1.30
   8   1   5   39.50    1.90
   8   1   6    5.80    0.70
   9   1  -7    3.50    1.80
   9   1  -6   16.50    2.70
   9   1  -5   37.50    3.60
   9   1  -5   41.20    2.10
   9   1  -4   74.89    5.00
   9   1  -4   78.29    3.50
   9   1  -3  140.49    7.40
   9   1  -3  147.99    6.00
   9   1  -2   98.29    4.10
   9   1  -2   94.19    5.20
   9   1  -1   59.49    3.30
   9   1  -1   57.79    2.60
   9   1  -1   56.19    3.50
  -9  -1   0   19.40    1.40
   9   1   0   19.00    1.10
   9   1   1   55.99    2.50
   9   1   2   88.79    3.80
   9   1   3  128.09    5.20
   9   1   4   70.29    3.10
   9   1   5   38.50    1.90
   9   1   6   16.80    1.10
  10   1  -7    8.10    2.40
  10   1  -6   10.00    2.40
  10   1  -5   30.20    1.80
  10   1  -5   27.70    3.20
  10   1  -4   72.79    3.40
  10   1  -4   75.49    5.10
  10   1  -3   39.20    2.10
  10   1  -3   41.40    3.30
  10   1  -2   45.60    3.10
  10   1  -2   41.80    2.10
  10   1  -1    0.30    0.30
  10   1   0   25.90    1.40
  10   1   1    0.30    0.30
  10   1   2   38.60    1.90
  10   1   3   34.90    1.70
  10   1   4   65.09    2.90
  10   1   5   24.00    1.40
  10   1   6    9.90    0.90
  11   1  -6   14.30    2.70
  11   1  -5   95.89    6.50
  11   1  -5  103.09    4.50
  11   1  -4   31.00    3.10
  11   1  -4   31.50    1.80
  11   1  -3   78.49    3.60
  11   1  -3   78.79    5.00
  11   1  -2   21.20    1.30
  11   1   0  217.58    8.80
  11   1   1  135.49    5.60
  11   1   2   19.50    1.20
  11   1   3   69.59    3.10
  11   1   4   24.40    1.40
  11   1   5   79.49    3.50
  11   1   6   12.70    1.00
 -12  -1   7    4.20    1.50
  12   1  -5   34.30    2.10
  12   1  -4   60.89    3.00
  12   1  -3  140.39    6.00
  12   1  -2  249.08   10.10
  12   1  -1   57.09    2.70
  12   1   0  224.78    9.10
  12   1   1   56.09    2.70
  12   1   2  218.08    8.80
  12   1   3  114.89    4.90
  12   1   4   53.69    2.50
  12   1   5   26.80    1.50
  12   1   6    7.80    0.80
  12   1   7    6.00    4.10
 -13  -1   6    2.60    1.30
 -13  -1   5   14.30    2.30
  13   1  -5   19.10    1.50
 -13  -1   4    9.40    1.80
  13   1  -4    9.80    1.10
  13   1  -3   66.49    3.20
  13   1  -2   36.70    2.10
  13   1  -1    5.20    0.70
  13   1   0    0.30    0.40
  13   1   1    4.60    1.60
  13   1   1    4.20    0.60
  13   1   2   31.60    1.70
  13   1   3   62.19    2.90
  13   1   4    8.70    0.80
  13   1   5   13.90    1.10
  13   1   6    3.00    2.00
 -14  -1   6   10.50    2.30
  14   1  -6   14.70    1.40
 -14  -1   5   12.80    2.20
  14   1  -5   15.70    1.40
  14   1  -4    1.20    0.50
  14   1  -3   13.90    1.30
  14   1  -2   23.70    1.60
  14   1  -1   15.30    1.20
  14   1   1   15.00    1.10
  14   1   2   21.30    1.40
  14   1   2   21.00    3.10
  14   1   3   11.20    1.00
  14   1   4    1.10    0.40
  14   1   5   10.80    1.00
  14   1   5   13.40    3.20
  15   1  -5    8.60    1.10
  15   1  -4    8.00    1.10
  15   1  -3   14.70    1.30
  15   1  -2   21.10    1.50
  15   1  -1    4.10    0.70
  15   1   0    2.40    0.50
  15   1   1    4.60    0.70
  15   1   2   18.30    3.00
  15   1   2   18.60    1.30
  15   1   3   11.00    1.00
  15   1   3   11.50    2.70
  15   1   4    6.30    2.40
  15   1   4    6.90    0.80
  15   1   5    6.10    2.60
  15   1   5    5.60    0.80
  16   1  -4    3.60    0.90
  16   1  -3   30.30    2.00
  16   1  -2   15.50    1.30
  16   1  -1    6.00    0.90
  16   1   0    8.60    1.00
  16   1   1    5.20    0.80
  16   1   2   11.80    1.10
  16   1   3   22.70    1.50
  16   1   3   23.20    3.60
  16   1   4    2.20    1.60
  16   1   4    2.40    0.60
  17   1  -3    8.80    1.20
  17   1  -2    0.40    0.50
  17   1  -1    2.90    0.70
  17   1   0   -0.20    0.40
  17   1   1    3.00    0.60
  17   1   2    0.30    0.40
  17   1   3    7.20    0.90
  18   1   0   15.70    1.40
  18   1   1    0.80    0.50
  18   1   2    1.00    0.60
  18  -2   2    9.70    1.20
  18  -2   1    3.30    0.80
  18  -2   0   -0.10    0.50
  18  -2  -1    2.60    0.70
  17  -2   3    1.60    0.60
  17  -2   2    3.50    0.70
  17  -2   1    2.00    0.60
  17  -2   0    1.10    0.50
  17  -2  -1    2.70    0.70
  17  -2  -2    3.10    0.80
  17  -2  -3    1.90    0.90
  16  -2   4    3.50    2.00
  16  -2   3    0.20    0.40
  16  -2   3    0.20    1.30
  16  -2   2    3.10    0.70
  16  -2   1    6.40    0.90
  16  -2   0   10.10    1.10
  16  -2  -1    6.40    0.90
  16  -2  -2    4.40    0.90
  16  -2  -3    1.00    0.70
  16  -2  -4    6.80    1.10
  15  -2   5    2.00    1.80
  15  -2   4    1.40    1.60
  15  -2   3   12.10    2.70
  15  -2   3   10.80    1.00
  15  -2   2   18.50    1.30
  15  -2   2   19.80    3.20
  15  -2   1    5.50    0.80
  15  -2   0    0.40    0.40
  15  -2  -1    9.00    1.10
  15  -2  -2   23.00    1.70
  15  -2  -3   16.10    1.40
  15  -2  -4    1.40    0.70
  15  -2  -5    3.40    0.90
  14  -2   5    5.70    2.40
  14  -2   4   18.10    3.50
  14  -2   3   50.09    5.20
  14  -2   3   47.60    2.40
  14  -2   2    1.50    1.30
  14  -2   2    1.00    0.40
  14  -2   1   31.50    1.80
  14  -2   0    2.50    0.60
  14  -2  -1   34.70    2.00
  14  -2  -2    1.20    0.60
  14  -2  -3   57.59    3.00
  14  -2  -4   24.60    1.70
  14  -2  -5    8.70    1.20
 -14   2   5    6.70    1.90
 -14   2   6   15.50    2.60
  13  -2   6   12.10    3.50
  13  -2   5   36.40    4.90
  13  -2   4   91.19    7.40
  13  -2   4   87.19    3.90
  13  -2   3   45.10    2.30
  13  -2   3   47.20    5.00
  13  -2   2   64.99    5.50
  13  -2   2   61.19    3.00
  13  -2   1   21.40    1.40
  13  -2   1   21.10    2.90
  13  -2   0  172.98    7.20
  13  -2  -1   23.20    1.50
  13  -2  -2   69.19    3.40
  13  -2  -3   50.79    2.70
 -13   2   3   48.80    4.20
  13  -2  -4  109.09    4.80
 -13   2   4   95.89    6.20
  13  -2  -5   48.20    2.60
 -13   2   5   35.20    3.70
 -13   2   6   12.30    2.40
  12  -2   6   17.20    3.50
  12  -2   5   21.60    3.80
  12  -2   4   85.19    7.00
  12  -2   4   80.39    3.60
  12  -2   3    9.30    0.80
  12  -2   3   10.00    2.50
  12  -2   2  212.88    8.60
  12  -2   2  208.98   11.70
  12  -2   1   68.29    3.10
  12  -2   1   66.89    5.20
  12  -2   0  124.19    7.90
  12  -2   0  121.19    5.20
  12  -2  -1   70.19    3.30
  12  -2  -2  225.68    9.30
 -12   2   2  226.08   10.50
  12  -2  -3   11.70    1.10
 -12   2   3    9.20    1.80
  12  -2  -4   96.09    4.30
 -12   2   4   90.19    5.80
  12  -2  -5   26.70    1.70
 -12   2   5   21.80    2.90
 -12   2   6   18.90    2.80
 -12   2   7   29.00    3.60
  11  -2   7   27.10    4.50
  11  -2   6   26.70    4.10
  11  -2   5    3.10    1.90
  11  -2   4    8.50    2.50
  11  -2   4    8.40    0.70
  11  -2   3  270.47   11.10
  11  -2   3  287.57   14.80
  11  -2   2  115.89    7.50
  11  -2   2  111.59    4.80
  11  -2   1   36.20    1.80
  11  -2   1   34.00    3.50
  11  -2   0   54.49    4.10
  11  -2   0   52.49    2.50
  11  -2  -1   34.60    1.90
 -11   2   1   35.50    2.70
  11  -2  -2  115.99    5.00
 -11   2   2  117.09    6.10
  11  -2  -3  323.87   12.60
 -11   2   3  299.07   14.00
  11  -2  -4    9.10    1.00
 -11   2   4    9.20    1.90
 -11   2   5    3.40    1.40
 -11   2   6   25.10    3.10
 -11   2   7   26.20    3.30
  10  -2   7    2.70    1.90
  10  -2   6    2.90    1.80
  10  -2   5    5.70    2.10
  10  -2   4   18.70    3.10
  10  -2   4   17.90    1.10
  10  -2   3   25.80    3.40
  10  -2   3   24.90    1.40
  10  -2   2  131.49    5.40
  10  -2   2  130.69    8.10
  10  -2   1  199.18    8.10
  10  -2   1  201.88   10.50
  10  -2   0    1.90    0.40
  10  -2   0    2.90    1.10
  10  -2  -1  201.58    9.60
  10  -2  -1  206.18    8.20
 -10   2   1  198.98    8.90
  10  -2  -2  139.29    5.80
 -10   2   2  134.59    6.80
  10  -2  -3   27.30    1.60
 -10   2   3   24.30    2.40
  10  -2  -4   21.90    1.40
 -10   2   4   19.60    2.30
 -10   2   5    7.10    1.80
 -10   2   6    3.10    1.40
 -10   2   7    3.50    1.60
   9  -2   8    0.40    1.50
   9  -2   7    9.60    3.00
   9  -2   6    8.30    2.60
   9  -2   5    1.30    1.30
   9  -2   4   37.30    1.80
   9  -2   4   38.40    4.10
   9  -2   3   66.89    5.40
   9  -2   3   67.19    2.90
   9  -2   2  111.09    7.00
   9  -2   2  111.59    4.60
   9  -2   1    3.90    1.30
   9  -2   1    5.10    0.50
   9  -2   0   21.80    2.30
   9  -2   0   23.10    1.20
  -9   2   0   21.80    1.40
   9  -2  -1    5.20    0.60
   9  -2  -1    4.60    1.00
  -9   2   1    6.30    1.00
   9  -2  -2  121.99    5.10
  -9   2   2  117.39    6.10
   9  -2  -3   70.29    3.20
  -9   2   3   67.29    4.30
   9  -2  -4   46.10    2.30
  -9   2   4   40.70    3.40
  -9   2   5    1.90    1.10
  -9   2   6    4.90    1.50
  -9   2   7   10.40    2.10
  -9   2   8    1.20    1.20
   8  -2   8    3.70    2.00
   8  -2   7   28.20    4.10
   8  -2   6   14.30    2.90
   8  -2   5   23.50    3.40
   8  -2   5   24.40    1.30
   8  -2   4    9.40    2.20
   8  -2   4    7.80    0.60
   8  -2   3    2.20    1.20
   8  -2   3    2.60    0.40
   8  -2   2   87.49    5.90
   8  -2   2   92.49    3.80
   8  -2   1  106.89    6.40
   8  -2   1  109.49    4.60
  -8   2  -1  115.09    4.50
   8  -2   0   12.80    1.70
   8  -2   0   13.70    0.90
  -8   2   0   14.10    1.00
   8  -2  -1  102.19    5.10
   8  -2  -1  105.39    4.30
  -8   2   1  102.79    5.00
   8  -2  -2   96.19    4.00
  -8   2   2   89.79    4.90
   8  -2  -3    3.00    0.50
  -8   2   3    2.00    0.90
   8  -2  -4    9.30    0.80
  -8   2   4    8.30    1.60
  -8   2   5   21.80    2.50
  -8   2   6   12.40    2.20
  -8   2   7   22.10    2.80
  -8   2   8    1.80    1.20
   7  -2   8    3.90    2.10
   7  -2   7   13.90    3.00
   7  -2   6    2.90    1.70
   7  -2   5    4.40    0.50
   7  -2   5    3.20    1.50
   7  -2   4   61.19    5.10
   7  -2   4   64.49    2.70
   7  -2   3  258.17   13.00
   7  -2   3  255.27   10.10
   7  -2   2   82.79    5.60
   7  -2   2   83.59    3.50
  -7   2  -2   89.59    3.70
   7  -2   1  117.19    4.80
   7  -2   1  109.79    6.50
  -7   2  -1  123.69    4.70
   7  -2   0  107.79    4.40
   7  -2   0  108.69    5.70
  -7   2   0  105.99    4.60
   7  -2  -1  107.09    5.10
   7  -2  -1  112.49    4.50
  -7   2   1  107.29    5.10
   7  -2  -2   86.39    3.60
  -7   2   2   82.79    4.50
   7  -2  -3  277.57   10.60
  -7   2   3  251.77   11.80
  -7   2   4   61.49    4.10
  -7   2   5    3.60    1.20
  -7   2   6    2.10    1.20
  -7   2   7   13.50    2.20
  -7   2   8    4.50    1.70
   6  -2   9    5.40    2.40
   6  -2   8   20.40    3.40
   6  -2   7   10.00    2.50
   6  -2   6   11.30    2.40
   6  -2   5    9.10    2.10
   6  -2   5   10.50    0.70
   6  -2   4   33.60    3.60
   6  -2   4   33.80    1.60
   6  -2   3   83.59    5.70
   6  -2   3   87.89    3.60
  -6   2  -3   90.09    4.10
   6  -2   2  101.99    4.20
   6  -2   2   97.09    6.10
  -6   2  -2  109.99    4.40
   6  -2   1  111.19    4.50
   6  -2   1  105.69    6.00
  -6   2  -1  118.19    4.50
   6  -2   0   21.60    1.00
   6  -2   0   20.00    1.80
  -6   2   0   19.50    1.20
   6  -2  -1  103.69    4.80
   6  -2  -1  106.89    4.30
  -6   2   1  103.29    4.90
   6  -2  -2  101.49    4.20
  -6   2   2  101.69    5.10
   6  -2  -3   91.39    3.80
  -6   2   3   85.39    4.80
  -6   2   4   30.60    2.60
  -6   2   5    7.20    1.50
  -6   2   6   10.90    1.90
  -6   2   7    8.00    2.00
  -6   2   8   18.80    2.60
   5  -2   8    9.90    2.70
   5  -2   7   14.30    2.70
   5  -2   6   83.09    6.40
   5  -2   5    8.20    0.60
   5  -2   5    8.50    2.00
   5  -2   4   16.40    0.80
   5  -2   4   14.50    2.20
  -5   2  -4   15.00    1.50
   5  -2   3  216.98    8.50
   5  -2   3  215.48   10.90
  -5   2  -3  217.58    9.10
   5  -2   2  330.87   13.30
   5  -2   2  342.67   15.40
  -5   2  -2  356.76   13.60
   5  -2   1  354.26   13.90
   5  -2   1  345.77   15.50
  -5   2  -1  384.46   18.30
   5  -2   0  260.97   11.00
   5  -2   0  259.37   10.00
  -5   2   0  250.67   10.20
   5  -2  -1  335.77   13.60
   5  -2  -1  326.97   13.00
  -5   2   1  338.97   13.60
   5  -2  -2  341.57   13.10
  -5   2   2  327.67   14.00
  -5   2   3  201.18    9.20
  -5   2   6   73.19    4.90
  -5   2   7   15.10    2.20
  -5   2   8    9.90    2.00
  -5   2   9    3.80    1.60
   4  -2   8    3.40    1.80
   4  -2   7   25.20    3.50
   4  -2   6   43.60    4.30
   4  -2   5   48.90    4.40
   4  -2   5   55.09    2.30
  -4   2  -5   52.09    3.40
   4  -2   4  312.07   11.80
   4  -2   4  290.57   14.40
  -4   2  -4  305.97   12.90
   4  -2   3  145.69    5.60
   4  -2   3  141.39    7.70
  -4   2  -3  141.19    6.30
   4  -2   2  100.79    5.70
   4  -2   2  100.89    4.00
  -4   2  -2   99.19    4.30
   4  -2   1  176.58    8.70
   4  -2   1  192.08    7.40
  -4   2  -1  202.48    7.80
   4  -2   0 1765.52   66.89
   4  -2   0 1731.33   70.29
  -4   2   0 1703.73   85.49
   4  -2  -1  178.28    7.20
   4  -2  -1  183.08    7.40
  -4   2   1  185.28    7.80
   4  -2  -2   90.89    3.80
  -4   2   2   93.89    4.60
  -4   2   3  128.99    6.30
  -4   2   6   39.80    3.30
  -4   2   7   25.60    2.80
  -4   2   8    2.70    1.30
  -4   2   9    1.40    1.20
   3  -2   7   81.09    6.30
   3  -2   6   20.90    1.40
   3  -2   6   18.60    2.80
  -3   2  -6   21.90    2.40
   3  -2   5   24.50    1.20
   3  -2   5   23.30    2.80
  -3   2  -5   25.30    2.30
   3  -2   4   99.49    3.90
   3  -2   4   93.99    6.00
  -3   2  -4   99.19    5.10
   3  -2   3  271.87   10.20
   3  -2   3  248.98   12.20
  -3   2  -3  267.47   11.10
   3  -2   2  925.31   32.70
   3  -2   2  748.33   34.00
  -3   2  -2  867.01   33.70
   3  -2   1  168.68    8.20
   3  -2   1  183.48    7.20
  -3   2  -1  200.08    7.30
   3  -2   0 1223.38   50.19
   3  -2   0 1244.88   47.40
  -3   2   0 1203.18   48.10
   3  -2  -1  167.18    6.70
  -3   2   1  176.88    7.30
  -3   2   2  777.52   31.20
  -3   2   7   74.39    5.00
  -3   2   8    2.10    1.10
  -3   2   9   10.40    2.10
   2  -2   7   31.80    3.70
  -2   2  -7   34.30    3.40
   2  -2   6    3.50    1.40
  -2   2  -6    6.20    1.60
   2  -2   5    8.20    1.80
  -2   2  -5    9.40    1.50
   2  -2   4   43.80    3.60
  -2   2  -4   47.20    3.00
   2  -2   3   60.69    2.50
   2  -2   3   66.79    4.20
  -2   2  -3   63.59    3.40
   2  -2   2 1042.60   45.40
   2  -2   2 1121.09   43.60
  -2   2  -2 1094.39   44.10
   2  -2   1  484.65   17.90
   2  -2   1  423.46   18.60
  -2   2  -1  484.65   26.10
   2  -2   0  403.96   15.40
   2  -2   0  389.96   16.30
  -2   2   0  390.06   15.80
  -2   2   1  441.76   17.70
  -2   2   2 1068.39   43.40
   2  -2  -4   49.99    3.50
  -2   2   7   30.80    3.00
  -2   2   8    8.30    1.80
  -2   2   9    7.50    1.90
  -1   2  -8    6.90    2.00
  -1   2  -7   22.70    2.80
   1  -2   6    8.70    1.90
  -1   2  -6    9.00    1.80
   1  -2   5  186.98    9.60
  -1   2  -5  186.68    9.10
   1  -2   4  307.97   13.80
  -1   2  -4  298.17   13.20
   1  -2   3  291.77   13.30
  -1   2  -3  320.27   12.90
   1  -2   2 1244.58   52.49
  -1   2  -2 1328.07   51.19
   1  -2   1  690.83   29.30
  -1   2  -1  754.52   29.30
   1  -2   0 1252.87   67.09
  -1   2   0 1263.87   55.29
  -1   2   1  744.53   29.80
  -1   2   2 1290.37   51.39
   1  -2  -4  337.07   14.70
  -1   2   7   18.70    2.30
  -1   2   8    4.10    1.50
  -1   2   9   11.20    2.10
   0   2  -9   -1.00    1.00
   0   2  -8    0.90    1.20
   0   2  -7   -0.80    0.90
   0  -2   6   53.09    4.20
   0   2  -6   57.09    4.30
   0  -2   5   -0.40    0.50
   0   2  -5   -0.20    0.60
   0  -2   4  496.25   20.20
   0   2  -4  454.05   19.80
   0  -2   3   -0.70    0.40
   0   2  -3   -0.70    0.40
   0  -2   2 5233.18  263.27
   0   2  -2 5474.75  257.87
   0  -2   1    0.00    0.20
   0   2  -1   -0.10    0.20
   0   2   0   37.00    1.50
   0   2   1    1.60    0.30
   0   2   2 5334.87  249.38
   0   2   3   -0.40    0.40
   0   2   7   -0.10    0.70
   0   2   8    0.80    1.00
   1   2  -9   14.40    3.20
   1   2  -8    7.00    2.20
   1   2  -7   21.40    2.90
   1   2  -6    9.50    1.80
  -1  -2   5  190.88    9.40
   1   2  -5  199.98    9.70
  -1  -2   4  299.57   13.20
   1   2  -4  310.07   13.50
  -1  -2   3  326.37   13.60
  -1  -2   2 1155.38   46.70
  -1  -2   1  678.13   27.30
   1   2  -1  705.43   28.20
   1   2  -1  664.23   26.30
   1   2   0 1404.36   62.39
   1   2   0 1336.37   56.19
   1   2   1  695.33   27.60
   1   2   2 1381.86   55.49
   1   2   3  333.97   13.80
   1   2   6    9.10    1.50
   1   2   7   17.20    2.10
   1   2   8    3.40    1.30
   2   2  -9    9.40    2.60
   2   2  -8   10.70    2.50
   2   2  -7   35.10    3.70
   2   2  -6    7.00    1.80
  -2  -2   5    7.10    1.20
   2   2  -5    8.10    1.60
  -2  -2   4   40.90    2.60
   2   2  -4   42.40    3.10
  -2  -2   3   53.99    2.90
   2   2  -3   60.39    3.50
  -2  -2   2  937.11   38.10
   2   2  -2  981.50   37.00
   2   2  -2  951.90   37.80
   2   2  -1  418.56   16.30
   2   2  -1  422.86   16.90
   2   2   0  415.36   16.70
   2   2   0  406.66   15.90
   2   2   1  450.95   17.10
   2   2   1  425.56   17.20
   2   2   2 1131.49   45.10
   2   2   3   60.89    3.20
   2   2   4   46.20    2.80
   2   2   5    6.70    1.20
   2   2   6    5.00    1.20
   2   2   7   28.80    2.60
   3   2  -9   12.50    3.10
   3   2  -8    1.20    1.30
   3   2  -7   84.09    6.00
   3   2  -6   21.50    2.70
   3   2  -5   24.00    2.60
  -3  -2   4   83.89    4.20
   3   2  -4   91.89    5.20
  -3  -2   3  230.98    9.80
   3   2  -3  251.87   10.90
   3   2  -3  254.27    9.60
   3   2  -2  742.73   29.50
   3   2  -2  744.83   28.70
   3   2  -1  160.48    6.90
   3   2  -1  162.08    6.30
   3   2   0 1171.78   47.50
   3   2   0 1241.38   46.60
   3   2   1  167.28    6.90
   3   2   1  189.38    9.10
   3   2   2  833.32   33.20
   3   2   2  847.12   32.70
   3   2   3  282.97   10.80
   3   2   3  273.17   11.40
   3   2   4   97.39    4.90
   3   2   4  105.39    4.20
   3   2   5   23.40    2.00
   3   2   6   19.00    1.90
   3   2   7   87.99    3.80
   3   2   8    1.90    0.50
   4   2  -9    2.30    1.80
   4   2  -8    3.20    1.60
   4   2  -7   27.70    3.40
   4   2  -6   46.00    4.00
   4   2  -5   51.99    3.90
   4   2  -4  310.27   13.90
   4   2  -3  127.89    5.10
   4   2  -2   87.89    3.60
   4   2  -2   87.49    4.50
   4   2  -1  161.98    6.50
   4   2  -1  170.68    7.20
   4   2   0 1651.63   73.09
   4   2   0 1703.13   64.89
   4   2   1  174.88    6.70
   4   2   1  170.48    6.80
   4   2   2   96.09    3.80
   4   2   2   91.89    3.80
   4   2   3  144.89    5.80
   4   2   3  146.79    6.20
   4   2   4  324.37   12.20
   4   2   4  296.17   12.80
   4   2   5   49.00    3.10
   4   2   5   58.69    2.40
   4   2   6   49.50    2.30
   4   2   7   30.80    1.70
   4   2   8    3.30    0.60
   5   2  -9    4.50    2.40
   5   2  -8   12.80    3.00
   5   2  -7   15.40    2.70
   5   2  -6   79.09    5.60
   5   2  -5    8.00    1.80
   5   2  -4   14.60    0.90
   5   2  -4   14.90    1.90
   5   2  -3  199.88    9.30
   5   2  -3  202.28    8.00
   5   2  -2  313.77   12.20
   5   2  -2  312.17   13.20
   5   2  -1  308.07   12.80
   5   2  -1  316.67   12.20
   5   2   0  246.78    9.60
   5   2   0  244.78    9.90
   5   2   1  310.87   12.40
   5   2   1  328.47   12.40
   5   2   2  363.06   14.20
   5   2   2  366.46   14.20
   5   2   3  224.78    8.60
   5   2   3  210.28    8.70
   5   2   4   15.30    1.20
   5   2   4   16.40    0.90
   5   2   5    8.80    0.70
   5   2   6   89.19    3.90
   5   2   7   18.20    1.20
   5   2   8   14.00    1.60
   6   2  -8   22.40    3.50
   6   2  -7    9.10    2.30
   6   2  -6   11.80    2.20
   6   2  -5    8.70    1.90
   6   2  -4   32.90    1.60
   6   2  -3   90.19    3.70
   6   2  -3   83.39    4.90
   6   2  -2   91.89    4.80
   6   2  -2   92.49    3.80
   6   2  -1   99.99    4.00
   6   2  -1   96.09    4.70
   6   2   0   20.50    1.00
   6   2   0   18.30    1.20
   6   2   1   99.79    4.00
   6   2   1   96.29    4.00
   6   2   2  102.69    4.20
   6   2   3   94.59    3.90
   6   2   4   34.30    1.60
   6   2   5    9.70    0.70
   6   2   6   13.30    1.00
   6   2   7    9.40    0.90
   7   2  -8    4.50    2.10
   7   2  -7   16.90    2.90
   7   2  -6    3.20    1.50
   7   2  -5    4.20    1.40
   7   2  -4   63.69    2.90
   7   2  -4   65.29    4.40
   7   2  -3  247.68    9.60
   7   2  -3  236.28   11.00
   7   2  -2   77.19    4.20
   7   2  -2   74.99    3.20
   7   2  -1  101.59    4.20
   7   2  -1  101.89    4.90
   7   2   0   96.09    4.00
   7   2   0   97.49    4.40
   7   2   1  100.79    4.10
   7   2   2   74.69    3.10
   7   2   3  267.87   10.50
   7   2   4   70.49    3.10
   7   2   5    3.60    0.50
   7   2   6    3.30    0.50
   7   2   7   18.00    1.20
   8   2  -8    2.70    1.70
   8   2  -7   25.70    3.50
   8   2  -6   12.40    2.30
   8   2  -5   23.90    1.40
   8   2  -5   24.90    2.90
   8   2  -4    8.50    1.60
   8   2  -4    8.60    0.80
   8   2  -3    3.60    0.50
   8   2  -3    2.30    0.90
   8   2  -2   82.89    4.60
   8   2  -2   84.09    3.60
   8   2  -1   97.99    4.80
   8   2  -1   95.09    4.00
   8   2   0   13.80    0.80
   8   2   0   12.80    1.10
   8   2   1   93.09    3.90
   8   2   2   79.49    3.40
   8   2   3    2.80    0.40
   8   2   4    8.60    0.70
   8   2   5   24.80    1.40
   8   2   6   15.40    1.10
   8   2   7   27.60    1.60
   9   2  -8    1.10    1.50
   9   2  -7   11.60    2.70
   9   2  -6    7.40    2.10
   9   2  -5    1.60    0.50
   9   2  -5    2.60    1.30
   9   2  -4   38.20    3.30
   9   2  -4   41.70    2.10
   9   2  -3   66.29    3.00
   9   2  -3   65.69    4.30
   9   2  -2  105.09    4.50
   9   2  -2  109.79    5.70
   9   2  -1    4.90    0.90
   9   2  -1    4.00    0.50
   9   2   0   20.30    1.50
   9   2   0   19.80    1.10
   9   2   1    4.80    0.50
   9   2   2  102.69    4.30
   9   2   3   62.49    2.80
   9   2   4   39.50    1.90
   9   2   5    1.60    0.40
   9   2   6    7.20    0.80
   9   2   7   13.90    1.10
  10   2  -7    2.90    1.70
  10   2  -6    2.10    1.40
  10   2  -5    6.90    1.90
  10   2  -5    7.70    0.90
  10   2  -4   18.40    2.40
  10   2  -4   19.50    1.30
  10   2  -3   23.70    2.40
  10   2  -3   26.00    1.50
  10   2  -2  123.49    6.30
  10   2  -2  118.89    5.10
  10   2  -1  188.98    8.50
  10   2  -1  186.28    7.60
  10   2   0    4.40    0.50
  10   2   1  180.38    7.30
  10   2   2  112.79    4.70
  10   2   3   20.90    1.20
  10   2   4   17.00    1.10
  10   2   5    6.00    0.70
  10   2   6    3.30    0.60
  10   2   7    4.40    0.70
  11   2  -7   28.00    3.70
  11   2  -6   25.10    3.30
  11   2  -5    3.40    0.60
  11   2  -5    3.40    1.40
  11   2  -4    7.30    1.80
  11   2  -4    9.50    0.90
  11   2  -3  271.97   12.70
  11   2  -3  278.27   11.10
  11   2  -2  106.99    5.80
  11   2  -2  105.79    4.60
  11   2  -1   33.60    1.80
  11   2   0   48.30    2.30
  11   2   1   31.60    1.70
  11   2   2   96.59    4.10
  11   2   3  248.78    9.90
  11   2   4    7.30    0.70
  11   2   5    3.70    0.60
  11   2   6   25.10    1.50
  12   2  -6   21.30    1.60
  12   2  -6   18.40    2.90
  12   2  -5   25.10    1.60
  12   2  -5   21.50    2.90
  12   2  -4   94.89    4.20
  12   2  -4   84.79    5.70
  12   2  -3    8.90    1.80
  12   2  -3   10.20    1.00
  12   2  -2  198.58    8.20
  12   2  -1   61.79    2.90
  12   2   0  114.69    4.90
  12   2   1   58.99    2.80
  12   2   2  191.48    7.80
  12   2   3    9.00    0.80
  12   2   4   73.89    3.30
  12   2   5   19.60    1.20
  12   2   6   17.00    1.20
  13   2  -6   14.20    1.30
  13   2  -5   39.30    3.90
  13   2  -5   42.50    2.40
  13   2  -4   89.29    6.00
  13   2  -4   96.29    4.30
  13   2  -3   43.70    2.30
  13   2  -2   61.69    3.00
  13   2  -1   20.50    1.40
  13   2   0  153.98    6.50
  13   2   1   17.50    1.20
  13   2   2   54.29    2.60
  13   2   3   37.20    1.90
  13   2   4   80.89    3.60
  13   2   5   32.00    1.80
  13   2   6   11.40    1.00
 -14  -2   6   12.10    2.20
  14   2  -6   16.70    1.40
 -14  -2   5    5.50    1.60
  14   2  -5    8.10    1.10
  14   2  -4   21.70    1.60
  14   2  -3   47.90    2.50
  14   2  -2    0.60    0.40
  14   2  -1   34.00    2.00
  14   2   0    1.50    0.50
  14   2   1   34.80    1.90
  14   2   2    0.90    0.40
  14   2   3   40.50    2.10
  14   2   4   17.10    1.20
  14   2   5    5.60    0.70
  14   2   6   12.50    1.10
  15   2  -5    2.90    0.80
  15   2  -4    1.10    0.50
  15   2  -3   12.30    1.10
  15   2  -2   20.20    1.40
  15   2  -1    6.70    0.90
  15   2   0    0.50    0.40
  15   2   1    5.10    0.70
  15   2   2   17.90    1.30
  15   2   3   10.10    0.90
  15   2   4    1.30    0.50
  15   2   5    1.90    0.50
  16   2  -4    5.10    1.00
  16   2  -3    0.00    0.50
  16   2  -2    2.80    0.60
  16   2  -1    4.80    0.80
  16   2   0   10.20    1.00
  16   2   1    4.40    0.70
  16   2   2    3.10    0.60
  16   2   3    0.00    1.10
  16   2   3    0.40    0.40
  16   2   4    4.70    0.70
  16   2   4    4.90    2.20
  17   2  -3    1.60    0.70
  17   2  -2    2.80    0.70
  17   2  -1    1.80    0.60
  17   2   0    1.30    0.50
  17   2   1    1.80    0.60
  17   2   2    2.00    0.60
  17   2   3    1.70    0.50
  18   2   0   -0.20    0.40
  18   2   1    2.30    0.70
  18  -3   1    8.30    1.10
  18  -3   0    0.80    0.50
  18  -3  -1    7.80    1.20
  17  -3   2    0.70    0.50
  17  -3   1    3.00    0.70
  17  -3   0   13.90    1.30
  17  -3  -1    3.40    0.70
  17  -3  -2    1.00    0.70
  17  -3  -3    7.70    1.80
  16  -3   4    3.50    2.10
  16  -3   3    6.50    2.40
  16  -3   2    8.90    1.00
  16  -3   1    1.10    0.50
  16  -3   0    4.20    0.80
  16  -3  -1    1.60    0.60
  16  -3  -2   11.20    1.20
  16  -3  -3    9.30    1.20
  16  -3  -4    3.70    0.90
  15  -3   5    6.00    2.60
  15  -3   4   18.10    3.60
  15  -3   3    8.20    2.50
  15  -3   3    9.60    0.90
  15  -3   2    1.40    0.50
  15  -3   2    2.10    1.50
  15  -3   1    1.40    0.50
  15  -3   0   13.80    1.20
  15  -3  -1    1.20    0.50
  15  -3  -2    2.80    0.70
  15  -3  -3   12.30    1.30
  15  -3  -4   19.20    1.60
  15  -3  -5    6.60    1.20
  14  -3   5    3.70    2.20
  14  -3   4    0.30    1.40
  14  -3   3   33.90    4.30
  14  -3   3   32.70    1.80
  14  -3   2    5.30    2.00
  14  -3   2    5.90    0.80
  14  -3   1    9.40    0.90
  14  -3   0    0.00    0.40
  14  -3  -1   10.30    1.00
  14  -3  -2    5.00    0.80
  14  -3  -3   38.70    2.30
  14  -3  -4    1.10    0.60
 -14   3   4    1.00    1.60
  14  -3  -5    4.60    0.90
 -14   3   5    4.80    1.70
 -14   3   6    7.80    2.20
  13  -3   6   12.20    3.60
  13  -3   5    0.40    1.40
  13  -3   4   25.90    4.00
  13  -3   3    6.00    0.80
  13  -3   3    5.30    2.10
  13  -3   2  108.39    4.70
  13  -3   2  109.29    7.60
  13  -3   1   23.20    3.10
  13  -3   1   22.10    1.40
  13  -3   0  121.59    5.30
  13  -3  -1   23.00    1.50
  13  -3  -2  114.79    5.10
  13  -3  -3    6.70    0.90
 -13   3   3    6.70    1.60
  13  -3  -4   27.90    1.80
 -13   3   4   24.40    2.90
 -13   3   5    0.60    1.10
 -13   3   6   12.50    2.40
  12  -3   6    1.30    1.80
  12  -3   5    6.00    2.50
  12  -3   4    9.50    2.70
  12  -3   3    2.40    0.50
  12  -3   3    2.40    1.70
  12  -3   2   42.10    4.40
  12  -3   2   40.70    2.10
  12  -3   1  164.08    7.00
  12  -3   1  174.48    9.60
  12  -3   0    1.70    1.10
  12  -3   0    1.90    0.50
  12  -3  -1  170.28    7.10
  12  -3  -2   45.70    2.40
 -12   3   2   42.60    3.20
  12  -3  -3    4.00    0.70
 -12   3   3    2.60    1.10
  12  -3  -4   10.60    1.20
 -12   3   4   10.70    2.10
 -12   3   5    8.00    2.00
 -12   3   6    1.30    1.20
 -12   3   7   15.70    3.10
  11  -3   7   13.40    3.30
  11  -3   6    9.80    3.10
  11  -3   5   64.99    6.30
  11  -3   4   35.10    2.20
  11  -3   4   36.30    4.50
  11  -3   3   50.59    4.90
  11  -3   3   52.09    2.40
  11  -3   2   12.10    2.40
  11  -3   2   12.10    0.90
  11  -3   1   60.09    4.80
  11  -3   1   60.79    2.80
  11  -3   0   31.00    1.70
  11  -3   0   30.60    3.00
  11  -3  -1   60.29    2.80
 -11   3   1   56.89    3.30
  11  -3  -2   11.70    1.00
 -11   3   2   11.80    1.70
  11  -3  -3   55.39    2.80
 -11   3   3   56.39    4.00
  11  -3  -4   44.20    2.30
 -11   3   4   37.40    3.40
 -11   3   5   54.29    4.40
 -11   3   6    8.30    2.10
 -11   3   7   13.80    2.60
  10  -3   7    1.00    1.60
  10  -3   6   90.19    7.60
  10  -3   5   10.50    2.90
  10  -3   4   21.60    1.20
  10  -3   4   20.10    3.30
  10  -3   3    6.50    2.00
  10  -3   3    7.00    0.60
  10  -3   2   40.20    2.00
  10  -3   2   43.20    4.10
  10  -3   1   24.80    1.40
  10  -3   1   25.90    2.90
  10  -3   0    0.30    0.30
  10  -3   0    0.50    0.70
 -10   3   0    0.30    0.40
  10  -3  -1   23.50    2.10
  10  -3  -1   25.00    1.40
 -10   3   1   24.50    1.90
  10  -3  -2   43.70    2.20
 -10   3   2   43.80    3.10
  10  -3  -3    6.90    0.80
 -10   3   3    7.80    1.50
  10  -3  -4   25.60    1.60
 -10   3   4   24.10    2.70
 -10   3   5   11.10    2.10
 -10   3   6   87.99    6.00
 -10   3   7   -0.30    0.90
   9  -3   8   34.70    4.80
   9  -3   7   16.70    3.50
   9  -3   6   10.60    3.00
   9  -3   5    4.00    1.80
   9  -3   4   24.20    1.30
   9  -3   4   25.20    3.40
   9  -3   3  129.29    8.30
   9  -3   3  133.49    5.40
   9  -3   2   13.40    0.90
   9  -3   2   12.90    2.20
   9  -3   1   80.39    3.50
   9  -3   1   81.39    5.40
   9  -3   0  145.59    5.90
   9  -3   0  143.09    7.50
  -9   3   0  141.09    6.10
   9  -3  -1   79.89    4.40
   9  -3  -1   84.89    3.60
  -9   3   1   81.69    4.20
   9  -3  -2   15.10    1.00
  -9   3   2   12.30    1.60
   9  -3  -3  136.09    5.70
  -9   3   3  135.89    7.10
   9  -3  -4   30.40    1.70
  -9   3   4   24.70    2.70
  -9   3   5    3.50    1.40
  -9   3   6    7.10    1.90
  -9   3   7   14.00    2.60
  -9   3   8   29.50    5.10
   8  -3   8    6.30    2.60
   8  -3   7   32.90    4.50
   8  -3   6   31.20    4.20
   8  -3   5   30.30    3.90
   8  -3   4   81.69    6.20
   8  -3   4   76.39    3.30
   8  -3   3   83.09    6.00
   8  -3   3   81.49    3.40
   8  -3   2   -0.10    0.80
   8  -3   2    0.10    0.20
   8  -3   1  423.26   18.90
   8  -3   1  417.56   16.60
  -8   3  -1  440.76   16.90
   8  -3   0  103.39    4.20
   8  -3   0  102.49    5.60
  -8   3   0   96.19    4.40
   8  -3  -1  416.86   15.90
   8  -3  -1  403.16   16.80
  -8   3   1  399.96   16.60
   8  -3  -2    0.10    0.30
  -8   3   2    0.20    0.50
   8  -3  -3   85.59    3.70
  -8   3   3   83.69    4.90
  -8   3   4   78.19    4.90
  -8   3   5   31.20    3.00
  -8   3   6   29.00    3.10
  -8   3   7   29.10    3.30
  -8   3   8    4.60    1.80
   7  -3   8    0.90    1.40
   7  -3   7    6.50    2.30
   7  -3   6   35.90    4.30
   7  -3   5   69.19    5.80
   7  -3   4  133.39    5.60
   7  -3   4  144.99    8.70
   7  -3   3    3.00    1.40
   7  -3   3    3.50    0.40
   7  -3   2  158.38    8.80
   7  -3   2  159.08    6.50
  -7   3  -2  170.38    6.70
   7  -3   1  285.47   13.20
   7  -3   1  277.87   11.20
  -7   3  -1  294.07   11.50
   7  -3   0   15.00    1.70
   7  -3   0   14.80    0.90
  -7   3   0   14.50    1.00
   7  -3  -1  269.57   10.50
   7  -3  -1  266.37   11.30
  -7   3   1  266.27   11.20
   7  -3  -2  163.98    6.50
  -7   3   2  155.68    7.50
   7  -3  -3    4.80    0.50
  -7   3   3    2.80    1.00
  -7   3   4  136.69    7.30
  -7   3   5   63.69    4.50
  -7   3   6   32.60    3.20
  -7   3   7    6.40    1.80
  -7   3   8    0.90    1.20
   6  -3   8   15.10    3.10
   6  -3   7    8.60    2.60
   6  -3   6    1.00    1.30
   6  -3   5   24.50    3.30
   6  -3   4  207.88   11.50
   6  -3   4  222.08    8.50
   6  -3   3    8.60    0.50
  -6   3  -3    9.00    1.00
   6  -3   2   94.49    3.90
  -6   3  -2  100.09    4.20
   6  -3   1   17.40    1.90
   6  -3   1   17.40    0.90
  -6   3  -1   17.80    0.90
   6  -3   0 1094.39   42.50
   6  -3   0 1086.99   45.80
  -6   3   0 1090.69   43.30
   6  -3  -1   17.10    0.90
   6  -3  -1   17.40    1.30
  -6   3   1   17.60    1.40
   6  -3  -2   92.99    3.90
  -6   3   2   95.39    4.90
   6  -3  -3    8.50    0.70
  -6   3   4  208.88   10.00
  -6   3   5   21.80    2.40
  -6   3   6    1.80    1.10
  -6   3   7    7.20    1.90
  -6   3   8   16.20    2.60
   5  -3   8   12.50    2.90
   5  -3   7   50.59    5.10
   5  -3   6   22.20    3.20
   5  -3   5   21.10    3.00
  -5   3  -5   20.00    2.90
   5  -3   4  161.88    9.30
   5  -3   4  177.18    6.70
  -5   3  -4  164.38    7.60
   5  -3   3    1.50    0.20
   5  -3   3    2.00    1.10
  -5   3  -3    1.50    0.50
   5  -3   2  280.67   13.40
   5  -3   2  292.17   11.30
  -5   3  -2  298.47   11.70
   5  -3   1    4.70    0.40
   5  -3   1    4.30    1.00
  -5   3  -1    4.50    0.40
   5  -3   0    0.20    0.20
   5  -3   0    0.20    0.40
  -5   3   0    0.10    0.20
   5  -3  -1    4.40    0.60
   5  -3  -1    4.50    0.40
  -5   3   1    4.30    0.70
   5  -3  -2  280.37   11.00
  -5   3   2  279.97   12.00
  -5   3   3    2.10    0.80
  -5   3   4  152.58    7.70
  -5   3   5   19.40    2.30
  -5   3   6   18.50    2.40
  -5   3   7   43.40    3.90
  -5   3   8   12.50    2.30
  -5   3   9   13.20    3.00
   4  -3   8   24.10    3.70
   4  -3   7   11.60    2.60
   4  -3   6   38.90    4.10
  -4   3  -6   36.50    3.50
   4  -3   5   15.40    2.40
   4  -3   5   14.00    0.80
  -4   3  -5   14.50    1.70
   4  -3   4    7.80    0.50
   4  -3   4    8.00    1.80
  -4   3  -4    7.70    1.10
   4  -3   3   28.70    1.20
   4  -3   3   28.00    2.80
  -4   3  -3   27.40    1.90
   4  -3   2  171.68    6.70
   4  -3   2  171.88    8.50
  -4   3  -2  168.68    7.10
   4  -3   1  617.24   26.00
   4  -3   1  639.74   24.70
  -4   3  -1  665.13   26.30
   4  -3   0    7.20    0.90
   4  -3   0    7.00    0.40
  -4   3   0    7.20    0.60
   4  -3  -1  616.04   24.30
   4  -3  -1  644.94   26.00
  -4   3   1  619.04   24.70
  -4   3   2  156.78    7.10
  -4   3   3   26.30    2.20
  -4   3   4    7.50    1.30
  -4   3   5   13.90    1.90
  -4   3   6   37.20    3.30
  -4   3   7    8.60    1.90
  -4   3   8   22.60    2.90
  -4   3   9    5.10    1.80
   3  -3   7   53.89    5.00
   3  -3   6   45.30    4.40
  -3   3  -6   51.39    3.80
   3  -3   5  102.79    4.10
   3  -3   5  103.29    6.60
  -3   3  -5   96.19    5.50
   3  -3   4  170.48    9.00
   3  -3   4  167.78    6.50
  -3   3  -4  162.08    7.70
   3  -3   3   30.70    1.30
   3  -3   3   30.80    2.80
  -3   3  -3   32.20    2.10
   3  -3   2  152.38    5.80
   3  -3   2  150.58    7.40
  -3   3  -2  143.59    6.30
   3  -3   1  293.47   13.60
   3  -3   1  329.77   12.50
  -3   3  -1  349.57   13.40
   3  -3   0 1627.34   67.99
   3  -3   0 1721.23   65.59
  -3   3   0 1727.33   81.29
   3  -3  -1  299.87   11.80
  -3   3   1  310.37   12.40
  -3   3   2  139.99    6.40
  -3   3   3   31.20    2.30
  -3   3   4  160.98    7.90
  -3   3   5   96.99    5.60
  -3   3   6   45.20    3.60
  -3   3   7   53.19    4.20
  -3   3   8    2.80    1.30
  -3   3   9   22.00    2.90
   2  -3   7   37.50    4.00
  -2   3  -7   37.40    3.50
   2  -3   6   63.79    5.10
  -2   3  -6   62.89    4.40
   2  -3   5   36.80    3.50
  -2   3  -5   35.10    2.90
   2  -3   4  225.08   11.00
  -2   3  -4  225.28   10.10
   2  -3   3   65.19    4.20
   2  -3   3   63.79    2.60
  -2   3  -3   64.59    3.50
   2  -3   2  154.98    5.50
   2  -3   2  131.29    6.70
  -2   3  -2  134.89    6.10
   2  -3   1  552.34   23.80
   2  -3   1  608.14   23.00
  -2   3  -1  634.74   24.20
   2  -3   0  159.08    6.30
   2  -3   0  164.68    6.80
  -2   3   0  163.48    6.60
  -2   3   1  591.34   24.30
  -2   3   2  147.19    6.60
  -2   3   3   65.29    3.70
  -2   3   4  219.18   10.00
  -2   3   5   34.30    2.80
  -2   3   6   58.09    4.10
  -2   3   7   32.20    3.10
  -2   3   8    7.60    1.90
  -2   3   9    6.10    1.80
  -1   3  -8    2.00    1.30
  -1   3  -7  207.78   10.80
   1  -3   6   63.99    5.00
  -1   3  -6   70.29    4.70
   1  -3   5   59.89    4.40
  -1   3  -5   59.89    4.00
   1  -3   4  645.14   26.70
  -1   3  -4  635.34   26.10
   1  -3   3   18.80    1.90
  -1   3  -3   19.40    1.60
   1  -3   2  331.67   13.70
  -1   3  -2  319.57   13.20
   1  -3   1  172.48    7.70
  -1   3  -1  192.18    7.40
   1  -3   0    0.90    0.20
  -1   3   0    0.40    0.10
  -1   3   1  174.58    7.10
  -1   3   2  332.67   13.60
  -1   3   3   22.60    1.80
  -1   3   4  683.73   27.70
  -1   3   5   58.09    3.80
  -1   3   6   60.19    4.10
  -1   3   7  177.88    9.20
  -1   3   8    1.30    1.00
  -1   3   9   11.60    2.20
   0   3  -9    0.10    1.20
   0   3  -8    2.00    1.40
   0   3  -7    0.40    1.00
   0  -3   6   34.10    3.30
   0  -3   5   -0.20    0.50
   0   3  -5   -0.40    0.60
   0  -3   4  453.95   18.90
   0   3  -4  432.16   18.60
   0  -3   3   -0.20    0.30
   0   3  -3    0.00    0.40
   0  -3   2  396.96   16.50
   0   3  -2  417.76   16.40
   0  -3   1   -2.60    0.20
   0   3  -1   -2.70    0.20
   0   3   0 2781.92  117.99
   0   3   1   -3.10    0.20
   0   3   2  470.85   18.80
   0   3   3    0.00    0.40
   0   3   4  452.25   18.80
   0   3   5   -0.20    0.60
   0   3   6   33.80    2.90
   0   3   7    0.00    0.80
   0   3   8    2.90    1.30
   1   3  -9   16.80    3.10
   1   3  -8    2.00    1.40
   1   3  -7  203.78   10.80
   1   3  -6   66.79    4.80
  -1  -3   5   60.29    3.90
   1   3  -5   57.69    4.10
  -1  -3   4  591.14   24.60
   1   3  -4  620.54   25.00
  -1  -3   3   18.40    1.50
   1   3  -3   19.00    1.70
  -1  -3   2  302.87   12.30
   1   3  -2  302.07   11.70
   1   3  -2  308.27   12.60
  -1  -3   1  170.88    6.80
   1   3  -1  158.38    6.50
   1   3  -1  176.78    7.00
   1   3   0    0.60    0.20
   1   3   0    0.50    0.10
   1   3   1  164.28    6.50
   1   3   2  344.37   13.80
   1   3   3   19.60    1.60
   1   3   4  693.23   27.90
   1   3   5   59.99    3.80
   1   3   6   65.09    4.20
   1   3   7  187.28    9.30
   1   3   8    1.60    1.00
   2   3  -9    5.70    2.10
   2   3  -8    8.70    2.40
   2   3  -7   34.20    3.60
   2   3  -6   64.19    4.80
  -2  -3   5   30.80    2.40
   2   3  -5   35.60    3.10
  -2  -3   4  196.88    8.90
   2   3  -4  207.78    9.60
  -2  -3   3   56.89    2.90
   2   3  -3   58.69    3.50
  -2  -3   2  130.19    5.40
   2   3  -2  131.79    6.00
   2   3  -2  126.59    5.10
   2   3  -1  552.74   21.40
   2   3  -1  550.24   22.60
   2   3   0  163.38    6.50
   2   3   0  168.68    6.70
   2   3   1  599.04   22.90
   2   3   1  563.44   22.50
   2   3   2  145.09    6.00
   2   3   3   65.29    3.30
   2   3   4  235.18   10.20
   2   3   5   34.10    2.50
   2   3   6   63.89    4.00
   2   3   7   33.40    2.90
   2   3   9    8.60    1.50
   3   3  -9   25.00    3.70
   3   3  -8    5.00    2.00
   3   3  -7   53.99    4.70
   3   3  -6   48.50    4.10
   3   3  -5   94.19    5.70
  -3  -3   4  143.39    6.40
   3   3  -4  149.69    7.50
  -3  -3   3   25.90    1.50
   3   3  -3   28.00    1.20
   3   3  -3   27.60    2.20
   3   3  -2  123.39    5.00
   3   3  -2  127.69    5.90
   3   3  -1  297.57   11.30
   3   3  -1  287.37   11.90
   3   3   0 1621.24   62.79
   3   3   0 1635.64   64.09
   3   3   1  350.46   13.30
   3   3   1  317.17   12.90
   3   3   2  147.89    5.70
   3   3   2  141.99    5.90
   3   3   3   33.20    1.50
   3   3   3   32.10    1.90
   3   3   4  182.58    7.20
   3   3   4  178.88    8.00
   3   3   5   96.49    5.00
   3   3   6   46.40    3.20
   3   3   7   56.49    2.70
   3   3   8    5.40    0.70
   4   3  -9    5.80    2.30
   4   3  -8   26.30    3.50
   4   3  -7    7.10    1.90
   4   3  -6   38.80    3.60
   4   3  -5   15.20    2.10
   4   3  -4    6.50    1.30
   4   3  -3   25.10    1.20
   4   3  -3   24.70    2.10
   4   3  -2  138.79    6.60
   4   3  -2  145.79    5.60
   4   3  -1  546.25   22.10
   4   3  -1  572.54   21.80
   4   3   0    6.80    0.40
   4   3   0    6.80    0.60
   4   3   1  644.04   24.10
   4   3   1  571.44   23.50
   4   3   2  171.28    6.70
   4   3   2  170.08    6.70
   4   3   3   27.40    1.30
   4   3   3   28.40    1.60
   4   3   4    8.90    0.60
   4   3   4    7.80    1.00
   4   3   5   13.10    1.40
   4   3   5   15.10    0.90
   4   3   6   48.00    2.30
   4   3   7   10.00    0.90
   4   3   8   29.20    1.70
   5   3  -8   16.50    3.00
   5   3  -7   49.00    4.50
   5   3  -6   19.10    2.60
   5   3  -5   18.80    2.30
   5   3  -4  160.08    8.20
   5   3  -4  161.58    6.50
   5   3  -2  253.17   10.90
   5   3  -2  247.88    9.80
   5   3  -1    3.60    0.70
   5   3  -1    4.10    0.40
   5   3   0    0.30    0.20
   5   3   0   -0.10    0.10
   5   3   1    4.30    0.40
   5   3   1    4.10    0.40
   5   3   2  284.47   11.50
   5   3   2  303.07   11.60
   5   3   3    1.80    0.30
   5   3   3    1.90    0.40
   5   3   4  175.78    7.00
   5   3   4  172.48    7.40
   5   3   5   23.40    1.30
   5   3   6   24.40    1.40
   5   3   7   57.69    2.80
   5   3   8   15.60    1.20
   6   3  -8   17.80    3.10
   6   3  -7    8.50    2.30
   6   3  -6    2.40    1.30
   6   3  -5   22.80    2.60
   6   3  -4  201.78    8.00
   6   3  -4  199.68    9.80
   6   3  -3    8.30    0.60
   6   3  -3    9.50    1.40
   6   3  -2   82.49    3.40
   6   3  -2   81.29    4.40
   6   3  -1   13.60    1.30
   6   3  -1   16.00    0.80
   6   3   0  944.61   38.10
   6   3   1   14.90    0.90
   6   3   1   15.50    0.80
   6   3   2   90.69    3.60
   6   3   2   85.89    3.50
   6   3   3    8.10    0.60
   6   3   4  232.68    9.20
   6   3   5   24.50    1.40
   6   3   6    2.10    0.50
   6   3   7    8.90    0.90
   6   3   8   20.10    1.40
   7   3  -8    0.00    1.10
   7   3  -7    8.20    2.30
   7   3  -6   34.90    3.50
   7   3  -5   67.49    4.90
   7   3  -5   70.49    3.10
   7   3  -4  137.79    5.50
   7   3  -4  124.69    7.00
   7   3  -3    3.00    0.40
   7   3  -3    2.50    0.90
   7   3  -2  138.29    6.60
   7   3  -2  135.69    5.60
   7   3  -1  247.38    9.50
   7   3  -1  234.58   10.30
   7   3   0   13.60    0.80
   7   3   0   11.90    1.00
   7   3   1  232.98    9.30
   7   3   1  237.48    9.40
   7   3   2  148.89    6.00
   7   3   3    2.80    0.40
   7   3   4  150.18    6.10
   7   3   5   75.59    3.30
   7   3   6   40.10    2.00
   7   3   7   10.00    0.90
   7   3   8    0.80    0.50
   8   3  -8    5.50    2.30
   8   3  -7   35.60    4.00
   8   3  -6   25.30    3.20
   8   3  -5   28.40    3.00
   8   3  -5   32.20    1.70
   8   3  -4   81.79    3.50
   8   3  -4   74.29    4.90
   8   3  -3   70.59    4.40
   8   3  -3   73.19    3.20
   8   3  -2   -0.10    0.20
   8   3  -2    0.20    0.50
   8   3  -1  358.66   14.90
   8   3  -1  359.46   14.10
   8   3   0   87.49    3.60
   8   3   0   85.79    4.10
   8   3   1  358.76   14.00
   8   3   2    0.10    0.20
   8   3   3   78.49    3.40
   8   3   4   88.29    3.80
   8   3   5   34.20    1.80
   8   3   6   31.10    1.70
   8   3   7   38.20    2.10
   9   3  -8   30.10    5.30
   9   3  -7   18.80    3.10
   9   3  -6    7.00    1.90
   9   3  -5    4.30    0.70
   9   3  -5    2.80    1.20
   9   3  -4   22.50    2.50
   9   3  -4   25.40    1.40
   9   3  -3  113.59    6.20
   9   3  -3  116.39    4.90
   9   3  -2   12.90    1.50
   9   3  -1   73.39    4.00
   9   3   0  127.29    5.70
   9   3   0  127.49    5.30
   9   3   1   69.29    3.00
   9   3   2   12.20    0.80
   9   3   3  113.49    4.70
   9   3   4   23.40    1.30
   9   3   5    3.40    0.50
   9   3   6    9.90    0.90
   9   3   7   19.30    1.40
  10   3  -7    0.10    1.10
  10   3  -6   86.29    6.10
  10   3  -5   11.60    2.10
  10   3  -5   11.00    1.00
  10   3  -4   24.20    1.40
  10   3  -4   19.90    2.40
  10   3  -3    7.30    1.40
  10   3  -3    6.80    0.70
  10   3  -2   35.20    2.70
  10   3  -2   37.60    1.90
  10   3  -1   22.80    1.30
  10   3  -1   21.00    1.80
  10   3   0    0.20    0.20
  10   3   1   22.00    1.20
  10   3   2   34.10    1.70
  10   3   3    5.60    0.60
  10   3   4   21.30    1.20
  10   3   5   10.70    0.90
  10   3   6   91.59    4.10
  10   3   7    0.10    0.40
  11   3  -7   14.60    3.10
  11   3  -6    8.50    1.00
  11   3  -6    7.40    2.10
  11   3  -5   62.59    2.90
  11   3  -5   52.99    4.50
  11   3  -4   35.00    3.30
  11   3  -4   41.20    2.10
  11   3  -3   47.50    2.30
  11   3  -3   45.30    3.50
  11   3  -2    9.30    1.50
  11   3  -2   11.60    0.90
  11   3  -1   51.99    2.50
  11   3   0   27.80    1.50
  11   3   1   50.09    2.40
  11   3   2    9.40    0.70
  11   3   3   43.30    2.10
  11   3   4   31.00    1.60
  11   3   5   56.49    2.70
  11   3   6    7.60    0.90
  11   3   7   14.30    1.20
  12   3  -7   20.50    3.30
  12   3  -6    1.60    0.60
  12   3  -6    0.80    1.20
  12   3  -5    6.60    1.90
  12   3  -5    7.00    0.90
  12   3  -4    8.80    1.90
  12   3  -4   10.70    1.00
  12   3  -3    1.60    1.00
  12   3  -3    2.30    0.50
  12   3  -2   38.10    2.00
  12   3  -1  145.49    6.10
  12   3   0    1.60    0.40
  12   3   1  138.99    5.80
  12   3   2   35.00    1.80
  12   3   3    2.40    0.50
  12   3   4    9.70    0.80
  12   3   5    6.70    0.80
  12   3   6    0.90    0.40
  12   3   7   18.30    1.30
  13   3  -6   12.10    2.50
  13   3  -6   12.40    1.20
  13   3  -5    0.80    1.10
  13   3  -5    1.20    0.60
  13   3  -4   23.90    1.60
  13   3  -4   23.80    2.80
  13   3  -3    7.20    0.90
  13   3  -2  104.79    4.70
  13   3  -1   17.60    1.20
  13   3   0  104.29    4.60
  13   3   1   19.10    1.30
  13   3   2   90.39    4.00
  13   3   3    5.30    0.70
  13   3   4   20.70    1.30
  13   3   5    0.70    0.40
  13   3   6    9.70    0.90
  14   3  -6   10.60    1.20
  14   3  -5    3.50    0.80
  14   3  -5    3.90    1.60
  14   3  -4    1.00    0.50
  14   3  -3   32.60    1.90
  14   3  -2    5.60    0.80
  14   3  -1    8.50    0.90
  14   3   0    0.20    0.40
  14   3   1    7.60    0.80
  14   3   2    4.10    0.60
  14   3   3   28.10    1.60
  14   3   4    1.00    0.40
  14   3   5    3.80    0.60
  14   3   6    8.00    0.90
  15   3  -5    7.50    1.10
  15   3  -4   18.50    1.50
  15   3  -3    7.70    1.00
  15   3  -2    2.10    0.60
  15   3  -1    1.00    0.50
  15   3   0   11.40    1.00
  15   3   1    1.30    0.50
  15   3   2    1.70    0.50
  15   3   3    8.20    0.90
  15   3   4   15.20    1.20
  15   3   5    6.30    0.80
  16   3  -4    2.50    0.70
  16   3  -3    7.40    1.00
  16   3  -2    8.30    1.00
  16   3  -1    1.50    0.50
  16   3   0    2.90    0.60
  16   3   1    1.50    0.50
  16   3   2    8.80    0.90
  16   3   3    7.10    0.90
  16   3   4    2.60    0.60
  17   3  -2    0.20    0.50
  17   3  -1    3.40    0.70
  17   3   0   11.80    1.10
  17   3   1    3.50    0.70
  17   3   2    0.30    0.40
  17   3   3    5.20    0.80
  18  -4   1   31.60    2.10
  18  -4   0   36.20    2.30
  18  -4  -1   36.90    2.70
  17  -4   1   -0.10    0.40
  17  -4   0   37.60    2.30
  17  -4  -1    0.50    0.50
  17  -4  -2    8.20    1.20
  16  -4   4    7.20    2.80
  16  -4   3    8.70    2.70
  16  -4   2    8.80    1.00
  16  -4   1   11.80    1.10
  16  -4   0   12.30    1.20
  16  -4  -1   12.10    1.30
  16  -4  -2   10.00    1.30
  16  -4  -3    9.70    1.30
  16  -4  -4   11.40    2.10
  15  -4   5    0.20    1.50
  15  -4   4   -0.20    1.30
  15  -4   3   14.30    3.10
  15  -4   2    2.80    1.70
  15  -4   2    4.10    0.70
  15  -4   1   22.90    1.60
  15  -4   0   16.10    1.30
  15  -4  -1   24.20    1.70
  15  -4  -2    4.40    0.80
  15  -4  -3   15.60    1.40
  15  -4  -4    1.00    0.60
  14  -4   5   -0.60    1.30
  14  -4   4    8.50    2.70
  14  -4   3   20.00    3.40
  14  -4   2    0.20    0.40
  14  -4   2    0.40    1.20
  14  -4   1   12.10    1.10
  14  -4   1   10.80    2.70
  14  -4   0    8.60    0.90
  14  -4  -1   11.50    1.10
  14  -4  -2   -0.20    0.40
  14  -4  -3   20.30    1.50
  14  -4  -4   13.30    1.30
 -14   4   4   11.10    2.10
 -14   4   5   -0.40    0.90
 -14   4   6    6.60    2.10
  13  -4   6   19.30    4.00
  13  -4   5    8.90    3.00
  13  -4   4   16.40    3.40
  13  -4   3   27.40    3.90
  13  -4   2   16.30    1.20
  13  -4   2   13.70    2.60
  13  -4   1   70.69    5.50
  13  -4   1   68.39    3.30
  13  -4   0    1.70    0.50
  13  -4  -1   70.79    3.40
  13  -4  -2   18.20    1.40
  13  -4  -3   31.50    1.90
 -13   4   3   28.30    2.80
  13  -4  -4   21.40    1.60
 -13   4   4   18.70    2.60
 -13   4   5   11.90    2.30
 -13   4   6   18.60    2.90
  12  -4   6    3.50    2.10
  12  -4   5    4.30    2.30
  12  -4   4   17.50    3.40
  12  -4   3    6.10    0.70
  12  -4   2   21.80    1.40
  12  -4   2   24.60    3.40
  12  -4   1   86.49    6.10
  12  -4   1   85.99    3.90
  12  -4   0   12.00    1.00
  12  -4   0   12.30    2.10
  12  -4  -1   84.39    3.80
  12  -4  -2   27.30    1.70
 -12   4   2   24.50    2.30
  12  -4  -3    5.80    0.80
 -12   4   3    6.00    1.60
  12  -4  -4   22.70    1.60
 -12   4   4   21.30    2.70
 -12   4   5    5.20    1.70
 -12   4   6    4.20    1.70
  11  -4   7   37.40    5.10
  11  -4   6   10.60    3.20
  11  -4   5   14.30    3.30
  11  -4   4   37.50    4.60
  11  -4   3    8.60    0.80
  11  -4   3    7.60    2.40
  11  -4   2   30.40    1.60
  11  -4   2   31.50    3.60
  11  -4   1    5.70    0.70
  11  -4   1    5.60    1.70
  11  -4   0    5.00    1.40
  11  -4   0    5.00    0.60
  11  -4  -1    6.20    0.80
 -11   4   1    5.50    1.00
  11  -4  -2   35.20    1.90
 -11   4   2   32.70    2.60
  11  -4  -3    8.80    1.00
 -11   4   3    8.80    1.60
  11  -4  -4   42.20    2.30
 -11   4   4   37.40    3.50
 -11   4   5   10.30    2.20
 -11   4   6    9.30    2.20
 -11   4   7   38.70    4.10
  10  -4   7    6.90    2.70
  10  -4   6   10.60    3.00
  10  -4   5    2.60    1.70
  10  -4   4  135.49    9.10
  10  -4   3    4.30    1.70
  10  -4   3    4.10    0.50
  10  -4   2   39.40    1.90
  10  -4   2   39.60    4.00
  10  -4   1  105.49    4.40
  10  -4   1  101.39    6.50
  10  -4   0    9.80    1.70
  10  -4   0   10.10    0.80
 -10   4   0   10.20    0.90
  10  -4  -1   95.69    5.20
  10  -4  -1   99.49    4.30
 -10   4   1   98.39    4.90
  10  -4  -2   39.00    2.00
 -10   4   2   40.00    2.90
  10  -4  -3    3.90    0.60
 -10   4   3    4.80    1.30
  10  -4  -4  145.69    6.00
 -10   4   4  129.29    7.50
 -10   4   5    3.30    1.40
 -10   4   6   12.20    2.40
 -10   4   7    7.30    2.10
   9  -4   8   13.00    3.60
   9  -4   7    3.50    2.00
   9  -4   6    8.70    2.70
   9  -4   5   23.60    3.60
   9  -4   4    9.10    2.50
   9  -4   3   15.70    2.70
   9  -4   3   14.70    0.90
   9  -4   2   66.09    5.10
   9  -4   2   64.09    2.80
   9  -4   1   37.70    3.40
   9  -4   1   37.30    1.80
  -9   4  -1   37.10    1.90
   9  -4   0  482.05   20.70
   9  -4   0  484.05   18.90
  -9   4   0  488.45   19.20
   9  -4  -1   39.30    1.90
   9  -4  -1   38.20    2.60
  -9   4   1   36.90    2.40
   9  -4  -2   68.79    3.00
  -9   4   2   62.49    3.90
   9  -4  -3   14.50    1.10
  -9   4   3   15.80    2.00
  -9   4   4   10.70    1.80
  -9   4   5   22.80    2.70
  -9   4   6    8.70    2.10
  -9   4   7    4.00    1.60
   8  -4   8    0.20    1.40
   8  -4   7   30.00    4.40
   8  -4   6   82.59    7.00
   8  -4   5    6.90    2.20
   8  -4   4   35.40    4.00
   8  -4   3    3.00    0.40
   8  -4   3    3.00    1.40
   8  -4   2  166.88    9.30
   8  -4   2  172.78    6.80
   8  -4   1   35.50    3.20
   8  -4   1   34.90    1.70
  -8   4  -1   37.10    1.70
   8  -4   0  114.19    4.70
   8  -4   0  114.39    6.10
  -8   4   0  113.59    5.00
   8  -4  -1   34.50    2.40
   8  -4  -1   39.50    1.80
  -8   4   1   35.20    2.30
   8  -4  -2  170.38    7.00
  -8   4   2  174.38    8.10
   8  -4  -3    2.70    0.50
  -8   4   3    2.20    0.90
  -8   4   4   34.20    3.00
  -8   4   5    6.20    1.60
  -8   4   6   83.49    5.70
  -8   4   7   29.90    3.40
  -8   4   8    0.80    1.20
   7  -4   8   31.80    4.60
   7  -4   7    9.40    2.80
   7  -4   6   68.19    6.20
   7  -4   5   26.90    3.60
   7  -4   4   11.50    2.40
   7  -4   3    1.30    1.10
   7  -4   3    1.60    0.30
   7  -4   2   28.70    1.40
   7  -4   2   27.90    3.00
  -7   4  -2   30.20    1.60
   7  -4   1   27.20    2.60
   7  -4   1   28.50    1.40
  -7   4  -1   28.00    1.40
   7  -4   0   62.99    2.60
   7  -4   0   58.39    3.70
  -7   4   0   60.99    2.90
   7  -4  -1   28.80    1.40
   7  -4  -1   25.60    1.90
  -7   4   1   26.70    1.80
   7  -4  -2   28.50    1.50
  -7   4   2   29.40    2.30
   7  -4  -3    2.00    0.40
  -7   4   3    1.30    0.70
  -7   4   4   10.20    1.70
  -7   4   5   24.90    2.70
  -7   4   6   62.59    4.70
  -7   4   7    7.40    2.00
  -7   4   8   31.90    3.60
   6  -4   8   10.10    2.90
   6  -4   7   39.70    4.70
   6  -4   6    6.00    2.10
   6  -4   5   10.70    2.40
   6  -4   4  112.29    4.60
   6  -4   4  126.59    7.80
  -6   4  -4  108.69    5.70
   6  -4   3   38.60    1.70
   6  -4   3   41.60    3.80
  -6   4  -3   36.40    2.30
   6  -4   2  359.56   17.00
   6  -4   2  390.26   14.70
  -6   4  -2  389.76   15.10
   6  -4   1   73.29    4.60
   6  -4   1   72.99    3.10
  -6   4  -1   75.69    3.20
   6  -4   0 1006.70   38.80
   6  -4   0  968.60   39.80
  -6   4   0 1042.60   40.40
   6  -4  -1   70.89    3.00
   6  -4  -1   71.69    3.60
  -6   4   1   72.49    3.60
   6  -4  -2  371.46   14.70
  -6   4   2  379.76   15.70
  -6   4   3   37.70    2.90
  -6   4   4  116.49    6.40
  -6   4   5    9.30    1.70
  -6   4   6    5.40    1.70
  -6   4   7   37.50    3.70
  -6   4   8    6.80    2.00
   5  -4   8    7.90    2.50
   5  -4   7    7.00    2.30
   5  -4   6   10.80    2.50
   5  -4   5    1.50    1.20
  -5   4  -5    1.60    0.80
   5  -4   4    5.40    0.40
   5  -4   4    5.00    1.60
  -5   4  -4    5.00    1.00
   5  -4   3  182.98    7.10
   5  -4   3  190.58    9.80
  -5   4  -3  174.68    7.90
   5  -4   2   85.09    3.40
   5  -4   2   82.59    5.20
  -5   4  -2   85.29    3.80
   5  -4   1  125.39    5.00
   5  -4   1  126.59    6.50
  -5   4  -1  129.19    5.20
   5  -4   0  207.28    9.40
   5  -4   0  216.08    8.40
  -5   4   0  221.38    8.70
   5  -4  -1  120.99    4.90
   5  -4  -1  123.49    5.40
  -5   4   1  119.29    5.50
   5  -4  -2   79.09    3.40
  -5   4   2   83.39    4.30
  -5   4   3  181.08    8.50
  -5   4   4    6.30    1.50
  -5   4   5    1.30    0.80
  -5   4   6   10.20    2.00
  -5   4   7    7.30    1.80
  -5   4   8    9.50    2.30
   4  -4   8    2.40    1.70
   4  -4   7   11.30    2.60
   4  -4   6   56.59    5.10
  -4   4  -6   50.99    3.80
   4  -4   5   32.00    3.50
  -4   4  -5   28.40    2.50
   4  -4   4    9.50    1.90
   4  -4   4    8.50    0.50
  -4   4  -4    6.80    1.10
   4  -4   3    3.80    1.30
   4  -4   3    3.60    0.30
  -4   4  -3    3.50    0.80
   4  -4   2  163.48    6.10
   4  -4   2  155.58    7.90
  -4   4  -2  150.88    6.60
   4  -4   1  214.08   10.00
   4  -4   1  230.88    8.70
  -4   4  -1  227.78    8.90
   4  -4   0  184.98    7.20
   4  -4   0  180.68    8.10
  -4   4   0  190.38    7.50
   4  -4  -1  213.18    8.60
  -4   4   1  223.38    9.10
  -4   4   2  159.78    7.30
  -4   4   3    3.10    0.90
  -4   4   4    8.00    1.40
  -4   4   5   29.30    2.80
  -4   4   6   52.99    4.10
  -4   4   7   10.70    2.10
  -4   4   8    2.20    1.30
  -4   4   9    2.10    1.40
   3  -4   7    2.40    1.50
  -3   4  -7    3.00    1.30
   3  -4   6  120.19    7.70
  -3   4  -6  109.29    6.40
   3  -4   5   98.89    6.40
  -3   4  -5   87.69    5.20
   3  -4   4   64.49    2.60
   3  -4   4   67.99    4.80
  -3   4  -4   59.99    3.70
   3  -4   3   65.49    4.40
   3  -4   3   69.19    2.60
  -3   4  -3   59.99    3.40
   3  -4   2   96.29    3.60
   3  -4   2   85.89    5.00
  -3   4  -2   88.59    4.10
   3  -4   1   29.90    2.20
   3  -4   1   30.90    1.30
  -3   4  -1   32.50    1.50
   3  -4   0 2009.10   81.79
   3  -4   0 1978.90   85.19
  -3   4   0 2111.19   94.19
  -3   4   1   30.70    1.80
  -3   4   2   90.29    4.50
  -3   4   3   64.79    3.80
  -3   4   4   63.59    4.00
  -3   4   5   97.59    5.70
  -3   4   6  115.49    6.70
  -3   4   7    2.30    1.30
  -3   4   8    9.70    2.20
  -3   4   9    5.30    1.70
   2  -4   7   35.20    3.90
  -2   4  -7   31.30    3.30
   2  -4   6   44.60    4.10
  -2   4  -6   40.80    3.50
   2  -4   5   89.89    5.90
  -2   4  -5   84.39    5.10
   2  -4   4  177.18    8.90
   2  -4   4  165.08    6.50
  -2   4  -4  162.58    7.90
   2  -4   3  390.06   16.40
   2  -4   3  381.36   15.20
  -2   4  -3  355.86   15.40
   2  -4   2  186.98    8.70
   2  -4   2  200.08    7.30
  -2   4  -2  179.58    7.90
   2  -4   1   12.20    0.50
   2  -4   1   12.10    1.20
  -2   4  -1   12.80    0.80
   2  -4   0  382.26   16.40
  -2   4   0  393.36   15.80
  -2   4   1   12.10    0.90
  -2   4   2  196.28    8.50
  -2   4   3  427.16   17.70
  -2   4   4  169.98    8.20
  -2   4   5   88.79    5.20
  -2   4   6   41.60    3.50
  -2   4   7   30.60    3.10
  -2   4   8    9.90    2.10
  -2   4   9   32.00    3.50
  -1   4  -8   24.00    3.10
  -1   4  -7   88.49    5.90
   1  -4   6  299.07   14.40
  -1   4  -6  295.87   13.90
   1  -4   5   59.89    4.40
  -1   4  -5   58.49    4.00
   1  -4   4  104.79    5.90
  -1   4  -4  100.99    5.40
   1  -4   3 1102.99   44.10
  -1   4  -3  997.60   41.20
   1  -4   2 1275.27   55.79
  -1   4  -2 1401.06   54.79
   1  -4   1  105.49    4.90
  -1   4  -1  108.79    4.60
  -1   4   0  114.79    4.60
  -1   4   1  105.69    4.50
  -1   4   2 1486.55   60.09
  -1   4   3 1233.78   49.20
  -1   4   4  114.49    5.90
  -1   4   5   60.39    4.00
  -1   4   6  313.47   14.20
  -1   4   7   81.09    5.30
  -1   4   8   25.20    2.90
  -1   4   9    1.30    1.20
   0   4  -9    0.30    1.20
   0   4  -8   15.30    2.70
   0   4  -7    0.70    1.00
   0  -4   6  471.75   20.80
   0   4  -6  475.45   20.80
   0  -4   5    0.30    0.60
   0   4  -5   -0.30    0.50
   0  -4   4  332.97   14.50
   0   4  -4  333.47   14.50
   0  -4   3    0.10    0.40
   0   4  -3    0.10    0.40
   0  -4   2  119.69    5.50
   0   4  -2  121.49    5.50
   0  -4   1   -1.40    0.20
   0   4  -1   -1.40    0.20
   0   4   0   14.30    0.80
   0   4   1   -1.50    0.20
   0   4   2  137.39    6.00
   0   4   3    0.20    0.40
   0   4   4  402.06   16.90
   0   4   5   -0.50    0.50
   0   4   6  495.75   21.10
   0   4   7    0.00    0.80
   0   4   8   12.80    2.10
   1   4  -9    2.30    1.60
   1   4  -8   25.10    3.30
   1   4  -7   84.29    5.90
   1   4  -6  301.27   14.20
  -1  -4   5   54.89    3.70
   1   4  -5   57.99    4.10
  -1  -4   4   92.29    5.00
   1   4  -4   98.39    5.30
  -1  -4   3 1006.00   40.00
   1   4  -3  996.00   39.60
  -1  -4   2 1219.48   50.49
   1   4  -2 1270.07   48.40
   1   4  -2 1286.67   51.49
   1   4  -1   98.49    4.40
   1   4  -1  102.89    3.90
   1   4   0  119.39    4.80
   1   4   0  114.49    4.60
   1   4   1  105.49    4.30
   1   4   2 1495.15   59.59
   1   4   3 1225.08   49.90
   1   4   4  113.19    5.70
   1   4   5   60.39    3.80
   1   4   6  313.37   14.00
   1   4   7   85.59    5.30
   2   4  -9   41.30    4.60
   2   4  -8   11.50    2.60
   2   4  -7   34.80    3.60
   2   4  -6   39.00    3.60
  -2  -4   5   80.39    4.50
   2   4  -5   84.69    5.20
  -2  -4   4  149.79    6.70
   2   4  -4  143.69    7.40
  -2  -4   3  316.87   13.60
   2   4  -3  342.37   14.30
   2   4  -3  351.16   13.00
  -2  -4   2  173.78    7.00
   2   4  -2  165.18    6.60
   2   4  -2  171.78    7.50
   2   4  -1   12.10    0.60
   2   4  -1   11.60    1.00
   2   4   0  386.46   15.50
   2   4   0  411.66   16.30
   2   4   1   11.90    0.60
   2   4   1   13.20    0.70
   2   4   2  187.78    7.60
   2   4   3  415.86   16.80
   2   4   4  182.28    8.20
   2   4   5   96.49    5.10
   2   4   6   40.90    3.10
   2   4   7   32.40    2.90
   2   4   9   39.50    2.20
   3   4  -9    6.90    2.40
   3   4  -8   11.10    2.60
   3   4  -7    2.90    1.50
   3   4  -6  106.79    6.60
   3   4  -5   90.89    5.60
  -3  -4   4   54.89    2.80
   3   4  -4   51.09    3.60
  -3  -4   3   53.99    2.60
   3   4  -3   55.69    2.30
   3   4  -3   54.19    3.40
   3   4  -2   81.49    4.10
   3   4  -2   77.99    3.20
   3   4  -1   28.40    1.20
   3   4  -1   27.00    1.70
   3   4   0 1936.91   94.09
   3   4   0 1980.80   82.79
   3   4   1   30.20    1.40
   3   4   1   32.30    1.40
   3   4   2   87.79    3.50
   3   4   2   85.49    3.60
   3   4   3   65.99    3.20
   3   4   3   68.29    2.80
   3   4   4   69.19    3.70
   3   4   4   71.09    3.00
   3   4   5  100.19    5.20
   3   4   6  121.29    6.30
   3   4   7    3.10    0.60
   3   4   8   11.50    1.00
   3   4   9    7.00    0.90
   4   4  -9    2.60    1.80
   4   4  -8    2.20    1.50
   4   4  -7   10.50    2.40
   4   4  -6   49.50    4.20
   4   4  -5   25.70    2.70
   4   4  -4    6.70    0.50
   4   4  -4    7.10    1.40
   4   4  -3    3.60    1.00
   4   4  -3    3.20    0.30
   4   4  -2  125.99    5.10
   4   4  -2  131.39    6.10
   4   4  -1  202.48    7.70
   4   4  -1  192.48    8.40
   4   4   0  162.48    6.80
   4   4   0  166.18    6.50
   4   4   1  218.98    9.00
   4   4   1  241.08    9.30
   4   4   2  154.08    6.20
   4   4   2  159.58    6.20
   4   4   3    3.70    0.40
   4   4   3    3.40    0.50
   4   4   4    9.80    0.70
   4   4   4    8.70    1.00
   4   4   5   33.50    1.70
   4   4   5   30.50    2.20
   4   4   6   58.29    2.70
   4   4   7   13.80    1.10
   4   4   8    2.60    0.60
   4   4   9    2.10    0.60
   5   4  -8    7.90    2.30
   5   4  -7    4.30    1.70
   5   4  -6    8.40    2.00
   5   4  -5    0.40    0.80
   5   4  -4    4.80    1.30
   5   4  -4    4.90    0.50
   5   4  -3  157.18    6.10
   5   4  -3  146.69    7.40
   5   4  -2   69.59    3.80
   5   4  -2   69.09    2.90
   5   4  -1  102.99    4.80
   5   4  -1  104.79    4.20
   5   4   0  184.98    7.80
   5   4   0  194.28    7.50
   5   4   1  114.99    4.80
   5   4   1  118.69    4.70
   5   4   2   81.69    3.50
   5   4   2   88.39    3.50
   5   4   3  188.58    7.40
   5   4   3  183.48    7.50
   5   4   4    6.60    0.60
   5   4   4    5.90    0.90
   5   4   5    1.20    0.40
   5   4   6   11.20    0.90
   5   4   7    8.50    0.80
   5   4   8    9.30    1.00
   5   4   9    1.10    0.90
   6   4  -8   10.40    2.70
   6   4  -7   37.60    4.00
   6   4  -6    4.80    1.50
   6   4  -5    8.10    1.60
   6   4  -4  102.19    4.20
   6   4  -4   98.99    5.80
   6   4  -3   32.10    2.60
   6   4  -3   30.60    1.50
   6   4  -2  306.67   13.30
   6   4  -2  321.07   12.30
   6   4  -1   57.09    3.20
   6   4  -1   62.69    2.60
   6   4   0  800.42   33.90
   6   4   0  885.11   33.00
   6   4   1   58.89    2.70
   6   4   1   64.49    2.60
   6   4   2  359.26   14.40
   6   4   2  377.46   14.60
   6   4   3   39.30    1.80
   6   4   4  127.39    5.30
   6   4   5   11.20    0.80
   6   4   6    6.10    0.70
   6   4   7   40.20    2.10
   6   4   8   10.20    1.00
   7   4  -8   31.50    4.00
   7   4  -7    8.30    2.30
   7   4  -6   60.69    4.90
   7   4  -5   20.60    2.50
   7   4  -5   24.00    1.30
   7   4  -4    9.80    1.70
   7   4  -4    9.70    0.70
   7   4  -3    0.80    0.60
   7   4  -3    1.20    0.30
   7   4  -2   21.50    1.90
   7   4  -2   24.40    1.20
   7   4  -1   22.20    1.10
   7   4  -1   21.50    1.70
   7   4   0   49.10    2.60
   7   4   0   50.19    2.20
   7   4   1   21.00    1.20
   7   4   1   22.50    1.10
   7   4   2   26.30    1.30
   7   4   3    1.40    0.30
   7   4   4   10.80    0.80
   7   4   5   27.80    1.50
   7   4   6   73.89    3.40
   7   4   7    9.60    0.90
   7   4   8   39.00    2.20
   8   4  -8    0.90    1.40
   8   4  -7   29.10    3.60
   8   4  -6   75.19    5.50
   8   4  -5    7.70    1.80
   8   4  -5    7.50    0.70
   8   4  -4   27.40    2.70
   8   4  -4   32.70    1.60
   8   4  -3    2.00    0.90
   8   4  -3    2.30    0.40
   8   4  -2  137.69    6.90
   8   4  -2  147.29    5.80
   8   4  -1   28.90    2.10
   8   4  -1   31.10    1.50
   8   4   0   98.09    4.00
   8   4   0   90.69    4.40
   8   4   1   28.40    1.40
   8   4   2  142.59    5.80
   8   4   3    2.50    0.40
   8   4   4   34.40    1.70
   8   4   5    9.30    0.80
   8   4   6   89.19    4.00
   8   4   7   35.30    2.00
   8   4   8    1.10    0.60
   9   4  -7    4.40    1.70
   9   4  -6    6.20    1.80
   9   4  -5   20.00    2.60
   9   4  -5   20.60    1.30
   9   4  -4   10.70    0.90
   9   4  -4    8.00    1.60
   9   4  -3   11.50    1.70
   9   4  -3   13.30    0.90
   9   4  -2   54.49    2.40
   9   4  -2   50.49    3.30
   9   4  -1   30.00    2.20
   9   4  -1   32.10    1.60
   9   4   0  393.16   15.40
   9   4   0  392.16   16.00
   9   4   1   29.30    1.50
   9   4   2   52.69    2.40
   9   4   3   12.70    0.90
   9   4   4    9.50    0.80
   9   4   5   24.10    1.40
   9   4   6    9.00    0.90
   9   4   7    7.60    0.90
   9   4   8   19.50    1.50
  10   4  -7    6.00    2.10
  10   4  -6   11.20    2.20
  10   4  -5    2.50    1.20
  10   4  -5    3.70    0.60
  10   4  -4  105.19    6.50
  10   4  -4  123.49    5.00
  10   4  -3    3.20    1.10
  10   4  -3    3.10    0.50
  10   4  -2   32.30    1.70
  10   4  -2   31.60    2.50
  10   4  -1   82.39    4.40
  10   4  -1   84.19    3.60
  10   4   0    9.30    0.70
  10   4   1   81.59    3.50
  10   4   2   33.40    1.70
  10   4   3    4.50    0.60
  10   4   4  115.19    4.90
  10   4   5    3.40    0.60
  10   4   6   12.30    1.00
  10   4   7    8.40    1.00
  11   4  -7   36.90    4.20
  11   4  -6    9.20    2.30
  11   4  -6   11.50    1.10
  11   4  -5   10.30    1.00
  11   4  -5   10.80    2.10
  11   4  -4   29.70    3.00
  11   4  -4   36.40    1.90
  11   4  -3    6.80    1.50
  11   4  -3    6.90    0.70
  11   4  -2   25.80    1.50
  11   4  -2   24.50    2.30
  11   4  -1    4.50    0.60
  11   4   0    4.30    0.60
  11   4   1    4.80    0.60
  11   4   2   24.60    1.40
  11   4   3    6.70    0.70
  11   4   4   32.30    1.70
  11   4   5   11.10    0.90
  11   4   6   10.70    1.00
  11   4   7   40.60    2.20
  12   4  -7    6.60    2.80
  12   4  -6    4.90    0.80
  12   4  -6    4.20    1.60
  12   4  -5    4.40    0.70
  12   4  -5    3.10    1.40
  12   4  -4   16.40    2.30
  12   4  -4   16.60    1.30
  12   4  -3    4.60    1.30
  12   4  -3    5.30    0.70
  12   4  -2   20.80    1.30
  12   4  -1   72.69    3.30
  12   4   0    9.40    0.80
  12   4   1   65.39    3.00
  12   4   2   16.90    1.10
  12   4   3    5.20    0.70
  12   4   4   15.70    1.10
  12   4   5    3.70    0.60
  12   4   6    3.60    0.70
  12   4   7    6.00    0.80
  13   4  -6   18.40    2.90
  13   4  -6   20.90    1.60
  13   4  -5    9.70    1.00
  13   4  -5    7.30    1.90
  13   4  -4   17.00    1.30
  13   4  -4   14.20    2.30
  13   4  -3   24.80    1.60
  13   4  -2   13.70    1.10
  13   4  -1   57.59    2.80
  13   4   0    1.40    0.40
  13   4   1   55.39    2.70
  13   4   2   13.30    1.00
  13   4   3   21.80    1.30
  13   4   4   14.90    1.10
  13   4   5    8.10    0.90
  13   4   6   18.90    1.30
  14   4  -6    5.00    1.80
  14   4  -6    5.90    0.90
[truncated: 497,570 more chars]
