# Supplementary material for: Three closely related 1-[(1,3-benzodioxol-5-yl)methyl]-4-(halobenzo­yl)piperazines: similar mol­ecular structures but different inter­molecular inter­actions
Source: Acta Crystallogr E Crystallogr Commun. 2019 Jan 11;75(Pt 2):202–7. doi: 10.1107/S2056989019000458 (PMC6362650; doi:10.1107/S2056989019000458)
Supplement: Supplementary file 2 [file e-75-00202-Isup2.hkl]

data_I                                                                          
_shelx_title ' m1cg'                                                            
_shelx_refln_list_code          4                                               
_shelx_F_calc_maximum      175.07                                               
_exptl_crystal_F_000       720.00                                               
_reflns_d_resolution_high  0.7677                                               
                                                                                
loop_                                                                           
 _space_group_symop_operation_xyz                                               
 'x, y, z'                                                                      
 '-x+1/2, y+1/2, -z+1/2'                                                        
 '-x, -y, -z'                                                                   
 'x-1/2, -y-1/2, z-1/2'                                                         
                                                                                
_cell_length_a    12.2358                                                       
_cell_length_b    10.3185                                                       
_cell_length_c    14.2310                                                       
_cell_angle_alpha  90.000                                                       
_cell_angle_beta  111.199                                                       
_cell_angle_gamma  90.000                                                       
                                                                                
_shelx_F_squared_multiplier     1.000                                           
                                                                                
loop_                                                                           
 _refln_index_h                                                                 
 _refln_index_k                                                                 
 _refln_index_l                                                                 
 _refln_F_squared_calc                                                          
 _refln_F_squared_meas                                                          
 _refln_F_squared_sigma                                                         
 _refln_observed_status                                                         
   2   0   0         36.92         93.03         1.81 o                         
   4   0   0       5254.37       5192.09        78.52 o                         
   6   0   0         70.86         68.09         1.86 o                         
   8   0   0        200.80        186.45         5.12 o                         
  10   0   0         39.76         38.95         2.57 o                         
  12   0   0          7.26         11.43         3.71 o                         
  14   0   0         18.02         15.76         4.33 o                         
   1   1   0        220.97        166.05         3.15 o                         
   2   1   0       2407.36       2336.00        27.33 o                         
   3   1   0       5992.67       6028.78        67.20 o                         
   4   1   0        280.50        304.31         3.64 o                         
   5   1   0          0.16          0.49         0.30 o                         
   6   1   0        474.92        525.66         6.17 o                         
   7   1   0         90.09         88.68         1.68 o                         
   8   1   0        169.19        169.88         2.98 o                         
   9   1   0          6.51          8.08         1.02 o                         
  10   1   0          0.97         -0.05         0.78 o                         
  11   1   0        994.70        987.56        17.13 o                         
  12   1   0        156.63        169.77         6.76 o                         
  13   1   0          4.76          3.40         2.80 o                         
  14   1   0         22.76         22.86         5.25 o                         
   0   2   0       5421.09       5349.83       139.33 o                         
   1   2   0      13058.56      13020.23       311.83 o                         
   2   2   0      19899.65      19679.98       274.89 o                         
   3   2   0       1210.93       1231.60        14.42 o                         
   4   2   0         60.72         81.47         1.36 o                         
   5   2   0          0.02          0.03         0.34 o                         
   6   2   0        451.95        469.57         5.63 o                         
   7   2   0        279.84        273.70         3.65 o                         
   8   2   0        151.17        154.13         2.79 o                         
   9   2   0          5.99          7.04         1.02 o                         
  10   2   0         30.70         35.07         2.33 o                         
  11   2   0          1.71          1.45         1.28 o                         
  12   2   0         33.12         30.63         6.49 o                         
  13   2   0         11.71          4.94         4.02 o                         
  14   2   0        148.48        146.12        10.81 o                         
   1   3   0       5814.55       5983.91       110.95 o                         
   2   3   0        338.04        348.44        10.19 o                         
   3   3   0       1034.82       1125.54        23.09 o                         
   4   3   0       1612.35       1656.70        21.74 o                         
   5   3   0          4.82          9.64         0.63 o                         
   6   3   0         52.20         49.21         1.23 o                         
   7   3   0         65.34         72.72         1.77 o                         
   8   3   0          8.86         10.42         0.90 o                         
   9   3   0          1.37          3.09         0.94 o                         
  10   3   0          2.26          0.62         1.38 o                         
  11   3   0         25.07         34.27         3.08 o                         
  12   3   0        299.65        296.11         8.76 o                         
  13   3   0        248.06        263.34        19.00 o                         
  14   3   0         13.10          9.58         4.94 o                         
   0   4   0        570.89        581.03        16.68 o                         
   1   4   0        203.60        202.95         4.81 o                         
   2   4   0         13.42          4.61         0.87 o                         
   3   4   0       1120.37       1070.42        16.71 o                         
   4   4   0        189.35        230.91         7.94 o                         
   5   4   0        295.08        258.19         3.82 o                         
   6   4   0          6.24          6.20         0.78 o                         
   7   4   0         78.70         84.79         2.22 o                         
   8   4   0          0.87          0.69         0.84 o                         
   9   4   0         23.36         23.79         1.76 o                         
  10   4   0          3.25          4.94         3.40 o                         
  11   4   0          0.26         -0.93         1.59 o                         
  12   4   0          0.13         -0.41         1.66 o                         
  13   4   0         34.04         31.94         5.87 o                         
   1   5   0        344.14        401.32         8.74 o                         
   2   5   0        195.45        247.22         7.57 o                         
   3   5   0         87.79         92.69         3.86 o                         
   4   5   0        274.33        304.57         4.94 o                         
   5   5   0          2.65          5.23         0.66 o                         
   6   5   0        163.33        160.21         3.48 o                         
   7   5   0         44.72         46.75         1.78 o                         
   8   5   0        122.27        121.82         3.58 o                         
   9   5   0        246.17        237.15         5.57 o                         
  10   5   0          5.17          3.84         1.82 o                         
  11   5   0          2.23          1.54         1.82 o                         
  12   5   0          0.25          1.42         2.06 o                         
  13   5   0          0.28          1.52         2.15 o                         
   0   6   0         63.05         69.82         4.02 o                         
   1   6   0          0.46          2.23         0.96 o                         
   2   6   0        427.85        382.42        12.36 o                         
   3   6   0         49.24         64.77         2.78 o                         
   4   6   0         85.28         90.37         3.28 o                         
   5   6   0         54.42         59.50         1.74 o                         
   6   6   0        730.41        726.26         9.75 o                         
   7   6   0        477.47        473.85         9.10 o                         
   8   6   0          6.32          9.77         1.36 o                         
   9   6   0         30.94         37.64         2.33 o                         
  10   6   0          0.00         -1.11         1.11 o                         
  11   6   0          9.75         11.20         2.51 o                         
  12   6   0          0.43         -1.20         1.87 o                         
  13   6   0          0.10          0.31         2.47 o                         
   1   7   0        184.40        181.78         5.24 o                         
   2   7   0        164.22        152.92         6.80 o                         
   3   7   0         64.23         75.69         5.25 o                         
   4   7   0        459.16        454.84        10.16 o                         
   5   7   0        624.86        618.94         9.50 o                         
   6   7   0         37.28         39.07         3.24 o                         
   7   7   0        133.92        130.69         4.96 o                         
   8   7   0         10.00         13.60         1.74 o                         
   9   7   0         20.83         18.16         1.89 o                         
  10   7   0          0.75          2.41         1.36 o                         
  11   7   0         45.94         48.48         4.08 o                         
  12   7   0          5.22          5.75         2.57 o                         
   0   8   0       4229.99       4083.34       107.20 o                         
   1   8   0        228.61        250.40         9.11 o                         
   2   8   0         44.33         37.07         3.71 o                         
   3   8   0         93.36         84.74         4.79 o                         
   4   8   0       1068.39       1044.11        21.19 o                         
   5   8   0        222.32        219.24         5.31 o                         
   6   8   0         58.22         52.33         3.31 o                         
   7   8   0         30.55         27.35         2.57 o                         
   8   8   0        208.99        223.24         7.05 o                         
   9   8   0          1.86          1.39         1.59 o                         
  10   8   0         33.57         24.40         2.90 o                         
  11   8   0          0.57         -0.93         3.40 o                         
   1   9   0         69.16         76.92         5.56 o                         
   2   9   0         97.88         91.30         5.41 o                         
   3   9   0        548.64        555.15        12.66 o                         
   4   9   0         61.59         57.25         2.86 o                         
   5   9   0         60.60         66.11         7.50 o                         
   6   9   0        111.25        110.41         4.90 o                         
   7   9   0         88.35         87.51         4.51 o                         
   8   9   0          8.30          9.08         2.10 o                         
   9   9   0         29.50         26.35         2.85 o                         
  10   9   0        110.82        114.55         5.54 o                         
   1  10   0         11.63          9.05         1.85 o                         
   2  10   0        841.90        852.97        55.76 o                         
   3  10   0         11.67         12.61         3.86 o                         
   4  10   0         45.30         50.62         4.48 o                         
   5  10   0         12.12         11.45         2.29 o                         
   6  10   0         43.32         41.31         3.56 o                         
   7  10   0          1.44         -1.31         1.59 o                         
   8  10   0          5.04          6.47         2.10 o                         
   9  10   0         67.40         72.89         4.57 o                         
   1  11   0          0.69          1.54         2.16 o                         
   2  11   0          4.66          7.48         1.85 o                         
   3  11   0        113.04        120.89        13.90 o                         
   4  11   0         72.62         78.12         5.72 o                         
   5  11   0          3.59          3.40         2.47 o                         
   6  11   0         56.88         60.55         5.25 o                         
   7  11   0          3.95          2.78         2.47 o                         
   8  11   0          7.50          3.93         2.10 o                         
   0  12   0         74.12         84.65         6.18 o                         
   1  12   0          0.94          1.24         1.53 o                         
   2  12   0          1.08         -0.93         2.16 o                         
   3  12   0          2.18          1.54         2.47 o                         
   4  12   0         85.27         90.52         6.80 o                         
   5  12   0          0.07         -1.24         2.16 o                         
   1  13   0          0.30         -0.78         1.63 o                         
   2  13   0         21.10         24.67         3.19 o                         
   3  13   0          6.93         12.67         3.09 o                         
 -13   0   1        403.32        369.14        15.45 o                         
 -11   0   1        376.57        398.15         9.94 o                         
  -9   0   1         37.21         36.14         2.63 o                         
  -7   0   1        559.68        585.51         9.70 o                         
  -5   0   1        916.89        887.00        13.83 o                         
  -3   0   1       2199.32       2003.43        36.91 o                         
  -1   0   1        833.70        805.29        21.63 o                         
   1   0   1       1098.75       1085.26        16.47 o                         
   3   0   1      23629.75      23215.81       368.62 o                         
   5   0   1        156.00        206.70         3.94 o                         
   7   0   1        175.19        156.23         3.44 o                         
   9   0   1          4.58          7.98         1.35 o                         
  11   0   1         16.81         18.84         4.02 o                         
  13   0   1         11.67         12.05         4.02 o                         
 -15   1   1         36.83         37.38         6.18 o                         
 -14   1   1          0.32          0.62         3.40 o                         
 -13   1   1         39.08         39.93         4.35 o                         
 -12   1   1         12.06         14.63         1.95 o                         
 -11   1   1          1.19          2.59         1.03 o                         
 -10   1   1        279.64        292.51         5.40 o                         
  -9   1   1         10.99         11.45         1.34 o                         
  -8   1   1        707.27        720.75         9.31 o                         
  -7   1   1        158.49        155.86         2.31 o                         
  -6   1   1          0.15         -0.02         0.34 o                         
  -5   1   1        186.62        196.04         2.74 o                         
  -4   1   1        419.38        368.17         4.98 o                         
  -3   1   1        536.71        519.39         7.03 o                         
  -2   1   1         25.79         20.97         1.16 o                         
   0   1   1         35.16         36.96         0.82 o                         
   1   1   1       3527.38       3457.94        73.13 o                         
   2   1   1        161.58        146.08         3.11 o                         
   3   1   1        628.75        603.08         6.68 o                         
   4   1   1       1606.97       1506.52        16.14 o                         
   5   1   1        206.19        196.83         2.63 o                         
   6   1   1         62.92         58.54         1.27 o                         
   7   1   1        116.61        100.25         1.85 o                         
   8   1   1         68.46         78.64         1.91 o                         
   9   1   1         49.00         44.86         2.10 o                         
  10   1   1         51.02         53.90         2.73 o                         
  11   1   1        108.37        104.49         6.02 o                         
  12   1   1         78.54         63.02         4.57 o                         
  13   1   1         92.50         87.82         5.63 o                         
  14   1   1          8.17          7.72         4.33 o                         
 -14   2   1          1.28         -1.85         3.71 o                         
 -13   2   1          9.87          8.12         2.10 o                         
 -12   2   1         46.16         44.36         3.86 o                         
 -11   2   1         13.51         12.10         1.94 o                         
 -10   2   1        159.39        159.37         3.66 o                         
  -9   2   1        228.08        239.74         4.51 o                         
  -8   2   1         69.98         64.42         1.68 o                         
  -7   2   1          0.90          1.09         0.46 o                         
  -6   2   1         65.50         64.25         1.29 o                         
  -5   2   1        288.30        318.61         4.16 o                         
  -4   2   1          1.46          1.83         0.37 o                         
  -3   2   1        460.83        443.30         5.44 o                         
  -2   2   1       3266.23       3439.78        45.14 o                         
  -1   2   1        822.02        977.55        28.94 o                         
   0   2   1        223.01        248.95         9.69 o                         
   1   2   1      14168.22      14232.79       223.20 o                         
   2   2   1       6016.51       6219.16        72.46 o                         
   3   2   1        860.40        827.72         9.94 o                         
   4   2   1       3527.18       3555.91        41.36 o                         
   5   2   1       2618.16       2526.73        26.96 o                         
   6   2   1        169.25        153.07         2.33 o                         
   7   2   1        237.77        262.52         3.59 o                         
   8   2   1          1.64          1.80         0.61 o                         
   9   2   1         18.97         18.33         1.68 o                         
  10   2   1         50.80         59.78         6.88 o                         
  11   2   1          0.44          0.38         1.25 o                         
  12   2   1         32.41         42.01         6.18 o                         
  13   2   1         87.30         85.57         8.65 o                         
  14   2   1          0.94         -2.78         3.71 o                         
 -14   3   1        241.53        239.18         8.24 o                         
 -13   3   1          8.90          7.59         2.34 o                         
 -12   3   1         20.99         26.70         2.85 o                         
 -11   3   1          1.71          2.78         3.09 o                         
 -10   3   1        395.28        382.02         8.01 o                         
  -9   3   1         10.54          9.79         1.30 o                         
  -8   3   1         26.78         28.22         1.25 o                         
  -7   3   1         87.67         99.42         2.63 o                         
  -6   3   1          9.60         11.23         0.65 o                         
  -5   3   1        668.27        694.21         8.51 o                         
  -4   3   1        700.59        749.84        10.19 o                         
  -3   3   1        274.33        267.22         4.01 o                         
  -2   3   1       1295.83       1362.77        20.75 o                         
  -1   3   1          9.36         13.33         0.76 o                         
   0   3   1        685.75        663.21        18.23 o                         
   1   3   1       2739.35       2628.26        48.71 o                         
   2   3   1       2754.53       2783.36        41.68 o                         
   3   3   1        220.25        199.80         3.46 o                         
   4   3   1       2729.64       2990.53        34.89 o                         
   5   3   1        334.01        318.56         4.41 o                         
   6   3   1         30.62         27.74         1.02 o                         
   7   3   1        505.67        540.94         7.20 o                         
   8   3   1          0.10          0.95         0.88 o                         
   9   3   1          1.38          4.26         1.14 o                         
  10   3   1          8.04          9.75         1.87 o                         
  11   3   1          2.76          2.93         1.77 o                         
  12   3   1          1.15          0.51         1.66 o                         
  13   3   1         29.57         28.11         6.18 o                         
 -14   4   1          0.27          1.77         2.10 o                         
 -13   4   1         38.58         34.41         3.54 o                         
 -12   4   1         11.52         10.67         2.45 o                         
 -11   4   1          1.14         -1.38         1.38 o                         
 -10   4   1          1.10         -0.26         1.35 o                         
  -9   4   1          9.59         11.06         1.12 o                         
  -8   4   1         39.15         40.80         1.67 o                         
  -7   4   1         19.85         21.52         1.28 o                         
  -6   4   1        908.95        952.20        13.01 o                         
  -5   4   1         36.79         38.61         1.22 o                         
  -4   4   1          5.49          3.42         0.49 o                         
  -3   4   1        626.85        754.19        18.23 o                         
  -2   4   1       2067.07       2091.65        31.63 o                         
  -1   4   1         87.47        110.58         3.16 o                         
   0   4   1         43.10         29.71         1.53 o                         
   1   4   1         97.09         87.82         2.72 o                         
   2   4   1        667.63        611.48        10.10 o                         
   3   4   1        260.07        234.26         5.75 o                         
   4   4   1       3952.47       4069.70        47.38 o                         
   5   4   1        303.72        330.44         4.72 o                         
   6   4   1          8.17          7.63         0.77 o                         
   7   4   1          9.78         11.43         1.16 o                         
   8   4   1        880.53        890.69        20.79 o                         
   9   4   1          1.97          0.93         1.00 o                         
  10   4   1         60.77         71.78         4.00 o                         
  11   4   1         13.63         13.18         2.34 o                         
  12   4   1         52.50         62.93         4.16 o                         
  13   4   1         30.78         27.80         6.18 o                         
 -14   5   1          2.79          4.94         2.78 o                         
 -13   5   1        128.03        140.72         8.50 o                         
 -12   5   1          2.53          3.21         2.16 o                         
 -11   5   1          0.68         -0.20         1.77 o                         
 -10   5   1          0.62          1.42         1.63 o                         
  -9   5   1        135.24        134.87         3.89 o                         
  -8   5   1          9.10          9.88         1.10 o                         
  -7   5   1         28.71         26.02         1.58 o                         
  -6   5   1          9.08          8.78         0.80 o                         
  -5   5   1         54.23         57.91         1.65 o                         
  -4   5   1        927.81       1024.77        16.29 o                         
  -3   5   1         76.43         79.78         2.30 o                         
  -2   5   1        517.21        570.31        11.79 o                         
  -1   5   1         66.55         71.34         2.72 o                         
   0   5   1        519.07        527.74        11.12 o                         
   1   5   1        114.11        101.42         4.79 o                         
   2   5   1         15.02         20.72         2.25 o                         
   3   5   1       4406.10       4610.43        69.49 o                         
   4   5   1          0.90          0.90         0.67 o                         
   5   5   1         37.93         46.84         1.48 o                         
   6   5   1         11.53         10.37         1.03 o                         
   7   5   1        411.75        419.12         8.06 o                         
   8   5   1          0.31          0.27         0.91 o                         
   9   5   1          1.99          0.78         1.64 o                         
  10   5   1         72.76         69.87         4.11 o                         
  11   5   1         13.32         14.93         2.57 o                         
  12   5   1         13.57         14.63         2.80 o                         
  13   5   1          0.74          0.27         5.41 o                         
 -13   6   1          8.97          7.29         2.57 o                         
 -12   6   1          5.85          8.83         2.51 o                         
 -11   6   1         10.68          6.04         4.48 o                         
 -10   6   1          6.19          7.36         2.10 o                         
  -9   6   1        186.05        182.53         4.87 o                         
  -8   6   1         24.29         29.43         2.05 o                         
  -7   6   1         62.63         71.49         2.27 o                         
  -6   6   1        246.74        228.06         4.86 o                         
  -5   6   1        162.06        180.95         3.51 o                         
  -4   6   1          6.50          9.29         2.63 o                         
  -3   6   1         24.93         17.84         1.63 o                         
  -2   6   1         84.81        114.60         3.82 o                         
  -1   6   1        433.91        465.00        10.16 o                         
   0   6   1         25.04         26.02         1.85 o                         
   1   6   1          8.34          7.26         4.94 o                         
   2   6   1       1570.38       1596.42        24.97 o                         
   3   6   1        207.13        229.90         4.91 o                         
   4   6   1        258.90        238.23         6.64 o                         
   5   6   1        301.78        295.59         6.15 o                         
   6   6   1        722.36        684.71        14.37 o                         
   7   6   1        248.13        238.72         5.56 o                         
   8   6   1         20.76         15.53         1.99 o                         
   9   6   1         16.09         12.28         2.38 o                         
  10   6   1        157.50        157.13         4.69 o                         
  11   6   1          4.74          5.59         2.34 o                         
  12   6   1          9.33         10.24         2.57 o                         
 -12   7   1         41.32         47.29         4.48 o                         
 -11   7   1          3.30          1.82         2.16 o                         
 -10   7   1          2.28          2.42         1.32 o                         
  -9   7   1         63.20         64.65         2.97 o                         
  -8   7   1        161.54        148.52         4.32 o                         
  -7   7   1        119.26        125.09         3.83 o                         
  -6   7   1         82.10         78.49         2.73 o                         
  -5   7   1        108.89        101.39         3.14 o                         
  -4   7   1         14.64         14.13         4.17 o                         
  -3   7   1         47.82         55.75         2.72 o                         
  -2   7   1          1.52          0.58         0.96 o                         
  -1   7   1         39.49         58.77         2.94 o                         
   0   7   1         17.93         21.63         2.78 o                         
   1   7   1          6.65          7.11         1.54 o                         
   2   7   1        228.42        242.35         5.22 o                         
   3   7   1        308.43        308.61         6.35 o                         
   4   7   1         35.16         32.33         2.96 o                         
   5   7   1          9.29          8.31         1.32 o                         
   6   7   1         13.32          5.25         1.59 o                         
   7   7   1        117.39        108.26         4.51 o                         
   8   7   1          0.44          1.02         2.63 o                         
   9   7   1        209.93        215.92         6.90 o                         
  10   7   1         27.84         27.28         2.90 o                         
  11   7   1        188.78        188.73        11.74 o                         
 -11   8   1          0.53          1.26         2.29 o                         
 -10   8   1         47.96         45.73         2.97 o                         
  -9   8   1         15.32         14.23         1.81 o                         
  -8   8   1        131.60        115.79         5.03 o                         
  -7   8   1        155.07        141.78         5.41 o                         
  -6   8   1          0.61         -0.62         1.54 o                         
  -5   8   1         79.11         61.92         2.65 o                         
  -4   8   1         33.07         28.71         6.80 o                         
  -3   8   1        219.85        209.42         8.34 o                         
  -2   8   1         70.12         63.10         3.16 o                         
  -1   8   1        369.41        398.58        12.67 o                         
   0   8   1        280.40        296.85        11.12 o                         
   1   8   1        314.98        328.71        32.75 o                         
   2   8   1        112.16        128.55        11.13 o                         
   3   8   1        641.76        650.07        20.72 o                         
   4   8   1        249.47        235.45         5.55 o                         
   5   8   1          0.64          1.24         1.07 o                         
   6   8   1         10.61          9.15         1.82 o                         
   7   8   1          6.07          7.19         1.82 o                         
   8   8   1          8.65          5.66         2.01 o                         
   9   8   1          7.58          8.96         2.10 o                         
  10   8   1          0.02         -1.63         1.63 o                         
  11   8   1         34.62         36.45         6.49 o                         
 -11   9   1          0.05         -3.40         5.87 o                         
 -10   9   1          9.98          8.45         2.15 o                         
  -9   9   1          0.00          1.67         1.63 o                         
  -8   9   1          2.46          5.29         2.47 o                         
  -7   9   1         30.15         19.15         3.24 o                         
  -6   9   1        204.13        194.28         6.68 o                         
  -5   9   1         58.44         58.43         5.41 o                         
  -4   9   1          9.00          4.08         3.24 o                         
  -3   9   1        295.98        280.48        10.81 o                         
  -2   9   1         48.30         54.75         3.25 o                         
  -1   9   1          0.10         -0.62         1.85 o                         
   0   9   1        100.01         93.63         9.27 o                         
   1   9   1        518.79        515.04        11.89 o                         
   2   9   1         26.60         27.42         8.19 o                         
   3   9   1          3.57          1.97         1.41 o                         
   4   9   1        664.17        682.50        12.48 o                         
   5   9   1         77.77         72.53         3.17 o                         
   6   9   1         16.05         12.97         2.10 o                         
   7   9   1         26.91         25.29         2.74 o                         
   8   9   1          5.94          3.76         1.82 o                         
   9   9   1         29.45         26.35         2.90 o                         
  10   9   1          0.04         -0.81         2.78 o                         
 -10  10   1          5.11          2.16         4.63 o                         
  -9  10   1         73.69         81.26         4.80 o                         
  -8  10   1          1.85         -0.22         1.77 o                         
  -7  10   1         14.78         18.41         2.67 o                         
  -6  10   1         11.93         12.74         2.45 o                         
  -5  10   1         18.23         14.30         2.45 o                         
  -4  10   1         29.69         27.87         6.02 o                         
  -3  10   1        277.14        293.14        11.43 o                         
  -1  10   1         43.76         43.60         3.25 o                         
   0  10   1        307.90        309.02        23.02 o                         
   1  10   1         50.03         52.53         7.88 o                         
   2  10   1          0.44         -1.31         1.31 o                         
   3  10   1          6.98          8.65         1.85 o                         
   4  10   1        131.91        134.20         5.23 o                         
   5  10   1        398.07        426.60        14.83 o                         
   6  10   1         54.08         46.27         3.86 o                         
   7  10   1         57.80         55.53         4.33 o                         
   8  10   1          1.29          0.85         1.77 o                         
   9  10   1         16.34          7.67         2.34 o                         
  -8  11   1          0.74          2.35         2.47 o                         
  -7  11   1         67.77         68.27         5.56 o                         
  -6  11   1         30.27         25.33         3.71 o                         
  -5  11   1         15.45          9.27         2.78 o                         
  -4  11   1        253.98        282.95        11.43 o                         
  -3  11   1          0.87          0.46         1.31 o                         
  -2  11   1         34.81         42.48         3.16 o                         
  -1  11   1         30.22         28.73         3.71 o                         
   0  11   1         10.28          7.52         1.85 o                         
   1  11   1          7.95          6.36         1.75 o                         
   2  11   1          0.78          1.14         1.41 o                         
   3  11   1        129.98        129.99         5.23 o                         
   4  11   1          5.00          4.79         1.75 o                         
   5  11   1        115.40        129.75         7.11 o                         
   6  11   1         45.13         52.21         5.25 o                         
   7  11   1         16.77         15.76         3.09 o                         
  -6  12   1          0.04         -0.62         2.47 o                         
  -5  12   1          0.11          1.24         2.47 o                         
  -4  12   1          0.70          2.47         2.47 o                         
  -3  12   1          0.26          1.50         1.48 o                         
  -2  12   1         42.72         57.15         3.71 o                         
  -1  12   1          9.27         16.65         2.29 o                         
   0  12   1        184.49        199.54         9.27 o                         
   1  12   1          0.78          0.68         1.63 o                         
   2  12   1         12.90         12.53         2.29 o                         
   3  12   1         26.42         23.00         2.72 o                         
   4  12   1          3.16          7.72         2.78 o                         
   5  12   1         37.34         34.60         4.33 o                         
  -3  13   1         65.44         71.98         6.18 o                         
  -2  13   1          1.30          3.02         1.93 o                         
  -1  13   1         96.83        102.52         4.91 o                         
   0  13   1         35.82         48.46         3.82 o                         
   1  13   1          6.60          0.00         2.47 o                         
 -14   0   2          0.00          2.47         3.40 o                         
 -12   0   2        231.56        221.20         6.75 o                         
 -10   0   2       1274.28       1389.00        27.48 o                         
  -8   0   2          1.04          3.12         1.07 o                         
  -6   0   2        375.79        420.23         8.17 o                         
  -4   0   2       5560.58       5661.98       103.63 o                         
  -2   0   2      13759.47      13067.89       256.59 o                         
   0   0   2       5239.65       4936.20       128.21 o                         
   2   0   2       1885.41       1838.00        41.78 o                         
   4   0   2        140.78        131.62         2.75 o                         
   6   0   2          7.54          9.70         0.88 o                         
   8   0   2        252.62        275.45         5.46 o                         
  10   0   2         14.74          8.65         3.40 o                         
  12   0   2         78.52         80.01         7.41 o                         
  14   0   2         16.14         16.37         4.94 o                         
 -15   1   2          2.80          3.09         4.02 o                         
 -14   1   2          0.99          1.88         2.15 o                         
 -13   1   2        238.76        228.42         7.35 o                         
 -12   1   2         38.47         41.97         2.17 o                         
 -11   1   2         40.52         33.91         1.91 o                         
 -10   1   2          0.33          0.53         1.07 o                         
  -9   1   2         85.81         87.88         2.46 o                         
  -8   1   2         48.65         45.51         1.75 o                         
  -7   1   2          3.09          0.23         0.55 o                         
  -6   1   2        481.53        493.31         7.05 o                         
  -5   1   2       1063.52       1052.68        21.90 o                         
  -4   1   2         56.13         47.72         1.22 o                         
  -3   1   2        214.68        215.32         6.33 o                         
  -2   1   2        228.54        279.62         3.86 o                         
  -1   1   2        148.06        145.06         2.84 o                         
   0   1   2       9211.93       9089.63       190.88 o                         
   1   1   2      30649.83      30327.90       482.58 o                         
   2   1   2      23689.42      23042.85       545.49 o                         
   3   1   2          6.30          5.11         0.39 o                         
   4   1   2        526.49        556.35         6.36 o                         
   5   1   2        920.37        923.93        10.31 o                         
   6   1   2       1134.38       1152.76        12.81 o                         
   7   1   2         39.90         46.15         1.27 o                         
   8   1   2         23.90         21.64         1.14 o                         
   9   1   2          0.44         -0.93         0.96 o                         
  10   1   2         19.41         14.92         2.59 o                         
  11   1   2         74.07         69.20         4.57 o                         
  12   1   2          2.10          2.56         2.29 o                         
  13   1   2          0.66          0.11         2.51 o                         
  14   1   2         23.61         17.30         4.94 o                         
 -15   2   2          6.80          4.63         4.33 o                         
 -14   2   2         57.20         64.67         4.29 o                         
 -13   2   2          0.88          3.86         1.82 o                         
 -12   2   2         37.46         34.70         3.03 o                         
 -11   2   2        591.40        612.85        11.16 o                         
 -10   2   2         48.61         44.41         2.72 o                         
  -9   2   2        236.46        234.23         4.45 o                         
  -8   2   2          0.14          1.28         0.61 o                         
  -7   2   2        454.86        485.25         7.10 o                         
  -6   2   2        134.67        146.04         2.65 o                         
  -5   2   2          1.61          2.91         0.49 o                         
  -4   2   2        416.10        369.63         6.60 o                         
  -3   2   2       1011.29        996.35        13.13 o                         
  -2   2   2       4372.60       4422.82        79.51 o                         
  -1   2   2        356.19        286.18         5.13 o                         
   0   2   2        801.99        862.51        11.35 o                         
   1   2   2         17.85         17.74         0.86 o                         
   2   2   2       5927.68       6173.46        80.40 o                         
   3   2   2        662.06        693.33         8.47 o                         
   4   2   2       1378.53       1383.63        16.43 o                         
   5   2   2          0.68          0.62         0.36 o                         
   6   2   2          7.12          9.28         0.78 o                         
   7   2   2         40.00         27.06         1.03 o                         
   8   2   2         12.48         14.35         1.27 o                         
   9   2   2        251.55        247.18         4.94 o                         
  10   2   2          1.48          0.58         1.24 o                         
  11   2   2          2.45          6.00         4.63 o                         
  12   2   2         14.46          7.72         4.33 o                         
  13   2   2         73.33         76.31         8.34 o                         
 -15   3   2         46.95         46.34         4.94 o                         
 -14   3   2         60.11         74.54         4.86 o                         
 -13   3   2         55.58         60.46         4.94 o                         
 -12   3   2        104.70        115.27         5.03 o                         
 -11   3   2         44.94         39.86         2.33 o                         
 -10   3   2         94.36        101.59         3.31 o                         
  -9   3   2        364.52        351.59         7.06 o                         
  -8   3   2         50.59         55.86         1.56 o                         
  -7   3   2         43.96         36.50         1.29 o                         
  -6   3   2         66.34         70.01         1.39 o                         
  -5   3   2         64.34         79.69         1.62 o                         
  -4   3   2        205.80        209.13         2.88 o                         
  -3   3   2         28.97         20.63         2.53 o                         
  -2   3   2        567.86        564.93         8.97 o                         
  -1   3   2         38.60         32.53         0.91 o                         
   0   3   2         18.99         25.92         1.04 o                         
   1   3   2       2021.23       2154.57        32.40 o                         
   2   3   2       1040.62       1091.21        17.00 o                         
   3   3   2        672.89        664.50        13.21 o                         
   4   3   2       1807.54       1872.39        22.07 o                         
   5   3   2         22.93         28.72         1.02 o                         
   6   3   2         83.96         64.54         1.55 o                         
   7   3   2        149.77        143.85         3.10 o                         
   8   3   2        397.32        371.72         7.31 o                         
   9   3   2         64.31         64.88         2.60 o                         
  10   3   2          8.18         12.53         2.78 o                         
  11   3   2         32.85         31.07         2.94 o                         
  12   3   2         28.95         31.51         6.18 o                         
  13   3   2         13.61          6.49         4.63 o                         
 -14   4   2          8.68          8.03         2.51 o                         
 -13   4   2        222.79        221.42         7.64 o                         
 -12   4   2         43.14         39.77         3.48 o                         
 -11   4   2         12.33         12.26         2.29 o                         
 -10   4   2        157.92        154.97         4.26 o                         
  -9   4   2          0.04          0.06         0.81 o                         
  -8   4   2          5.76          5.82         0.90 o                         
  -7   4   2        361.22        333.87         6.18 o                         
  -6   4   2         72.50         79.58         1.82 o                         
  -5   4   2        901.82        948.81        14.92 o                         
  -4   4   2        391.22        383.37         7.58 o                         
  -3   4   2         54.61         57.77         1.77 o                         
  -2   4   2        154.29        190.71         4.69 o                         
  -1   4   2        110.68        148.92         3.38 o                         
   0   4   2        502.32        530.72         8.68 o                         
   1   4   2       1417.66       1504.41        28.89 o                         
   2   4   2        417.61        415.01         7.24 o                         
   3   4   2       2966.22       3125.35        40.58 o                         
   4   4   2          1.51          1.26         0.54 o                         
   5   4   2          0.11          0.33         0.50 o                         
   6   4   2         73.59         80.66         2.20 o                         
   7   4   2        929.44        965.00        16.13 o                         
   8   4   2         40.67         29.90         2.20 o                         
   9   4   2         21.92         26.02         1.98 o                         
  10   4   2         55.13         55.38         4.63 o                         
  11   4   2          4.90          7.55         2.16 o                         
  12   4   2          5.14          6.18         4.94 o                         
  13   4   2          0.46         -1.24         4.63 o                         
 -14   5   2          0.00          1.15         2.32 o                         
 -13   5   2         12.44         12.29         2.78 o                         
 -12   5   2         38.91         45.97         6.02 o                         
 -11   5   2          6.63          1.60         1.82 o                         
 -10   5   2        631.46        641.07        15.00 o                         
  -9   5   2         20.65         15.19         1.30 o                         
  -8   5   2        236.95        239.75         4.99 o                         
  -7   5   2         50.56         50.11         2.02 o                         
  -6   5   2        666.65        695.79        12.78 o                         
  -5   5   2        267.45        289.56         5.46 o                         
  -4   5   2         12.77         19.61         2.50 o                         
  -3   5   2       1804.28       2053.47        49.60 o                         
  -2   5   2       2266.68       2367.07        35.66 o                         
  -1   5   2         42.49         45.56         1.59 o                         
   0   5   2        427.41        390.37         6.89 o                         
   1   5   2         63.19         65.16         2.51 o                         
   2   5   2          2.61          4.91         0.95 o                         
   3   5   2        340.12        334.63         6.40 o                         
   4   5   2        349.67        362.54         5.75 o                         
   5   5   2        297.08        299.84         6.07 o                         
   6   5   2        282.87        273.18         5.75 o                         
   7   5   2          5.96          4.12         1.15 o                         
   8   5   2        548.10        534.13        10.04 o                         
   9   5   2        182.34        185.21         4.95 o                         
  10   5   2          4.53          4.47         1.87 o                         
  11   5   2          0.16          4.02         2.47 o                         
  12   5   2         56.61         54.98         4.34 o                         
 -13   6   2          5.87          9.91         2.62 o                         
 -12   6   2          0.07          0.84         3.71 o                         
 -11   6   2          0.59         -0.85         1.87 o                         
 -10   6   2         27.92         33.98         3.31 o                         
  -9   6   2          5.50          3.22         1.18 o                         
  -8   6   2          5.10          6.06         1.22 o                         
  -7   6   2         30.38         33.84         1.90 o                         
  -6   6   2        144.74        128.75         3.33 o                         
  -5   6   2         63.72         42.04         1.82 o                         
  -4   6   2        184.12        168.37         3.92 o                         
  -3   6   2          2.52          5.27         1.10 o                         
  -2   6   2         75.24         84.34         4.63 o                         
  -1   6   2         12.59         11.10         1.53 o                         
   0   6   2        668.26        704.61        11.70 o                         
   1   6   2        303.56        307.12         5.88 o                         
   2   6   2        764.05        741.08        12.42 o                         
   3   6   2         62.37         51.64         2.32 o                         
   4   6   2        301.56        293.59         5.98 o                         
   5   6   2         28.88         32.47         2.83 o                         
   6   6   2         54.87         51.57         2.45 o                         
   7   6   2          0.91          1.85         1.38 o                         
   8   6   2         20.36         24.66         2.78 o                         
   9   6   2          5.00          6.83         1.87 o                         
  10   6   2          4.05          7.49         1.93 o                         
  11   6   2          4.10          2.78         4.02 o                         
  12   6   2         41.07         63.02         8.34 o                         
 -12   7   2         25.31         32.80         6.33 o                         
 -11   7   2          0.04         -2.47         4.17 o                         
 -10   7   2         56.86         50.39         2.78 o                         
  -9   7   2         72.64         71.02         3.12 o                         
  -8   7   2          3.04          0.95         1.19 o                         
  -7   7   2         87.98         82.70         2.91 o                         
  -6   7   2          2.41          1.78         1.00 o                         
  -5   7   2          5.57          9.56         1.18 o                         
  -4   7   2        406.69        433.85         9.92 o                         
  -3   7   2          4.64         10.19         2.16 o                         
  -2   7   2        282.61        314.46        11.43 o                         
  -1   7   2        296.51        292.15         9.11 o                         
   0   7   2         29.57         34.71         2.07 o                         
   1   7   2        297.56        290.10         7.80 o                         
   2   7   2        624.57        626.33        10.99 o                         
   3   7   2          0.37          0.18         0.88 o                         
   4   7   2        498.29        477.88         9.01 o                         
   5   7   2         58.98         58.13         5.47 o                         
   6   7   2        727.04        725.62        13.66 o                         
   7   7   2        419.83        381.22         9.85 o                         
   8   7   2         93.03         84.01         4.11 o                         
   9   7   2          0.31          0.00         1.59 o                         
  10   7   2         73.31         74.86         4.40 o                         
  11   7   2          4.85          5.56         4.33 o                         
 -12   8   2          0.42          1.54         3.09 o                         
 -11   8   2          0.10          1.00         2.10 o                         
 -10   8   2         29.95         28.94         2.35 o                         
  -9   8   2          7.92         10.64         2.15 o                         
  -8   8   2         21.86         21.47         2.07 o                         
  -7   8   2        199.33        176.18         4.57 o                         
  -6   8   2         63.42         56.43         3.06 o                         
  -5   8   2         21.62         28.88         1.90 o                         
  -4   8   2        524.46        526.05        17.30 o                         
  -3   8   2        355.13        348.44        12.67 o                         
  -2   8   2        758.57        764.43        16.15 o                         
  -1   8   2         24.59         10.50         2.47 o                         
   0   8   2        240.74        234.06         6.51 o                         
   1   8   2         12.34         17.56         1.93 o                         
   2   8   2         67.30         66.76         2.72 o                         
   3   8   2        521.15        506.03         9.56 o                         
   4   8   2        436.71        426.71        12.13 o                         
   5   8   2        213.14        204.73         5.19 o                         
   6   8   2          0.79          0.62         1.35 o                         
   7   8   2        136.22        124.34         5.12 o                         
   8   8   2          0.02         -0.84         1.35 o                         
   9   8   2          0.04         -0.54         1.59 o                         
  10   8   2          0.90          2.26         1.87 o                         
 -11   9   2          2.81         24.10         5.25 o                         
 -10   9   2         49.61         52.19         5.10 o                         
  -9   9   2         36.97         33.94         5.87 o                         
  -8   9   2         98.06         88.29         4.63 o                         
  -7   9   2        108.73        112.76         6.18 o                         
  -6   9   2         12.02         17.15         2.18 o                         
  -5   9   2        198.99        194.55         6.00 o                         
  -3   9   2         65.53         60.76         3.12 o                         
  -2   9   2         29.10         26.18         3.86 o                         
  -1   9   2        125.75        116.07         5.87 o                         
   0   9   2        362.26        367.07         9.27 o                         
   1   9   2        445.69        442.76        10.68 o                         
   2   9   2         45.40         48.37         3.12 o                         
   3   9   2         33.97         23.73         2.29 o                         
   4   9   2        478.42        505.73         9.91 o                         
   5   9   2          0.15          0.77         1.19 o                         
   6   9   2         18.69         26.93         5.10 o                         
   7   9   2          7.27          7.77         2.16 o                         
   8   9   2          7.94          9.44         2.78 o                         
   9   9   2          8.53          7.47         2.10 o                         
  10   9   2         94.69        102.54         5.48 o                         
 -10  10   2         58.14         69.17         4.57 o                         
  -9  10   2         30.17         26.70         3.08 o                         
  -8  10   2          0.03         -2.38         2.78 o                         
  -7  10   2         11.76         10.57         2.29 o                         
  -6  10   2         59.36         59.01         4.94 o                         
  -5  10   2          0.36          0.77         1.53 o                         
  -4  10   2         15.57         17.92         2.78 o                         
  -3  10   2         50.37         66.50         3.64 o                         
  -2  10   2         39.99         38.74         5.56 o                         
  -1  10   2        616.58        618.87        45.10 o                         
   0  10   2         13.84         14.68         5.10 o                         
   1  10   2        567.93        592.42        13.74 o                         
   2  10   2          3.44          3.83         1.70 o                         
   3  10   2          6.13          3.89         1.63 o                         
   4  10   2         74.03         78.24         4.13 o                         
   5  10   2        120.93        116.47         6.49 o                         
   6  10   2         53.01         51.97         3.86 o                         
   7  10   2         33.16         31.63         3.19 o                         
   8  10   2          5.55          7.00         2.10 o                         
   9  10   2         36.78         34.40         3.54 o                         
  -9  11   2         31.09         28.42         4.63 o                         
  -8  11   2          0.97          3.77         2.06 o                         
  -7  11   2          0.00          0.26         1.82 o                         
  -6  11   2         31.13         31.82         4.33 o                         
  -5  11   2         15.61         17.61         3.40 o                         
  -4  11   2          5.76          6.18         1.97 o                         
  -3  11   2         70.86         80.32         5.25 o                         
  -2  11   2        142.68        149.25        13.11 o                         
  -1  11   2         58.14         63.32         6.33 o                         
   0  11   2          3.47          8.03         1.93 o                         
   1  11   2          8.35          8.19         1.97 o                         
   2  11   2          1.99          1.70         3.55 o                         
   3  11   2          0.73          1.81         1.63 o                         
   4  11   2          8.34         10.84         2.93 o                         
   5  11   2         15.79         12.67         3.09 o                         
   6  11   2          1.88          0.00         1.85 o                         
   7  11   2          0.47          3.09         2.47 o                         
  -6  12   2         12.68         10.81         3.40 o                         
  -5  12   2        188.44        226.11        10.50 o                         
  -4  12   2        133.04        148.60         8.34 o                         
  -3  12   2          7.33          7.85         1.85 o                         
  -2  12   2         40.19         35.22         4.02 o                         
  -1  12   2          3.12          3.09         1.71 o                         
   0  12   2         34.48         35.90         5.87 o                         
   1  12   2          1.60          1.89         1.71 o                         
   2  12   2          2.70          1.37         2.63 o                         
   3  12   2          2.44          3.53         2.63 o                         
   4  12   2         18.97         17.61         3.40 o                         
  -2  13   2          1.36          6.27         2.22 o                         
  -1  13   2          1.38         -0.31         2.16 o                         
   0  13   2         19.83         21.93         3.71 o                         
   1  13   2         12.17          9.46         2.32 o                         
   2  13   2         22.96         29.66         4.63 o                         
 -13   0   3          1.90          0.74         1.54 o                         
 -11   0   3         17.98         19.08         2.22 o                         
  -9   0   3         38.41         41.06         2.57 o                         
  -7   0   3       3148.96       3300.29        59.96 o                         
  -5   0   3        653.84        781.95        25.01 o                         
  -3   0   3       1358.76       1317.03        30.12 o                         
  -1   0   3       5252.59       5270.43        96.66 o                         
   3   0   3        556.86        632.71        10.14 o                         
   5   0   3         12.09          8.01         1.01 o                         
   7   0   3          1.42          1.13         0.69 o                         
   9   0   3          4.74         18.23         3.71 o                         
  11   0   3         23.24         33.06         4.94 o                         
  13   0   3         30.94         34.60         6.18 o                         
 -15   1   3          0.08         -1.24         3.40 o                         
 -14   1   3         16.62         20.63         2.62 o                         
 -13   1   3         36.24         40.55         2.63 o                         
 -12   1   3        275.67        270.39         5.48 o                         
 -11   1   3        203.53        195.59         4.27 o                         
 -10   1   3         57.45         49.35         2.52 o                         
  -9   1   3         47.41         41.94         1.80 o                         
  -8   1   3        199.97        211.08         4.48 o                         
  -7   1   3         40.80         44.20         1.27 o                         
  -6   1   3        707.34        735.09        14.25 o                         
  -5   1   3         58.63         33.23         1.12 o                         
  -4   1   3         87.64         65.69         1.99 o                         
  -3   1   3        296.72        307.03         4.32 o                         
  -2   1   3         80.27         72.09         2.23 o                         
  -1   1   3        194.02        210.60         3.56 o                         
   0   1   3       2775.46       2552.98        47.07 o                         
   1   1   3        257.19        247.06         6.71 o                         
   2   1   3        552.36        455.74         7.60 o                         
   3   1   3          0.43         -0.26         0.26 o                         
   4   1   3       2669.14       2726.07        31.77 o                         
   5   1   3       1532.91       1563.13        17.06 o                         
   6   1   3        825.31        811.79         9.39 o                         
   7   1   3        195.67        195.99         3.43 o                         
   8   1   3         93.11         87.01         2.22 o                         
   9   1   3         29.60         33.11         3.28 o                         
  10   1   3         26.32         29.05         3.28 o                         
  11   1   3         20.39         22.07         3.16 o                         
  12   1   3          0.02          8.82         5.41 o                         
 -15   2   3         40.98         50.44         4.22 o                         
 -14   2   3        240.01        238.16         7.94 o                         
 -13   2   3         11.48          9.57         2.63 o                         
 -12   2   3         46.99         47.77         3.10 o                         
 -11   2   3        233.85        226.63         5.43 o                         
 -10   2   3         88.71         86.23         2.64 o                         
  -9   2   3        439.33        436.25         8.01 o                         
  -8   2   3        123.32        128.91         2.63 o                         
  -7   2   3         37.38         34.98         1.43 o                         
  -6   2   3        480.94        526.28         7.52 o                         
  -5   2   3        351.89        361.96        13.16 o                         
  -4   2   3        343.79        345.05         4.93 o                         
  -3   2   3        299.94        294.37         6.82 o                         
  -2   2   3        411.61        473.98         7.49 o                         
  -1   2   3        764.22        793.50        12.18 o                         
   0   2   3        382.54        358.78         6.24 o                         
   1   2   3      10597.10      10804.29       198.43 o                         
   2   2   3        755.10        793.20        12.66 o                         
   3   2   3        853.24        827.52        11.25 o                         
   4   2   3         15.76         10.88         0.78 o                         
   5   2   3         20.53         14.28         0.74 o                         
   6   2   3        147.96        148.28         3.08 o                         
   7   2   3        693.82        672.96         9.94 o                         
   8   2   3         19.50         22.22         2.24 o                         
   9   2   3          0.58         -0.11         1.02 o                         
  10   2   3        124.91         71.05         4.63 o                         
  12   2   3         25.10         31.20         5.87 o                         
  13   2   3          0.41          0.93         4.02 o                         
 -15   3   3          8.32          9.58         2.57 o                         
 -14   3   3          9.69          8.73         2.34 o                         
 -13   3   3         78.45         80.03         4.74 o                         
 -12   3   3         23.80         25.05         2.14 o                         
 -11   3   3         31.12         38.14         2.81 o                         
 -10   3   3        382.68        382.76         7.68 o                         
  -9   3   3         20.14         22.09         1.97 o                         
  -8   3   3        804.97        799.08        11.50 o                         
  -7   3   3          1.76          3.29         0.71 o                         
  -6   3   3         86.99         97.37         1.83 o                         
  -5   3   3        275.47        334.24         4.38 o                         
  -4   3   3       2051.49       2186.94        25.36 o                         
  -3   3   3        958.17        963.32        20.56 o                         
  -2   3   3        813.14        801.54        12.42 o                         
  -1   3   3       3930.83       3900.98        59.04 o                         
   0   3   3       2623.07       2698.44        35.18 o                         
   1   3   3       3633.50       3678.17        56.12 o                         
   2   3   3        108.88        145.65         3.20 o                         
   3   3   3         49.99         44.20         1.13 o                         
   4   3   3        428.30        456.38         6.70 o                         
   5   3   3       1152.99       1205.94        19.25 o                         
   6   3   3        363.34        361.45         5.95 o                         
   7   3   3         13.48         15.73         1.23 o                         
   8   3   3         10.68         15.28         1.63 o                         
   9   3   3        148.59        144.61         4.16 o                         
  10   3   3        380.12        371.40        21.78 o                         
  11   3   3         18.34         19.15         4.94 o                         
  12   3   3          6.01          0.00         4.02 o                         
  13   3   3         52.95         50.97         8.03 o                         
 -14   4   3          0.12          1.61         2.63 o                         
 -13   4   3         11.48         11.06         2.51 o                         
 -12   4   3        433.85        422.69        22.40 o                         
 -11   4   3         39.05         40.71         2.54 o                         
 -10   4   3         28.20         26.70         2.22 o                         
  -9   4   3         48.33         44.16         3.28 o                         
  -8   4   3          0.67          0.20         0.71 o                         
  -7   4   3          6.96          8.70         1.32 o                         
  -6   4   3        274.56        256.31         4.14 o                         
  -5   4   3         19.27         26.52         2.41 o                         
  -4   4   3        104.08        128.75         3.57 o                         
  -3   4   3       1446.78       1555.43        28.94 o                         
  -2   4   3       1360.92       1346.47        21.25 o                         
  -1   4   3          2.04          4.68         0.67 o                         
   0   4   3        307.78        331.89         5.82 o                         
   1   4   3       1029.08       1102.19        17.30 o                         
   2   4   3         39.74         35.69         1.59 o                         
   3   4   3         79.70         69.41         3.08 o                         
   4   4   3        452.48        481.32         8.29 o                         
   5   4   3        595.89        652.93        11.27 o                         
   6   4   3          6.88          5.29         1.00 o                         
   7   4   3         28.14         25.20         1.84 o                         
   8   4   3        232.83        228.73         5.32 o                         
   9   4   3         28.61         29.59         2.11 o                         
  10   4   3          1.78          0.51         1.66 o                         
  11   4   3          7.63         11.12         4.94 o                         
  12   4   3          0.29         -3.09         4.02 o                         
 -14   5   3         48.93         67.02        10.66 o                         
 -13   5   3          6.25          6.18         2.38 o                         
 -12   5   3        258.96        280.94         8.83 o                         
 -11   5   3         14.07         16.38         3.71 o                         
 -10   5   3          2.61          2.49         1.96 o                         
  -9   5   3         25.33         23.37         1.64 o                         
  -8   5   3         45.21         49.05         2.13 o                         
  -7   5   3         41.10         42.66         1.90 o                         
  -6   5   3        175.35        186.47         4.10 o                         
  -5   5   3        271.90        296.54        11.28 o                         
  -4   5   3         85.26         89.47         6.15 o                         
  -3   5   3       2129.73       2294.37        34.78 o                         
  -2   5   3        630.62        691.29        29.79 o                         
  -1   5   3       1746.40       1687.67        28.20 o                         
   0   5   3        519.40        605.60        17.29 o                         
   1   5   3        450.20        465.17         8.08 o                         
   2   5   3       1242.31       1190.25        18.84 o                         
   3   5   3        103.83        115.06         5.06 o                         
   4   5   3        228.43        203.75         4.55 o                         
   5   5   3        169.18        159.45         4.01 o                         
   6   5   3          5.60          5.20         1.09 o                         
   7   5   3        199.24        214.51         7.88 o                         
   8   5   3        448.08        416.79        10.51 o                         
   9   5   3        193.33        179.64         6.95 o                         
  10   5   3          7.79          8.41         2.32 o                         
  11   5   3         29.21         39.54         6.49 o                         
  12   5   3         44.05         40.16         7.11 o                         
 -13   6   3         68.78         64.90         4.74 o                         
 -12   6   3          0.69          2.16         3.71 o                         
 -11   6   3         11.58          9.23         2.34 o                         
 -10   6   3          2.58          5.50         2.10 o                         
  -9   6   3          4.02          3.34         1.04 o                         
  -8   6   3          1.10          0.54         1.00 o                         
  -7   6   3         10.39         14.45         1.40 o                         
  -6   6   3          1.95          3.22         0.94 o                         
  -5   6   3         48.52         43.88         2.41 o                         
  -4   6   3        122.10        127.10         3.17 o                         
  -3   6   3        429.69        458.66         8.06 o                         
  -2   6   3        317.06        283.91        16.53 o                         
  -1   6   3        113.36        142.13         3.29 o                         
   0   6   3        181.09        168.98         3.72 o                         
   1   6   3        147.49        154.92         3.67 o                         
   2   6   3        548.17        556.82         9.80 o                         
   3   6   3         26.00         55.36         4.94 o                         
   4   6   3        344.70        343.89         6.87 o                         
   5   6   3        336.65        328.12         6.75 o                         
   6   6   3        119.11        104.72         3.36 o                         
   7   6   3        150.82        141.28         5.19 o                         
   8   6   3          1.05          4.16         1.63 o                         
   9   6   3          3.11          1.60         1.63 o                         
  10   6   3          9.83          8.46         2.18 o                         
  11   6   3         49.51         56.23         7.72 o                         
 -13   7   3         11.24         13.28         5.56 o                         
 -12   7   3          3.89          1.97         2.29 o                         
 -11   7   3         15.79         15.14         2.80 o                         
 -10   7   3          0.30          2.02         1.87 o                         
  -9   7   3         99.95         90.96         3.26 o                         
  -8   7   3          4.85          3.78         1.12 o                         
  -7   7   3        122.64        104.36         3.21 o                         
  -6   7   3          4.81          3.09         1.31 o                         
  -5   7   3         60.75         63.76         2.01 o                         
  -4   7   3          0.34          0.00         0.71 o                         
  -3   7   3        232.05        238.01         6.15 o                         
  -2   7   3         86.04         96.27         3.56 o                         
  -1   7   3         25.06         29.96         2.78 o                         
   0   7   3        223.42        216.31         4.90 o                         
   1   7   3          1.09          2.57         1.77 o                         
   2   7   3        965.04        927.83        15.51 o                         
   3   7   3          9.49          9.34         2.49 o                         
   4   7   3        163.09        164.38         4.50 o                         
   5   7   3        831.99        820.68        14.30 o                         
   6   7   3          6.13          5.85         1.28 o                         
   7   7   3          1.79          0.19         1.70 o                         
   8   7   3          4.36          2.56         1.63 o                         
   9   7   3          8.49          6.18         2.06 o                         
  10   7   3         24.22         18.71         2.66 o                         
  11   7   3         12.91          5.56         4.94 o                         
 -12   8   3          4.67          6.36         2.57 o                         
 -11   8   3         25.95         27.29         3.31 o                         
 -10   8   3          1.18          0.44         1.30 o                         
  -9   8   3         35.86         35.10         2.72 o                         
  -8   8   3         32.78         28.56         3.60 o                         
  -7   8   3         97.26         98.28         3.38 o                         
  -6   8   3         25.54         27.49         2.51 o                         
  -5   8   3         26.33         27.56         1.86 o                         
  -4   8   3        147.45        130.69         4.38 o                         
  -3   8   3          0.69          0.62         1.70 o                         
  -2   8   3         19.49         15.30         1.77 o                         
  -1   8   3         93.42        106.73        11.12 o                         
   0   8   3          2.23          2.53         1.19 o                         
   1   8   3         85.04         79.53         3.56 o                         
   2   8   3        113.06        112.17         5.89 o                         
   3   8   3         90.66         89.85         4.94 o                         
   4   8   3        116.75        119.55         6.92 o                         
   5   8   3         13.59         12.69         1.67 o                         
   6   8   3          1.23         -1.54         1.54 o                         
   7   8   3          7.84          6.01         1.82 o                         
   8   8   3          5.31          4.51         2.47 o                         
   9   8   3         25.58         26.03         2.90 o                         
  10   8   3          0.01         -0.99         1.87 o                         
 -11   9   3          0.43          0.12         2.10 o                         
 -10   9   3          4.90          5.35         2.23 o                         
  -9   9   3         40.94         47.04         3.06 o                         
  -8   9   3          0.01          1.24         1.85 o                         
  -7   9   3         47.77         46.75         3.16 o                         
  -6   9   3        110.59        105.39         4.37 o                         
  -5   9   3          3.25          1.28         1.41 o                         
  -4   9   3          7.38          9.12         1.85 o                         
  -3   9   3          7.78          5.09         1.39 o                         
  -2   9   3         63.38         62.79         3.24 o                         
  -1   9   3          4.85          4.72         1.48 o                         
   0   9   3        161.57        156.31         5.32 o                         
   1   9   3         77.43         80.86         9.27 o                         
   2   9   3         21.70         20.43         2.93 o                         
   3   9   3         46.21         43.97         3.12 o                         
   4   9   3          1.27          0.95         1.15 o                         
   5   9   3          8.09          6.45         1.47 o                         
   6   9   3         89.96         87.18         4.38 o                         
   7   9   3         90.26         88.58         4.60 o                         
   8   9   3          5.73          9.64         2.29 o                         
   9   9   3          0.01         -1.63         1.63 o                         
 -10  10   3          6.44          1.36         2.16 o                         
  -9  10   3          0.77          1.53         1.87 o                         
  -8  10   3          1.62          2.47         2.16 o                         
  -7  10   3          5.22          2.16         2.16 o                         
  -6  10   3         13.13         14.07         2.18 o                         
  -5  10   3         76.06         74.45         5.56 o                         
  -4  10   3          0.13         -0.31         2.32 o                         
  -3  10   3         59.15         52.46         3.26 o                         
  -2  10   3         16.19         16.63         2.15 o                         
  -1  10   3         16.92         15.09         2.15 o                         
   0  10   3        177.92        178.25         6.07 o                         
   1  10   3        135.64        137.14        14.52 o                         
   2  10   3         15.66         15.48         2.15 o                         
   3  10   3         70.18         73.21         5.72 o                         
   4  10   3         21.33         22.21         2.37 o                         
   5  10   3         46.69         46.96         4.63 o                         
   6  10   3         28.86         35.84         4.02 o                         
   7  10   3         36.17         34.43         6.33 o                         
   8  10   3          0.99          0.11         1.87 o                         
  -9  11   3          2.96          2.16         2.78 o                         
  -8  11   3         33.83         36.43         3.60 o                         
  -7  11   3         44.64         58.39         5.56 o                         
  -6  11   3          9.89          4.33         2.47 o                         
  -5  11   3         26.38         28.45         2.84 o                         
  -3  11   3          0.70          1.90         1.48 o                         
  -2  11   3          6.32          8.83         2.32 o                         
  -1  11   3        116.33        127.36         9.58 o                         
   0  11   3          8.92         14.52         6.02 o                         
   1  11   3         50.62         47.45         3.56 o                         
   2  11   3          5.63          8.03         2.16 o                         
   3  11   3          9.49          6.76         1.93 o                         
   4  11   3          3.01          5.46         1.93 o                         
   5  11   3         10.82         11.43         2.78 o                         
   6  11   3         27.23         21.93         3.71 o                         
  -6  12   3         44.03         40.47         4.94 o                         
  -5  12   3          2.54          1.24         2.47 o                         
  -4  12   3          0.74          0.62         2.16 o                         
  -3  12   3          0.38          2.78         2.16 o                         
  -2  12   3         25.41         26.80         2.89 o                         
  -1  12   3         79.89         95.97         4.75 o                         
   0  12   3          2.33          0.85         1.71 o                         
   1  12   3         79.15         77.98         4.48 o                         
   2  12   3          0.00         -0.49         2.47 o                         
   3  12   3          2.04          2.59         1.71 o                         
   4  12   3          2.11          2.47         2.16 o                         
  -2  13   3          4.06          1.54         2.16 o                         
  -1  13   3          9.09         12.25         2.62 o                         
   0  13   3         41.65         37.70         8.50 o                         
   1  13   3          6.04          1.85         2.78 o                         
 -14   0   4          0.74          1.54         2.16 o                         
 -12   0   4         53.57         55.29         3.48 o                         
 -10   0   4        287.21        302.74         8.00 o                         
  -8   0   4         90.58         93.30         4.33 o                         
  -6   0   4        143.16        159.99         5.87 o                         
  -4   0   4       1748.34       1745.63        58.53 o                         
  -2   0   4       5957.59       5506.55       111.31 o                         
   0   0   4       2560.69       2651.30        49.26 o                         
   4   0   4       1131.83        943.59       123.57 o                         
   6   0   4        519.64        461.99         9.28 o                         
   8   0   4        545.91        529.88        12.31 o                         
  10   0   4        197.29        179.46        10.19 o                         
  12   0   4         36.67         59.62         6.49 o                         
 -15   1   4         21.39         27.33         3.86 o                         
 -14   1   4          3.66          4.72         1.49 o                         
 -13   1   4         21.01         26.41         2.88 o                         
 -12   1   4          2.40          2.64         1.28 o                         
 -11   1   4          8.57          8.50         1.25 o                         
 -10   1   4        549.59        547.97         8.77 o                         
  -9   1   4          0.51          1.89         0.97 o                         
  -8   1   4        436.75        464.46         9.83 o                         
  -7   1   4          8.38          3.60         0.54 o                         
  -6   1   4          7.44          8.84         1.34 o                         
  -5   1   4        856.69        889.85        13.85 o                         
  -4   1   4        546.84        522.35         7.18 o                         
  -3   1   4       1050.58        954.60        12.66 o                         
  -2   1   4         99.39         88.63         1.62 o                         
  -1   1   4          8.92          4.63         0.45 o                         
   0   1   4       1555.70       1552.71        24.29 o                         
   1   1   4        160.97        148.03         2.77 o                         
   2   1   4          2.68          3.56         0.71 o                         
   3   1   4        405.38        413.56        10.54 o                         
   4   1   4       4066.16       4211.22        54.79 o                         
   5   1   4        437.70        459.05         6.95 o                         
   6   1   4         44.84         49.02         1.71 o                         
   7   1   4        137.81        121.14         2.88 o                         
   8   1   4        134.72        139.17         3.98 o                         
   9   1   4         58.66         64.04         4.00 o                         
  10   1   4         49.00         54.54         3.64 o                         
  11   1   4         14.78         16.99         4.63 o                         
 -15   2   4         46.45         51.66         5.25 o                         
 -14   2   4          0.17          0.69         1.63 o                         
 -13   2   4          0.20          1.06         1.37 o                         
 -12   2   4          7.96          9.11         1.55 o                         
 -11   2   4        273.74        274.23         6.15 o                         
 -10   2   4         39.69         41.09         2.62 o                         
  -9   2   4        270.83        277.25         5.69 o                         
  -8   2   4        199.75        186.89         3.45 o                         
  -7   2   4       1350.20       1363.89        26.00 o                         
  -6   2   4        292.31        321.63         5.91 o                         
  -5   2   4        111.21        107.33         5.20 o                         
  -4   2   4        526.29        479.02         8.38 o                         
  -3   2   4          8.76          7.57         0.57 o                         
  -2   2   4        317.53        286.13         4.16 o                         
  -1   2   4        102.45        108.31         2.17 o                         
   0   2   4       1506.82       1491.44        25.65 o                         
   1   2   4       1212.31       1247.53        19.32 o                         
   2   2   4          0.09          1.92         0.64 o                         
   3   2   4       1998.48       2202.64        33.59 o                         
   4   2   4        426.83        408.03         6.11 o                         
   5   2   4        178.83        151.35         3.72 o                         
   6   2   4        484.53        479.81         8.83 o                         
   7   2   4         96.81         95.22         2.62 o                         
   8   2   4         76.15         79.46         2.91 o                         
   9   2   4          6.55          6.80         3.40 o                         
 -15   3   4          1.10          0.68         2.06 o                         
 -14   3   4         31.06         28.39         4.63 o                         
 -13   3   4        389.68        405.45         8.62 o                         
 -12   3   4         76.01         79.17         3.24 o                         
 -11   3   4        251.89        250.45         5.83 o                         
 -10   3   4        196.52        191.13         5.57 o                         
  -9   3   4        254.55        264.20         6.66 o                         
  -8   3   4         12.56         19.05         1.48 o                         
  -7   3   4        358.99        371.31         7.05 o                         
  -6   3   4       1127.60       1164.87        19.80 o                         
  -5   3   4        554.36        616.65         8.60 o                         
  -4   3   4        485.34        517.91         7.32 o                         
  -3   3   4        193.58        189.22         5.40 o                         
  -2   3   4        620.72        640.57        10.16 o                         
  -1   3   4        157.63        157.79         3.07 o                         
   0   3   4       1256.32       1308.99        19.97 o                         
   1   3   4       1084.29       1172.99        18.25 o                         
   2   3   4       5378.21       5586.40        92.17 o                         
   3   3   4       1554.85       1643.87        25.50 o                         
   4   3   4        399.38        408.25         7.47 o                         
   5   3   4         43.21         40.19         2.02 o                         
   6   3   4        590.07        583.49        10.44 o                         
   7   3   4          0.06         -0.73         0.90 o                         
   8   3   4         95.82         58.08         2.47 o                         
   9   3   4         34.69         36.47         3.26 o                         
  11   3   4          0.01         -3.40         3.40 o                         
  12   3   4          0.27          0.62         4.02 o                         
 -15   4   4        106.32        110.29         8.34 o                         
 -14   4   4          7.40          7.26         2.51 o                         
 -13   4   4        310.34        331.58         9.79 o                         
 -12   4   4         40.64         34.08         4.02 o                         
 -11   4   4        421.18        419.77         8.58 o                         
 -10   4   4         40.12         42.03         2.84 o                         
  -9   4   4       3283.19       3319.14        61.71 o                         
  -8   4   4        542.70        529.01         9.15 o                         
  -7   4   4          3.21         10.98         4.19 o                         
  -6   4   4          3.73          1.39         0.76 o                         
  -5   4   4        213.61        219.07         4.13 o                         
  -4   4   4        182.13        193.72         3.29 o                         
  -3   4   4       1852.74       2066.33        47.71 o                         
  -2   4   4        409.21        426.67         7.18 o                         
  -1   4   4          3.75          2.80         0.66 o                         
   0   4   4        233.85        220.52         4.27 o                         
   1   4   4        127.77        166.03         3.61 o                         
   2   4   4        999.51       1053.47        16.82 o                         
   3   4   4       1357.91       1351.06        21.34 o                         
   4   4   4         42.13         39.16         1.90 o                         
   5   4   4         13.12         11.37         1.28 o                         
   6   4   4          0.67          1.72         0.90 o                         
   7   4   4         70.00         63.45         3.74 o                         
   8   4   4          5.66          3.67         1.63 o                         
   9   4   4          0.00          1.96         1.66 o                         
  10   4   4          6.19          3.09         4.02 o                         
  11   4   4          0.26          3.40         4.33 o                         
  12   4   4          2.48         -4.02         4.02 o                         
 -14   5   4         12.53         14.50         2.97 o                         
 -13   5   4         34.57         30.46         4.17 o                         
 -12   5   4        235.14        243.15         8.02 o                         
 -11   5   4        374.26        365.15         7.89 o                         
 -10   5   4          0.23         -0.55         1.41 o                         
  -9   5   4        651.11        651.44        11.29 o                         
  -8   5   4        180.82        189.46         4.33 o                         
  -7   5   4        397.32        365.33         6.96 o                         
  -6   5   4        163.05        152.28         5.67 o                         
  -5   5   4         11.81         11.64         1.78 o                         
  -4   5   4        271.79        268.69         7.85 o                         
  -3   5   4       1243.03       1342.40        20.95 o                         
  -2   5   4       1421.33       1446.08        22.35 o                         
  -1   5   4         28.97         44.23         1.70 o                         
   0   5   4       1631.82       1697.14        26.15 o                         
   1   5   4        719.02        685.77        11.41 o                         
   2   5   4       2693.82       2676.69        40.72 o                         
   3   5   4        287.20        285.12         5.81 o                         
   4   5   4        189.08        179.19         4.29 o                         
   5   5   4        138.15        150.03         3.94 o                         
   6   5   4          8.88          8.72         1.37 o                         
   7   5   4          1.81         -0.49         1.35 o                         
   8   5   4         11.81          8.82         1.87 o                         
   9   5   4          5.17          2.57         1.66 o                         
  10   5   4          0.01         -1.63         1.63 o                         
  11   5   4         15.59         21.63         5.56 o                         
 -13   6   4         32.25         39.63         3.83 o                         
 -12   6   4         15.00         15.15         2.57 o                         
 -11   6   4        388.78        405.79        11.20 o                         
 -10   6   4          3.87          2.32         1.70 o                         
  -9   6   4        643.04        635.87        11.29 o                         
  -8   6   4        387.65        379.36         7.37 o                         
  -7   6   4          0.01         -0.80         0.94 o                         
  -6   6   4         40.91         41.79         2.08 o                         
  -5   6   4          1.84          3.41         0.66 o                         
  -4   6   4        150.05        196.54        14.88 o                         
  -3   6   4        194.11        210.72         9.82 o                         
  -2   6   4        812.18        872.90        14.25 o                         
  -1   6   4       1242.16       1250.68        19.75 o                         
   0   6   4       1339.60       1350.88        25.40 o                         
   1   6   4         26.34         34.52         1.81 o                         
   2   6   4        148.95        151.41         3.79 o                         
   3   6   4         29.94         40.38         2.04 o                         
   4   6   4        393.78        396.01         7.76 o                         
   5   6   4         58.14         65.40         2.75 o                         
   6   6   4          3.32          2.05         1.19 o                         
   7   6   4         46.84         46.37         3.31 o                         
   8   6   4          7.06          5.61         2.16 o                         
   9   6   4         17.72         15.46         2.38 o                         
  10   6   4          2.73          2.24         1.90 o                         
  11   6   4          2.14         -2.16         4.02 o                         
 -13   7   4         32.18         26.97         4.17 o                         
 -12   7   4          0.60         -1.67         1.87 o                         
 -11   7   4          6.41          3.75         2.47 o                         
 -10   7   4          0.03         -0.88         1.85 o                         
  -9   7   4         23.40         19.27         2.21 o                         
  -8   7   4         44.94         46.25         2.37 o                         
  -7   7   4          5.74          5.94         1.30 o                         
  -6   7   4         54.69         53.55         2.43 o                         
  -5   7   4         29.96         39.89         1.87 o                         
  -4   7   4         98.68        101.89         4.33 o                         
  -3   7   4        163.68        171.26         4.97 o                         
  -2   7   4          2.22          1.27         0.96 o                         
  -1   7   4          2.70          2.66         1.03 o                         
   0   7   4        408.69        372.66         8.92 o                         
   1   7   4        429.92        417.78         7.90 o                         
   2   7   4         27.58         28.60         1.86 o                         
   3   7   4       1026.36        951.24        16.05 o                         
   4   7   4       2066.05       2007.54        31.68 o                         
   5   7   4        344.59        339.93        14.74 o                         
   6   7   4         85.22         86.10         3.40 o                         
   7   7   4          7.02          6.29         2.16 o                         
   8   7   4          7.79          5.66         1.87 o                         
   9   7   4         21.19         19.28         3.86 o                         
  10   7   4          0.90          2.33         1.90 o                         
 -12   8   4         20.17         15.57         3.03 o                         
 -11   8   4          0.49          0.88         2.10 o                         
 -10   8   4         21.54         19.48         2.37 o                         
  -9   8   4         18.12         19.19         2.27 o                         
  -8   8   4          1.62          0.07         1.04 o                         
  -7   8   4        148.29        141.28         5.13 o                         
  -6   8   4        244.76        239.41         5.75 o                         
  -5   8   4          1.90          2.02         1.18 o                         
  -4   8   4        153.68        137.39         4.53 o                         
  -3   8   4        153.72        162.28         5.05 o                         
  -2   8   4         79.71         81.19         3.41 o                         
  -1   8   4        199.89        193.79         5.71 o                         
   0   8   4         18.13         17.54         5.10 o                         
   1   8   4        809.45        777.99        18.52 o                         
   2   8   4         17.44         21.03         7.72 o                         
   3   8   4        236.99        229.72         5.51 o                         
   4   8   4          0.07         -0.23         1.12 o                         
   5   8   4        140.96        122.38         4.38 o                         
   6   8   4        127.85        122.89         5.05 o                         
   7   8   4          0.00         -1.35         1.35 o                         
   8   8   4         23.55         32.74         3.08 o                         
   9   8   4          4.86          5.78         2.10 o                         
  10   8   4         19.28         20.74         4.33 o                         
 -11   9   4          8.10         12.45         2.85 o                         
 -10   9   4         67.40         65.83         4.79 o                         
  -9   9   4         24.32         23.70         2.59 o                         
  -8   9   4         14.20         14.93         3.16 o                         
  -7   9   4          7.12          9.27         1.67 o                         
  -6   9   4         20.14         20.39         2.40 o                         
  -5   9   4         90.98         94.04         4.35 o                         
  -4   9   4         45.72         42.38         2.80 o                         
  -3   9   4         27.77         22.67         5.72 o                         
  -2   9   4         49.55         53.89         3.03 o                         
  -1   9   4        130.61        138.36        13.28 o                         
   0   9   4        790.56        763.38        41.69 o                         
   1   9   4        709.57        730.75        28.27 o                         
   2   9   4        323.07        302.27        24.87 o                         
   3   9   4        185.77        179.45         5.85 o                         
   4   9   4         62.83         58.80         3.47 o                         
   5   9   4         34.27         24.10         2.55 o                         
   6   9   4         18.30         18.04         2.59 o                         
   7   9   4         55.99         53.17         3.86 o                         
   8   9   4         25.03         22.45         2.80 o                         
   9   9   4          1.60          2.22         2.06 o                         
 -10  10   4          1.52         -0.59         2.47 o                         
  -9  10   4         26.38         34.29         4.33 o                         
  -8  10   4         61.21         62.71         5.25 o                         
  -7  10   4          1.15          3.44         1.63 o                         
  -6  10   4          8.29          6.49         2.78 o                         
  -5  10   4        237.10        216.84        10.50 o                         
  -4  10   4        160.10        168.15         5.57 o                         
  -3  10   4          0.65          1.50         1.31 o                         
  -2  10   4        328.91        331.15        10.97 o                         
  -1  10   4         16.48         19.94         5.72 o                         
   0  10   4        101.16         98.85         4.44 o                         
   1  10   4        104.47        107.12         8.65 o                         
   2  10   4          6.57          5.89         2.32 o                         
   3  10   4          9.11          8.30         1.93 o                         
   4  10   4         27.24         29.22         2.81 o                         
   5  10   4         30.99         33.93         3.37 o                         
   6  10   4         64.25         66.11         5.56 o                         
   7  10   4         10.58         12.94         4.17 o                         
   8  10   4         10.44         12.98         4.33 o                         
  -9  11   4          1.63          5.56         2.78 o                         
  -8  11   4         44.63         61.17         5.87 o                         
  -7  11   4         69.70         77.54         6.18 o                         
  -6  11   4         81.32         79.74         4.37 o                         
  -5  11   4         16.56         17.80         2.62 o                         
  -4  11   4         73.36         90.83         7.11 o                         
  -3  11   4          0.71          0.74         1.31 o                         
  -2  11   4          1.01          1.48         1.85 o                         
  -1  11   4         46.02         42.92         3.41 o                         
   0  11   4         65.75         66.65         4.00 o                         
   1  11   4         28.01         22.03         2.93 o                         
   2  11   4          2.49          4.42         2.01 o                         
   3  11   4         91.34         86.82         5.87 o                         
   4  11   4         10.98          9.80         2.15 o                         
   5  11   4          4.86          5.25         2.47 o                         
   6  11   4        197.96        218.69        12.67 o                         
  -6  12   4          0.57         -0.31         2.47 o                         
  -5  12   4         54.70         63.33         5.87 o                         
  -4  12   4          0.33          2.47         2.78 o                         
  -3  12   4        119.53        125.43         5.34 o                         
  -2  12   4         14.58         15.31         3.71 o                         
  -1  12   4        107.44        114.28        18.84 o                         
   0  12   4         21.42         20.50         2.67 o                         
   1  12   4         13.85         13.04         2.29 o                         
   2  12   4         10.69          8.09         2.06 o                         
   3  12   4         13.47         11.96         3.55 o                         
   4  12   4          1.41          0.62         3.40 o                         
  -2  13   4         25.50         33.67         4.02 o                         
  -1  13   4         23.56         18.54         3.40 o                         
   0  13   4         13.89         12.05         4.02 o                         
 -15   0   5         37.70         50.66         4.94 o                         
 -13   0   5          5.23          6.95         3.40 o                         
 -11   0   5         51.63         54.68         3.31 o                         
  -9   0   5         75.85         67.66         4.02 o                         
  -7   0   5       1468.10       1451.20        38.93 o                         
  -5   0   5       5344.88       5690.18       125.56 o                         
  -3   0   5       1189.16       1273.93        31.97 o                         
  -1   0   5        888.34        871.71        18.23 o                         
   1   0   5        113.32         99.78         4.33 o                         
   3   0   5         15.15         14.83         2.16 o                         
   7   0   5        298.96        160.61         8.34 o                         
   9   0   5        180.63        105.65         7.11 o                         
 -15   1   5          0.11         -1.07         2.16 o                         
 -14   1   5          3.69          4.86         1.55 o                         
 -13   1   5          0.10          1.67         1.37 o                         
 -12   1   5        176.26        176.57         4.78 o                         
 -11   1   5         15.13         15.84         1.77 o                         
 -10   1   5          0.13         -0.20         1.12 o                         
  -9   1   5        538.48        541.74        11.58 o                         
  -8   1   5         30.07         25.29         1.85 o                         
  -7   1   5       1751.55       1801.06        27.40 o                         
  -6   1   5       1329.02       1410.20        26.55 o                         
  -5   1   5       4696.48       5054.52        65.57 o                         
  -4   1   5       1705.99       1768.35        23.13 o                         
  -3   1   5       1508.56       1598.04        20.93 o                         
  -2   1   5        781.08        783.57        10.58 o                         
  -1   1   5         68.44         83.01         1.69 o                         
   0   1   5        349.86        354.80         7.11 o                         
   1   1   5        596.94        554.61         9.50 o                         
   2   1   5        456.63        446.00        13.44 o                         
   3   1   5        598.28        618.83        12.67 o                         
   4   1   5        893.39        839.79        50.48 o                         
   5   1   5         83.20         88.21         2.93 o                         
   6   1   5       1186.12       1186.70        19.43 o                         
   7   1   5        123.23        125.41         3.87 o                         
   8   1   5        162.58        172.96         4.88 o                         
   9   1   5         53.41         57.07         6.24 o                         
  10   1   5        232.92        127.90         4.63 o                         
 -15   2   5         19.39         18.54         4.94 o                         
 -14   2   5          0.52          0.57         1.47 o                         
 -13   2   5          6.93          7.92         1.65 o                         
 -12   2   5         11.39         12.69         1.77 o                         
 -11   2   5        340.76        336.24         8.30 o                         
 -10   2   5        160.80        146.43         4.59 o                         
  -9   2   5         81.98         91.63         5.07 o                         
  -8   2   5        250.81        257.24         6.22 o                         
  -7   2   5       1524.31       1503.22        23.24 o                         
  -6   2   5       1266.66       1357.61        25.55 o                         
  -5   2   5       2530.08       2604.02        33.75 o                         
  -4   2   5         75.96         59.92         1.44 o                         
  -3   2   5          5.93          3.71         0.58 o                         
  -2   2   5        926.58        985.45        13.24 o                         
  -1   2   5          6.34          4.44         0.47 o                         
   0   2   5       3965.82       3905.99       117.69 o                         
   1   2   5         25.23         30.78         1.71 o                         
   2   2   5        114.82        113.06         9.03 o                         
   3   2   5        175.29        161.93         5.47 o                         
   4   2   5        454.85        463.52         8.43 o                         
   5   2   5       1040.30       1011.45        16.70 o                         
   6   2   5        465.87        523.83         9.74 o                         
   7   2   5         12.82         15.36         2.16 o                         
   8   2   5        812.44        805.76        14.31 o                         
   9   2   5         21.52         15.64         4.33 o                         
  10   2   5         72.97        129.44         4.02 o                         
  11   2   5        140.74        208.81         5.87 o                         
 -15   3   5          0.70         -2.32         2.32 o                         
 -14   3   5          1.92          4.93         1.68 o                         
 -13   3   5         20.98         22.49         2.19 o                         
 -12   3   5         12.28         12.40         1.77 o                         
 -11   3   5         40.63         39.05         2.72 o                         
 -10   3   5        203.51        211.91         5.90 o                         
  -9   3   5        168.52        168.70         5.02 o                         
  -8   3   5        143.70        136.34         3.31 o                         
  -7   3   5          7.05          9.02         1.18 o                         
  -6   3   5        172.39        139.57         2.65 o                         
  -5   3   5        692.83        673.89         9.41 o                         
  -4   3   5         10.95         12.41         0.85 o                         
  -3   3   5        806.25        871.86        11.89 o                         
  -2   3   5          5.62          3.03         0.58 o                         
  -1   3   5       1156.35       1194.59        18.66 o                         
   0   3   5        681.37        696.13        11.03 o                         
   1   3   5         22.39         23.15         1.40 o                         
   2   3   5        281.35        273.36         7.93 o                         
   3   3   5        270.12        281.27         5.63 o                         
   4   3   5        206.11        199.71         4.50 o                         
   5   3   5        282.81        281.62         5.98 o                         
   6   3   5        365.94        348.37         7.10 o                         
   7   3   5        127.13        120.54         3.80 o                         
   8   3   5          8.21          6.49         2.00 o                         
   9   3   5        384.48        365.37         9.98 o                         
  10   3   5         10.94          7.72         4.02 o                         
  11   3   5         72.53         65.49         7.72 o                         
  12   3   5         20.43         19.77         8.34 o                         
 -15   4   5          0.87         -1.18         2.94 o                         
 -14   4   5         28.04         21.18         3.55 o                         
 -13   4   5          0.22          2.03         1.51 o                         
 -12   4   5        453.73        458.23         9.41 o                         
 -11   4   5          0.03         -0.29         1.41 o                         
 -10   4   5        294.89        295.48         7.65 o                         
  -9   4   5          8.16          7.43         1.48 o                         
  -8   4   5        491.92        489.78         8.80 o                         
  -7   4   5         19.04         20.23         1.86 o                         
  -6   4   5        282.80        274.33         5.34 o                         
  -5   4   5         86.47         85.61         1.94 o                         
  -4   4   5        318.89        344.54         6.91 o                         
  -3   4   5        376.38        422.01        11.44 o                         
  -2   4   5       1363.82       1435.13        22.05 o                         
  -1   4   5        418.72        479.46         8.06 o                         
   0   4   5          0.31         -0.58         0.58 o                         
   1   4   5        248.76        267.23         6.11 o                         
   2   4   5       3326.86       3462.93        52.32 o                         
   3   4   5        223.20        209.95         4.68 o                         
   4   4   5         13.07         13.85         1.34 o                         
   5   4   5         97.23         97.13         3.11 o                         
   6   4   5        253.00        244.85         5.67 o                         
   7   4   5        349.34        336.02         7.22 o                         
   8   4   5          0.02         -0.20         1.63 o                         
   9   4   5        102.74         95.04         4.74 o                         
  10   4   5          0.32         -1.24         3.71 o                         
  11   4   5          1.86          1.24         4.02 o                         
 -14   5   5          1.47          0.08         2.15 o                         
 -13   5   5         97.33        123.62         5.93 o                         
 -12   5   5        267.48        265.17         7.53 o                         
 -11   5   5         19.26         20.16         2.40 o                         
 -10   5   5         26.77         23.26         4.63 o                         
  -9   5   5         85.20         85.80         2.90 o                         
  -8   5   5         19.17         21.36         2.76 o                         
  -7   5   5        353.69        356.05         6.90 o                         
  -6   5   5         68.44         61.36         2.25 o                         
  -5   5   5        520.10        520.61         7.74 o                         
  -4   5   5        113.61        116.15         2.63 o                         
  -3   5   5          0.02         -0.05         0.47 o                         
  -2   5   5        244.05        284.10         5.33 o                         
  -1   5   5        311.65        284.10         7.55 o                         
   0   5   5        280.82        317.37         6.00 o                         
   1   5   5         24.62         10.82         1.09 o                         
   2   5   5          2.42          3.57         0.90 o                         
   3   5   5        154.08        173.80         4.20 o                         
   4   5   5         26.04         21.06         3.05 o                         
   5   5   5          0.08          1.58         1.07 o                         
   6   5   5          8.64         10.86         1.44 o                         
   7   5   5        120.12        122.42         4.03 o                         
   8   5   5        270.06        256.71         7.86 o                         
   9   5   5         68.05         72.29         4.34 o                         
  10   5   5         18.11         11.54         2.63 o                         
  11   5   5         13.47         12.05         5.25 o                         
 -13   6   5          0.01          4.82         2.93 o                         
 -12   6   5          3.39          2.16         2.47 o                         
 -11   6   5        170.66        167.20         5.68 o                         
 -10   6   5         80.30         74.82         3.71 o                         
  -9   6   5         27.57         25.20         2.37 o                         
  -8   6   5        142.21        131.61         3.75 o                         
  -7   6   5         95.05         86.82         2.97 o                         
  -6   6   5        507.76        488.08         8.97 o                         
  -5   6   5          0.35          0.41         0.59 o                         
  -4   6   5        379.74        393.32         7.17 o                         
  -3   6   5          7.42          4.92         1.38 o                         
  -2   6   5         91.77         91.53         2.57 o                         
  -1   6   5          5.33          8.15         1.28 o                         
   0   6   5       1195.03       1259.94        20.03 o                         
   1   6   5        446.38        477.41         8.66 o                         
   2   6   5        931.14        931.66        15.45 o                         
   3   6   5          0.45          2.40         1.04 o                         
   4   6   5       1394.48       1376.42        22.35 o                         
   5   6   5        112.67        123.92         3.89 o                         
   6   6   5        237.69        226.90         5.62 o                         
   7   6   5          6.40          7.51         1.82 o                         
   8   6   5         46.88         54.27         3.77 o                         
   9   6   5         10.43         10.45         4.33 o                         
  10   6   5         30.60         28.39         3.31 o                         
 -13   7   5          3.90          4.09         2.74 o                         
 -12   7   5          3.92          5.25         2.34 o                         
 -11   7   5          6.39          7.41         1.97 o                         
 -10   7   5         37.32         32.94         2.84 o                         
  -9   7   5        485.60        487.06         9.33 o                         
  -8   7   5         18.55         22.55         2.40 o                         
  -7   7   5         87.63         89.87         3.42 o                         
  -6   7   5         57.06         54.00         2.48 o                         
  -5   7   5          8.24          4.96         0.85 o                         
  -4   7   5          0.03          0.32         0.73 o                         
  -3   7   5         26.05         28.55         3.89 o                         
  -2   7   5        139.71        144.81         7.11 o                         
  -1   7   5        157.21        143.59         4.53 o                         
   0   7   5         21.75         19.07         1.77 o                         
   1   7   5         72.31         79.70         2.77 o                         
   2   7   5        117.57        141.97         5.01 o                         
   3   7   5        156.15        154.15         4.26 o                         
   4   7   5        704.74        702.18        12.60 o                         
   5   7   5         89.54         93.95         3.49 o                         
   6   7   5          7.77          5.44         1.44 o                         
   7   7   5         47.44         46.15         3.41 o                         
   8   7   5          0.11          0.85         1.63 o                         
   9   7   5          1.33         -1.51         1.82 o                         
  10   7   5         15.62         17.92         5.25 o                         
 -12   8   5         50.32         45.41         4.11 o                         
 -11   8   5         15.18         13.59         3.40 o                         
 -10   8   5         36.10         38.03         3.86 o                         
  -9   8   5         15.73         15.23         1.77 o                         
  -8   8   5        145.16        119.92         4.81 o                         
  -7   8   5        267.09        244.23         7.33 o                         
  -6   8   5        176.37        154.03         7.24 o                         
  -5   8   5         16.45         12.10         1.54 o                         
  -4   8   5         14.59         20.80         2.00 o                         
  -3   8   5          1.11          1.66         1.07 o                         
  -2   8   5         77.27         85.41         3.64 o                         
  -1   8   5         10.19          6.76         1.48 o                         
   0   8   5        195.72        189.30         5.71 o                         
   1   8   5        177.09        168.18         5.41 o                         
   2   8   5          7.87          5.47         1.48 o                         
   3   8   5        115.57        104.43         3.59 o                         
   4   8   5        184.57        176.43         5.26 o                         
   5   8   5         22.16         18.83         2.33 o                         
   6   8   5          0.38          0.68         1.54 o                         
   7   8   5         32.58         28.50         2.97 o                         
   8   8   5          3.63          1.58         1.87 o                         
   9   8   5         22.22         18.69         2.97 o                         
 -11   9   5         57.00         71.05         6.18 o                         
 -10   9   5         92.81         90.15         4.47 o                         
  -9   9   5          9.49         11.68         1.72 o                         
  -8   9   5          2.72          1.19         1.18 o                         
  -7   9   5         41.02         34.02         2.50 o                         
  -6   9   5         69.90         75.86         3.27 o                         
  -5   9   5        131.12        121.59         5.01 o                         
  -4   9   5         10.11          5.56         1.31 o                         
  -3   9   5         23.69         18.36         2.32 o                         
  -2   9   5         80.13         75.80         3.64 o                         
  -1   9   5          3.19          3.49         1.48 o                         
   0   9   5          3.52          4.02         1.54 o                         
   1   9   5         36.07         38.31         3.03 o                         
   2   9   5          3.77          3.49         1.48 o                         
   3   9   5         22.13         22.51         3.86 o                         
   4   9   5        279.31        287.84         8.96 o                         
   5   9   5        496.70        476.83         9.79 o                         
   6   9   5         88.62        110.60         5.05 o                         
   7   9   5          6.64          2.94         2.32 o                         
   8   9   5         26.59         36.96         3.56 o                         
 -10  10   5         11.71         12.70         2.37 o                         
  -9  10   5          3.51          4.94         2.47 o                         
  -8  10   5         26.14         26.96         2.94 o                         
  -7  10   5         92.28        105.96         7.11 o                         
  -6  10   5          6.05          8.34         2.18 o                         
  -5  10   5         35.12         27.79         4.02 o                         
  -4  10   5          5.16          0.79         1.48 o                         
  -3  10   5          0.00          1.28         1.31 o                         
  -2  10   5        376.24        381.12        14.98 o                         
  -1  10   5         22.83         25.41         2.51 o                         
   0  10   5         12.13         13.90         2.00 o                         
   1  10   5         29.24         30.44         3.09 o                         
   2  10   5          2.24          0.71         1.48 o                         
   3  10   5         15.75         10.53         2.07 o                         
   4  10   5         22.30         23.50         4.63 o                         
   5  10   5        119.53        104.78         9.73 o                         
   6  10   5          0.74          3.40         2.47 o                         
   7  10   5         56.53         42.32         5.25 o                         
  -9  11   5         13.29         16.99         3.71 o                         
  -8  11   5          9.39          3.40         2.47 o                         
  -7  11   5          0.55          0.15         1.75 o                         
  -6  11   5         26.04         41.23         3.60 o                         
  -5  11   5         29.90         29.31         3.16 o                         
  -4  11   5          0.34          1.24         2.47 o                         
  -3  11   5          0.49         -0.78         1.31 o                         
  -2  11   5          0.01          1.54         1.48 o                         
  -1  11   5         46.73         37.64         5.72 o                         
   0  11   5         12.93         10.61         2.00 o                         
   1  11   5         82.81         81.85         4.30 o                         
   2  11   5         34.20         36.85         4.48 o                         
   3  11   5          4.55          5.02         1.85 o                         
   4  11   5         23.12         22.58         2.81 o                         
   5  11   5         10.59         13.90         3.40 o                         
  -6  12   5         17.21         22.55         4.33 o                         
  -5  12   5         11.00         13.61         2.72 o                         
  -4  12   5         98.11        100.40         8.03 o                         
  -3  12   5          3.32          2.05         1.77 o                         
  -2  12   5         29.78         37.86         7.72 o                         
  -1  12   5         20.13         17.95         2.47 o                         
   0  12   5          3.99          3.79         1.82 o                         
   1  12   5         26.58         26.13         4.17 o                         
   2  12   5         91.82        102.04         8.03 o                         
   3  12   5         21.37         20.08         4.33 o                         
 -14   0   6          1.05          1.24         2.16 o                         
 -12   0   6         40.94         34.97         2.97 o                         
 -10   0   6        241.40        223.63         8.65 o                         
  -8   0   6        157.64        166.17         6.49 o                         
  -6   0   6         54.08         63.69         2.78 o                         
  -4   0   6       2097.95       2115.01        38.99 o                         
  -2   0   6        220.22        186.64         4.47 o                         
   0   0   6       1227.27       1151.64        21.73 o                         
   2   0   6       1046.78        945.85        26.57 o                         
 -15   1   6          2.96          4.07         1.85 o                         
 -14   1   6          9.61          8.68         1.81 o                         
 -13   1   6         12.95         17.42         2.02 o                         
 -12   1   6        105.01        108.67         4.15 o                         
 -11   1   6         91.96         82.17         3.04 o                         
 -10   1   6         91.91         84.56         4.33 o                         
  -9   1   6        152.00        150.36         4.47 o                         
  -8   1   6        417.61        411.33         9.17 o                         
  -7   1   6          0.80          1.97         0.56 o                         
  -6   1   6          1.63          2.78         0.45 o                         
  -5   1   6       1790.11       1851.05        24.29 o                         
  -4   1   6       1575.14       1642.75        21.62 o                         
  -3   1   6       2126.41       2037.79        26.64 o                         
  -2   1   6        136.08        153.28         2.69 o                         
  -1   1   6       2341.72       2283.45        29.73 o                         
   0   1   6          5.05         10.05         0.73 o                         
   1   1   6        210.24        225.74         4.36 o                         
   2   1   6        313.72        284.71         5.14 o                         
   3   1   6        287.38        275.43         6.77 o                         
   4   1   6          0.35          0.86         0.54 o                         
   6   1   6         53.13         25.33         3.71 o                         
   7   1   6         53.58         34.31         5.17 o                         
   8   1   6         36.77         32.27         2.37 o                         
   9   1   6         21.93         43.56         4.33 o                         
 -15   2   6          6.56          5.19         1.79 o                         
 -14   2   6          7.22          4.77         1.65 o                         
 -13   2   6        101.27         98.00         3.69 o                         
 -12   2   6         30.49         33.53         2.62 o                         
 -11   2   6         16.41         16.07         1.97 o                         
 -10   2   6        108.07        107.06         3.93 o                         
  -9   2   6          0.13         -0.14         1.19 o                         
  -8   2   6        185.62        189.92         7.11 o                         
  -7   2   6         15.11         22.25         1.36 o                         
  -6   2   6         96.99         90.42         2.25 o                         
  -5   2   6       1175.35       1194.14        15.98 o                         
  -4   2   6         71.47         65.67         1.59 o                         
  -3   2   6         33.16         29.91         1.10 o                         
  -2   2   6       2524.08       2537.90        33.02 o                         
  -1   2   6         36.70         34.20         1.18 o                         
   0   2   6          0.91         -0.02         0.47 o                         
   1   2   6          2.12          0.10         0.53 o                         
   2   2   6       1553.61       1538.23        29.38 o                         
   3   2   6        855.74        899.74        18.13 o                         
   4   2   6        804.60        761.13        15.84 o                         
   5   2   6        388.30        397.82         8.14 o                         
   6   2   6         14.63         14.73         1.70 o                         
   7   2   6         81.04         73.70         3.83 o                         
   8   2   6        640.87        600.79        11.56 o                         
   9   2   6          0.06         -1.70         1.70 o                         
  10   2   6          6.39         10.50         4.02 o                         
 -15   3   6         21.44         25.76         2.45 o                         
 -14   3   6          3.85          6.62         2.51 o                         
 -13   3   6          4.42          3.77         1.49 o                         
 -12   3   6          0.66          3.55         1.53 o                         
 -11   3   6        114.59        126.74         5.41 o                         
 -10   3   6        149.80        146.97         4.91 o                         
  -9   3   6        448.41        454.03        10.64 o                         
  -8   3   6        169.97        165.86         5.61 o                         
  -7   3   6        992.30        982.77        15.81 o                         
  -6   3   6        630.97        688.88        16.60 o                         
  -5   3   6         11.77         20.25         0.94 o                         
  -4   3   6        674.15        720.58        10.07 o                         
  -3   3   6        356.09        300.16         6.80 o                         
  -2   3   6       1321.48       1396.41        21.40 o                         
  -1   3   6        216.14        208.01         3.99 o                         
   0   3   6        136.82        134.55         2.80 o                         
   1   3   6         26.27         22.24         1.85 o                         
   2   3   6          0.01         -0.31         0.71 o                         
   3   3   6         80.59        123.72         6.30 o                         
   4   3   6        257.03        273.73         5.86 o                         
   5   3   6         49.72         46.87         2.45 o                         
   6   3   6         99.36        107.91         5.85 o                         
   7   3   6         18.38         19.01         1.92 o                         
   8   3   6         11.60         15.02         2.45 o                         
   9   3   6        200.03        181.33         6.75 o                         
  10   3   6          2.84          0.93         4.02 o                         
  11   3   6          2.56          4.94         4.63 o                         
 -15   4   6         32.85         36.14         6.49 o                         
 -14   4   6          1.08          2.45         1.60 o                         
 -13   4   6        278.24        294.16         7.10 o                         
 -12   4   6          0.98          0.48         1.41 o                         
 -11   4   6       1191.60       1184.67        23.92 o                         
 -10   4   6          1.39         -0.05         1.26 o                         
  -9   4   6        311.36        307.14         7.75 o                         
  -8   4   6        646.46        640.04        11.06 o                         
  -7   4   6        238.26        224.36         7.96 o                         
  -6   4   6         65.59         77.90         2.48 o                         
  -5   4   6         93.01         85.56         2.01 o                         
  -4   4   6        452.69        434.55         6.51 o                         
  -3   4   6         52.28         47.46         1.55 o                         
  -2   4   6        687.32        791.29        12.71 o                         
  -1   4   6         57.00         60.71         1.74 o                         
   0   4   6         88.27        110.32         2.54 o                         
   1   4   6        893.51       1018.03        20.20 o                         
   2   4   6        603.58        630.66        12.86 o                         
   3   4   6         15.22         22.07         1.70 o                         
   4   4   6          7.65         10.22         1.31 o                         
   5   4   6         54.53         59.05         2.75 o                         
   6   4   6         38.35         31.22         2.17 o                         
   7   4   6          0.07          0.95         1.21 o                         
   8   4   6          0.39          0.18         1.77 o                         
   9   4   6          3.72          7.05         5.25 o                         
  10   4   6         15.39         10.81         4.63 o                         
  11   4   6          0.66         -0.31         5.56 o                         
 -14   5   6          7.17          8.53         2.57 o                         
 -13   5   6          3.72          4.92         1.85 o                         
 -12   5   6          1.35         -0.31         1.54 o                         
 -11   5   6         53.59         61.17         3.71 o                         
 -10   5   6        335.36        356.98         8.96 o                         
  -9   5   6         23.86         28.95         2.02 o                         
  -8   5   6        409.72        394.09         7.60 o                         
  -7   5   6        313.84        305.51         6.18 o                         
  -6   5   6        417.58        416.13         7.78 o                         
  -5   5   6          0.13          0.51         0.59 o                         
  -4   5   6         57.95         50.61         1.65 o                         
  -3   5   6          3.54          7.68         0.88 o                         
  -2   5   6        547.44        560.70         9.43 o                         
  -1   5   6        248.31        284.54         5.37 o                         
   0   5   6        518.16        491.88        10.97 o                         
   1   5   6        225.43        200.01         4.51 o                         
   2   5   6          0.77          0.78         0.86 o                         
   3   5   6        100.58         83.18         4.02 o                         
   4   5   6         33.54         33.17         2.94 o                         
   5   5   6         40.40         39.68         2.73 o                         
   6   5   6        305.96        321.77         7.10 o                         
   7   5   6         41.44         43.91         2.66 o                         
   8   5   6          2.17          1.02         1.77 o                         
   9   5   6         30.61         33.09         3.31 o                         
  10   5   6          0.04         -0.71         2.10 o                         
 -13   6   6        189.09        197.99         9.58 o                         
 -12   6   6         11.82          8.19         2.07 o                         
 -11   6   6          0.79          1.07         1.63 o                         
 -10   6   6        334.52        329.08         8.63 o                         
  -9   6   6        351.13        339.65         7.01 o                         
  -8   6   6        293.20        299.41         6.36 o                         
  -7   6   6        460.01        445.06         9.19 o                         
  -6   6   6         74.03         79.81         3.52 o                         
  -5   6   6         86.37         80.41         2.43 o                         
  -4   6   6          1.32          0.37         0.64 o                         
  -3   6   6         18.63         17.29         1.96 o                         
  -2   6   6         80.74         81.05         2.39 o                         
  -1   6   6         25.40         17.61         0.93 o                         
   0   6   6          4.05          3.95         1.55 o                         
   1   6   6        365.81        352.27         6.89 o                         
   2   6   6          0.04          0.22         0.90 o                         
   3   6   6          2.33          2.81         1.18 o                         
   4   6   6        762.45        773.77        13.67 o                         
   5   6   6         53.01         54.97         2.81 o                         
   6   6   6         89.22        102.43         5.07 o                         
   7   6   6         64.34         57.42         3.93 o                         
   8   6   6          2.42          1.74         2.01 o                         
   9   6   6         61.11         64.45         4.79 o                         
  10   6   6         11.81          7.63         2.93 o                         
 -13   7   6          8.24         11.18         3.03 o                         
 -12   7   6          0.00         -0.87         3.71 o                         
 -11   7   6         70.60         69.66         3.93 o                         
 -10   7   6         12.39         12.94         2.18 o                         
  -9   7   6         50.47         56.62         3.47 o                         
  -8   7   6         38.34         39.39         2.43 o                         
  -7   7   6        362.84        347.43         7.19 o                         
  -6   7   6          8.48          9.32         1.40 o                         
  -5   7   6         46.68         40.19         1.89 o                         
  -4   7   6         12.34          8.00         1.07 o                         
  -3   7   6          6.66          5.06         1.00 o                         
  -2   7   6        121.84        110.41         3.93 o                         
  -1   7   6        234.76        221.29         6.15 o                         
   0   7   6         29.94         32.48         2.45 o                         
   1   7   6        487.59        477.06         9.02 o                         
   2   7   6        412.01        426.69         8.37 o                         
   3   7   6        178.63        183.09         6.10 o                         
   4   7   6        115.25        112.64         3.79 o                         
   5   7   6         49.97         49.47         2.77 o                         
   6   7   6         18.65         21.42         2.13 o                         
   7   7   6         43.31         42.04         3.48 o                         
   8   7   6          0.38         -0.62         2.16 o                         
   9   7   6         20.44         13.07         2.62 o                         
 -12   8   6          0.52         -0.93         2.47 o                         
 -11   8   6         10.94         10.96         2.29 o                         
 -10   8   6          7.06          7.29         1.97 o                         
  -9   8   6         26.12         23.34         2.51 o                         
  -8   8   6          4.24          3.37         1.30 o                         
  -7   8   6          0.01         -0.07         1.18 o                         
  -6   8   6         72.36         77.89         4.50 o                         
  -5   8   6         25.35         34.33         4.38 o                         
  -4   8   6         13.30          9.15         1.26 o                         
  -3   8   6         11.62         12.28         1.59 o                         
  -2   8   6          0.54          0.67         1.07 o                         
  -1   8   6          6.45          8.96         1.85 o                         
   0   8   6        279.95        285.96         9.42 o                         
   1   8   6          3.57          3.63         3.24 o                         
   2   8   6        905.25        907.66        21.78 o                         
   3   8   6         63.88         58.97         2.93 o                         
   4   8   6         10.12          8.02         1.54 o                         
   5   8   6        386.83        342.48         7.71 o                         
   6   8   6        145.11        139.25         6.49 o                         
   7   8   6         57.93         50.12         4.02 o                         
   8   8   6         66.73         70.82         4.60 o                         
   9   8   6         34.32         44.01         4.60 o                         
 -11   9   6          9.20          3.40         2.78 o                         
 -10   9   6         33.16         39.30         2.78 o                         
  -9   9   6         78.22         74.71         3.33 o                         
  -8   9   6         59.01         58.52         3.15 o                         
  -7   9   6         22.96         19.59         3.03 o                         
  -6   9   6        100.43        101.69         3.79 o                         
  -5   9   6         33.41         31.95         2.94 o                         
  -4   9   6        362.36        330.43        15.60 o                         
  -3   9   6        594.09        576.96        13.44 o                         
  -2   9   6          0.46         -1.01         1.07 o                         
  -1   9   6        138.98        141.63         5.05 o                         
   0   9   6        425.92        406.53        10.20 o                         
   1   9   6          1.71          0.31         1.26 o                         
   2   9   6         80.66         79.59         4.79 o                         
   3   9   6         21.48         16.60         2.22 o                         
   4   9   6          0.26          3.49         1.71 o                         
   5   9   6         49.73         40.17         3.38 o                         
   6   9   6        158.67        174.14        11.58 o                         
   7   9   6         36.34         34.27         3.47 o                         
   8   9   6          5.45          1.54         3.71 o                         
 -10  10   6         28.15         34.53         3.25 o                         
  -9  10   6         69.09         72.63         3.57 o                         
  -8  10   6          2.93          1.39         1.97 o                         
  -7  10   6          1.90          0.47         1.85 o                         
  -6  10   6          8.86         13.93         2.78 o                         
  -5  10   6        159.64        157.25         6.22 o                         
  -4  10   6         61.70         71.36         6.49 o                         
  -3  10   6          2.53          1.74         2.01 o                         
  -2  10   6          1.77          0.93         1.48 o                         
  -1  10   6          1.26          2.53         1.54 o                         
   0  10   6         40.57         40.61         3.24 o                         
   1  10   6         20.73         15.65         2.22 o                         
   2  10   6          7.89         10.41         2.07 o                         
   3  10   6          1.27          5.32         1.85 o                         
   4  10   6         57.90         69.14         4.08 o                         
   5  10   6         14.24         13.51         2.37 o                         
   6  10   6         42.54         41.09         4.94 o                         
  -8  11   6         24.61         26.06         3.06 o                         
  -7  11   6         45.55         44.04         3.93 o                         
  -6  11   6        128.95        125.39         5.79 o                         
  -5  11   6        169.14        155.82         6.54 o                         
  -4  11   6         58.02         62.40         6.80 o                         
  -3  11   6         40.85         50.38         7.57 o                         
  -2  11   6         35.08         32.55         3.09 o                         
  -1  11   6        397.15        418.90        10.95 o                         
   0  11   6          0.02          0.41         3.40 o                         
   1  11   6         40.30         37.62         3.71 o                         
   2  11   6          9.67          7.75         2.15 o                         
   3  11   6          0.91          0.58         1.71 o                         
   4  11   6          0.01         -1.37         1.48 o                         
  -6  12   6         51.02         49.74         5.87 o                         
  -5  12   6         19.19         17.39         4.94 o                         
  -4  12   6          0.33          3.71         3.09 o                         
  -3  12   6         39.26         45.72         5.87 o                         
  -2  12   6         24.27         29.82         5.87 o                         
  -1  12   6         89.91        100.45         4.96 o                         
   0  12   6         11.66         12.94         2.45 o                         
   1  12   6          6.60          6.52         2.00 o                         
   2  12   6         21.02         16.68         4.33 o                         
 -15   0   7         96.23        105.04         6.49 o                         
 -11   0   7          0.91          0.93         1.85 o                         
  -9   0   7         39.69         39.85         3.71 o                         
  -7   0   7        468.34        501.95        15.14 o                         
  -5   0   7        558.93        534.25        10.81 o                         
  -3   0   7       5517.45       5777.91       106.82 o                         
  -1   0   7        740.12        727.01        14.30 o                         
   1   0   7        295.46        279.24         8.34 o                         
   3   0   7        260.67        247.11         9.27 o                         
  11   0   7        159.65        319.09         8.65 o                         
 -15   1   7          6.60         11.29         2.29 o                         
 -14   1   7         18.00         24.01         2.26 o                         
 -13   1   7         38.44         35.69         2.84 o                         
 -12   1   7        493.51        489.17        18.69 o                         
 -11   1   7          4.89          2.63         1.53 o                         
 -10   1   7        157.03        149.52         4.69 o                         
  -9   1   7         77.47         77.08         3.28 o                         
  -8   1   7          0.53          0.15         1.09 o                         
  -7   1   7         53.22         60.05         1.95 o                         
  -6   1   7        782.88        812.35        11.23 o                         
  -5   1   7        553.32        574.63         8.18 o                         
  -4   1   7       2714.13       2978.84        38.69 o                         
  -3   1   7         10.56          6.85         0.72 o                         
  -2   1   7         29.26         26.63         1.10 o                         
  -1   1   7        303.93        329.32         5.08 o                         
   0   1   7       1186.12       1182.18        18.36 o                         
   1   1   7        877.07        910.26        14.47 o                         
   2   1   7          3.03          3.22         2.16 o                         
   3   1   7        235.36        229.59         6.22 o                         
   4   1   7         89.29         94.68         3.82 o                         
   5   1   7         77.24         73.95         3.60 o                         
   6   1   7         45.01         45.13         3.16 o                         
   7   1   7          0.76          1.85         2.16 o                         
   8   1   7        202.04         84.23         2.78 o                         
 -15   2   7         33.29         40.23         3.00 o                         
 -14   2   7          2.06          4.14         1.51 o                         
 -13   2   7          0.09          1.08         1.53 o                         
 -12   2   7        135.02        130.71         4.81 o                         
 -11   2   7        266.69        255.56         6.99 o                         
 -10   2   7         89.78         93.59         3.69 o                         
  -9   2   7         20.68         23.63         2.18 o                         
  -8   2   7        653.31        641.23        13.43 o                         
  -7   2   7        103.55        119.87         4.81 o                         
  -6   2   7        177.44        166.48         3.30 o                         
  -5   2   7        127.00        146.18         2.80 o                         
  -4   2   7        811.75        929.50        12.70 o                         
  -3   2   7        291.83        285.20         4.55 o                         
  -2   2   7        159.22        170.93         3.07 o                         
  -1   2   7         13.63          7.11         0.71 o                         
   0   2   7        103.48         95.06         2.24 o                         
   1   2   7        408.88        362.39         8.41 o                         
   2   2   7         23.56         24.83         2.07 o                         
   3   2   7         29.47         26.88         2.18 o                         
   4   2   7        284.98        273.71         7.32 o                         
   5   2   7          3.07          3.05         0.77 o                         
   6   2   7         52.27         47.73         3.28 o                         
   7   2   7        351.18        341.29         9.17 o                         
   8   2   7          1.25         -0.10         1.63 o                         
  11   2   7        159.16        164.32         6.49 o                         
 -15   3   7          0.37          1.01         1.60 o                         
 -14   3   7          1.34          1.47         1.55 o                         
 -13   3   7         24.77         29.52         3.40 o                         
 -12   3   7        130.67        135.32         4.81 o                         
 -11   3   7         56.87         56.16         3.16 o                         
 -10   3   7         85.82         86.74         3.69 o                         
  -9   3   7        236.57        231.54         6.32 o                         
  -8   3   7          4.32          5.22         1.07 o                         
  -7   3   7         38.28         41.87         1.88 o                         
  -6   3   7         33.91         28.27         1.52 o                         
  -5   3   7        188.51        180.24         3.26 o                         
  -4   3   7        283.96        249.20         4.16 o                         
  -3   3   7         31.74         43.47         2.21 o                         
  -2   3   7        102.35         74.03         2.08 o                         
  -1   3   7          0.10          0.86         0.49 o                         
   0   3   7         70.44         82.81         2.21 o                         
   1   3   7         45.70         40.90         2.37 o                         
   2   3   7        304.78        316.91         7.85 o                         
   3   3   7         92.34         83.58         3.55 o                         
   4   3   7          9.43          7.65         1.33 o                         
   5   3   7        189.03        195.74         6.00 o                         
   6   3   7          7.78          9.26         1.97 o                         
   7   3   7         76.67         66.05         3.41 o                         
   8   3   7        127.87        119.64        12.82 o                         
   9   3   7         81.45         79.21         8.65 o                         
  10   3   7         20.39         63.02         5.56 o                         
 -15   4   7          3.46          1.10         2.10 o                         
 -14   4   7         65.15         63.51         3.45 o                         
 -13   4   7         71.58         67.12         6.33 o                         
 -12   4   7          0.50          2.49         1.63 o                         
 -11   4   7          3.64          4.55         1.63 o                         
 -10   4   7        297.60        311.00         7.97 o                         
  -9   4   7         60.25         53.41         3.03 o                         
  -8   4   7        229.40        227.56         7.01 o                         
  -7   4   7        368.74        365.92         8.20 o                         
  -6   4   7         72.32         68.78         2.45 o                         
  -5   4   7         32.75         37.63         2.72 o                         
  -4   4   7         51.85         54.60         1.70 o                         
  -3   4   7         65.45         74.16         1.96 o                         
  -2   4   7          1.60          2.30         0.67 o                         
  -1   4   7         41.72         48.59         1.60 o                         
   0   4   7        177.48        173.57         4.88 o                         
   1   4   7        180.97        194.75         5.45 o                         
   2   4   7         70.92         67.47         3.03 o                         
   3   4   7        291.63        298.96         7.64 o                         
   4   4   7         25.23         19.98         1.81 o                         
   5   4   7         96.90         80.92         3.85 o                         
   6   4   7         30.00         27.11         2.28 o                         
   7   4   7          0.14         -0.80         1.28 o                         
   8   4   7        132.33        129.54         5.86 o                         
   9   4   7         64.71         65.87         4.94 o                         
  10   4   7         90.23         82.01         6.32 o                         
 -14   5   7         60.45         68.14         4.91 o                         
 -13   5   7          5.84          6.49         1.97 o                         
 -12   5   7          1.97          4.02         1.71 o                         
 -11   5   7          8.52          7.72         1.85 o                         
 -10   5   7        219.56        211.01         6.32 o                         
  -9   5   7        108.01        104.30         4.17 o                         
  -8   5   7        374.82        380.92         7.54 o                         
  -7   5   7         65.12         66.83         2.54 o                         
  -6   5   7         66.45         66.66         2.46 o                         
  -5   5   7         78.37         87.74         2.24 o                         
  -4   5   7         38.60         44.54         1.59 o                         
  -3   5   7         11.89         13.60         1.16 o                         
  -2   5   7        300.97        280.75         5.37 o                         
  -1   5   7         40.96         41.51         2.22 o                         
   0   5   7         42.61         39.72         2.37 o                         
   1   5   7          1.21          0.62         0.96 o                         
   2   5   7        569.96        554.45        12.23 o                         
   3   5   7          3.87          4.59         1.18 o                         
   4   5   7        208.37        221.66         7.24 o                         
   5   5   7         48.76         44.54         2.85 o                         
   6   5   7          0.89          2.68         1.40 o                         
   7   5   7         42.33         55.67         3.22 o                         
   8   5   7          3.72          3.05         2.93 o                         
   9   5   7          9.81          5.87         2.57 o                         
  10   5   7          0.26          2.16         2.78 o                         
 -13   6   7         38.44         40.00         4.02 o                         
 -12   6   7         20.36         22.05         2.72 o                         
 -11   6   7          0.08         -0.49         1.48 o                         
 -10   6   7         10.96          9.01         1.93 o                         
  -9   6   7        309.78        317.81         8.14 o                         
  -8   6   7       1154.38       1137.91        18.85 o                         
  -7   6   7          0.64          0.71         1.12 o                         
  -6   6   7         20.07         18.13         1.68 o                         
  -5   6   7        638.46        658.09         9.82 o                         
  -4   6   7         72.07         77.26         2.20 o                         
  -3   6   7         37.97         32.13         1.68 o                         
  -2   6   7         33.98         37.46         1.77 o                         
  -1   6   7         62.43         68.78         3.86 o                         
   0   6   7         18.40         18.38         1.93 o                         
   1   6   7         95.39        102.95         3.91 o                         
   2   6   7        189.36        194.25         5.32 o                         
   3   6   7          4.87          3.25         1.26 o                         
   4   6   7         11.59          5.20         1.31 o                         
   5   6   7         22.73         20.77         2.68 o                         
   6   6   7         93.72        108.53         4.27 o                         
   7   6   7         10.61          9.62         2.29 o                         
   8   6   7         20.55         23.61         3.03 o                         
   9   6   7         51.34         43.56         4.94 o                         
 -13   7   7          9.57          8.07         2.89 o                         
 -12   7   7         15.22         10.50         2.29 o                         
 -11   7   7          4.72          3.43         4.63 o                         
 -10   7   7        189.88        207.55         6.66 o                         
  -9   7   7         14.30         12.01         2.69 o                         
  -8   7   7          2.56          1.45         1.22 o                         
  -7   7   7          0.72          2.68         1.22 o                         
  -6   7   7         38.51         33.17         3.38 o                         
  -5   7   7         92.76         89.74         3.22 o                         
  -4   7   7         40.78         35.79         3.12 o                         
  -3   7   7          8.03          7.48         1.19 o                         
  -2   7   7          7.80          7.96         1.48 o                         
  -1   7   7         61.51         57.58         5.87 o                         
   0   7   7         23.15         19.79         2.00 o                         
   1   7   7        597.73        546.76        12.53 o                         
   2   7   7        847.77        796.62        14.08 o                         
   3   7   7        160.84        173.12         4.79 o                         
   4   7   7        238.86        238.97         5.99 o                         
   5   7   7         33.85         49.26         2.90 o                         
   6   7   7        230.60        229.99         6.04 o                         
   7   7   7         47.71         48.92         4.00 o                         
   8   7   7         30.50         26.20         3.19 o                         
   9   7   7          0.00         -2.47         2.47 o                         
 -12   8   7         32.85         30.09         3.16 o                         
 -11   8   7         39.88         46.06         3.71 o                         
 -10   8   7         21.01         22.83         2.72 o                         
  -9   8   7          2.23          1.36         1.30 o                         
  -8   8   7        291.47        270.40        10.00 o                         
  -7   8   7         42.19         35.32         2.46 o                         
  -6   8   7         20.65         12.47         2.21 o                         
  -5   8   7        166.99        174.19         4.77 o                         
  -4   8   7        160.03        165.45         4.19 o                         
  -3   8   7         45.22         39.18         3.24 o                         
  -2   8   7         42.50         40.75         2.74 o                         
  -1   8   7         36.83         32.12         4.94 o                         
   0   8   7          1.95          2.96         1.48 o                         
   1   8   7          6.86          4.26         1.85 o                         
   2   8   7         14.26         14.86         2.15 o                         
   3   8   7          6.55          5.80         1.85 o                         
   4   8   7         59.46         59.45         3.13 o                         
   5   8   7        428.00        426.72         9.09 o                         
   6   8   7        102.94         94.35         4.27 o                         
   7   8   7          1.31          2.70         3.24 o                         
   8   8   7         11.60         11.95         2.67 o                         
 -11   9   7          9.34          5.91         2.29 o                         
 -10   9   7          6.77          5.56         2.18 o                         
  -9   9   7          8.33          5.56         1.59 o                         
  -8   9   7         98.50        106.97         4.04 o                         
  -7   9   7        138.26        148.86         9.45 o                         
  -6   9   7        315.08        293.28         6.94 o                         
  -5   9   7          8.87          5.25         1.75 o                         
  -4   9   7         44.97         38.96         2.85 o                         
  -3   9   7         28.82         32.26         2.80 o                         
  -2   9   7          2.39          0.51         1.26 o                         
  -1   9   7        421.41        422.14        10.66 o                         
   0   9   7        373.29        362.65         9.54 o                         
   1   9   7        112.00        109.71         8.50 o                         
   2   9   7          3.09          3.83         1.85 o                         
   3   9   7          1.11          1.83         1.71 o                         
   4   9   7        126.40        120.95         5.19 o                         
   5   9   7         78.79         80.73         5.41 o                         
   6   9   7          0.14         -1.66         1.71 o                         
   7   9   7          5.39          6.49         3.71 o                         
 -10  10   7          7.24          8.58         1.88 o                         
  -9  10   7          2.13         -0.22         1.85 o                         
  -8  10   7         25.96         26.29         2.41 o                         
  -7  10   7          0.03         -1.36         1.63 o                         
  -6  10   7          0.20          4.33         1.97 o                         
  -5  10   7          0.03          2.32         1.97 o                         
  -4  10   7        121.37        108.43         7.72 o                         
  -3  10   7          3.66          2.78         1.54 o                         
  -2  10   7         10.80         11.03         1.93 o                         
  -1  10   7         53.15         56.10         3.71 o                         
   0  10   7          0.06          0.40         1.48 o                         
   1  10   7         45.46         44.53         3.86 o                         
   2  10   7          0.00         -0.18         1.48 o                         
   3  10   7          3.46          4.31         1.85 o                         
   4  10   7         55.15         58.30        10.19 o                         
   5  10   7          1.57         -0.52         1.71 o                         
  -8  11   7         50.25         38.61         3.82 o                         
  -7  11   7         45.22         40.91         3.82 o                         
  -6  11   7         30.78         30.62         3.47 o                         
  -5  11   7         18.83         31.03         3.71 o                         
  -4  11   7         39.37         33.98         5.25 o                         
  -3  11   7         62.23         82.81         5.56 o                         
  -2  11   7         27.58         24.08         7.26 o                         
  -1  11   7          0.72          2.05         1.59 o                         
   0  11   7         51.81         55.29         3.86 o                         
   1  11   7          7.62          5.22         1.93 o                         
   2  11   7         74.31         75.20         4.45 o                         
   3  11   7          0.64         -0.87         2.01 o                         
   4  11   7         21.21         23.48         4.63 o                         
  -5  12   7          0.56         -0.62         3.09 o                         
  -3  12   7          2.32          0.62         3.71 o                         
  -2  12   7          0.93          1.99         1.82 o                         
  -1  12   7          8.56         13.05         2.78 o                         
   0  12   7         12.05          9.41         2.29 o                         
 -14   0   8         75.14         87.12         5.87 o                         
 -12   0   8        345.91        317.24        11.74 o                         
 -10   0   8        544.27        531.30        16.68 o                         
  -8   0   8        333.58        326.82        11.12 o                         
  -6   0   8       1165.29       1213.29        23.15 o                         
  -4   0   8       1083.06       1166.21        22.39 o                         
  -2   0   8        418.00        359.75         7.95 o                         
   0   0   8        334.03        336.32         9.11 o                         
   2   0   8         56.21         55.92         4.33 o                         
   4   0   8         22.58         28.11         3.71 o                         
   6   0   8        158.96        161.23         8.34 o                         
 -15   1   8        121.38        151.84         5.68 o                         
 -14   1   8         27.83         32.03         2.56 o                         
 -13   1   8         79.92         92.69         4.15 o                         
 -12   1   8          9.70          8.39         1.75 o                         
 -11   1   8        556.16        517.96        11.80 o                         
 -10   1   8        475.18        445.00        10.27 o                         
  -9   1   8        493.59        463.02        14.52 o                         
  -8   1   8         41.45         42.92         2.51 o                         
  -7   1   8        223.96        231.50         4.69 o                         
  -6   1   8         58.36         47.08         1.56 o                         
  -5   1   8       1437.19       1395.72        18.77 o                         
  -4   1   8        190.94        188.22         3.39 o                         
  -3   1   8         24.85         30.29         1.25 o                         
  -2   1   8        388.32        424.99         6.36 o                         
  -1   1   8         95.77         91.96         2.15 o                         
   0   1   8        267.40        295.00         4.75 o                         
   1   1   8        461.70        460.09        10.37 o                         
   2   1   8         77.90         81.16         3.38 o                         
   3   1   8         14.39         15.14         1.97 o                         
   4   1   8        463.24        493.42        11.47 o                         
   5   1   8         82.60         90.10         4.26 o                         
   6   1   8         38.21         35.72         1.59 o                         
   7   1   8         53.63         61.32         4.55 o                         
 -15   2   8          1.62          3.90         1.70 o                         
 -14   2   8          7.02          1.96         1.63 o                         
 -13   2   8         17.51         26.38         6.64 o                         
 -12   2   8         95.54         95.66         4.33 o                         
 -11   2   8        177.47        158.78         5.24 o                         
 -10   2   8         30.08         34.09         2.51 o                         
  -9   2   8        415.71        372.79         8.85 o                         
  -8   2   8         50.07         44.67         2.63 o                         
  -7   2   8        374.16        334.63         6.36 o                         
  -6   2   8         80.36         78.91         2.03 o                         
  -5   2   8        173.06        150.66         2.92 o                         
  -4   2   8        113.02        109.40         2.34 o                         
  -3   2   8         58.47         56.09         1.63 o                         
  -2   2   8         18.52         30.22         1.32 o                         
  -1   2   8         12.68         12.66         1.11 o                         
   0   2   8        285.84        277.09         6.88 o                         
   1   2   8         72.73         72.91         3.16 o                         
   2   2   8         92.18         88.62         3.60 o                         
   3   2   8         31.86         21.27         2.07 o                         
   4   2   8         65.26         58.92         4.02 o                         
   5   2   8          0.31         -0.93         2.16 o                         
   6   2   8        258.35        258.45         7.65 o                         
   7   2   8         28.35         25.34         2.72 o                         
 -15   3   8          1.97          3.02         1.68 o                         
 -14   3   8          6.70          6.49         1.97 o                         
 -13   3   8          5.21          5.56         1.75 o                         
 -12   3   8         17.53         15.15         2.07 o                         
 -11   3   8        119.32        115.64         4.47 o                         
 -10   3   8         59.34         57.67         3.12 o                         
  -9   3   8       1236.65       1202.44        23.81 o                         
  -8   3   8       1459.65       1382.26        38.67 o                         
  -7   3   8        332.47        329.74         6.36 o                         
  -6   3   8         45.17         48.83         1.99 o                         
  -5   3   8       1498.70       1488.22        20.08 o                         
  -4   3   8         80.02         72.15         1.94 o                         
  -3   3   8          0.06          1.91         0.61 o                         
  -2   3   8        111.03        107.57         2.65 o                         
  -1   3   8       1112.25       1152.58        18.17 o                         
   0   3   8        295.78        321.56        10.81 o                         
   1   3   8          2.36          1.85         1.54 o                         
   2   3   8         42.13         45.85         2.81 o                         
   3   3   8        465.07        464.29        10.92 o                         
   4   3   8          0.18          0.62         2.16 o                         
   7   3   8         48.54         45.10         3.50 o                         
  10   3   8         73.44        192.43         6.49 o                         
 -15   4   8          6.44          7.82         2.42 o                         
 -14   4   8         22.14         30.03         3.86 o                         
 -13   4   8          4.22          7.12         1.85 o                         
 -12   4   8          0.12          1.09         1.63 o                         
 -11   4   8        231.96        234.65         6.88 o                         
 -10   4   8         38.20         30.35         2.93 o                         
  -9   4   8        789.66        793.15        16.60 o                         
  -8   4   8        668.16        676.89        11.83 o                         
  -7   4   8        563.23        522.02        13.11 o                         
  -6   4   8          1.06          1.45         0.86 o                         
  -5   4   8        361.27        354.90         5.73 o                         
  -4   4   8        491.80        524.06         7.90 o                         
  -3   4   8       1315.75       1356.05        18.45 o                         
  -2   4   8          7.18         12.13         0.95 o                         
  -1   4   8         32.67         31.80         2.15 o                         
   0   4   8          3.47          2.81         1.19 o                         
   1   4   8         14.88         16.70         2.01 o                         
   2   4   8         12.04         10.95         1.71 o                         
   3   4   8        699.89        671.67        14.74 o                         
   4   4   8          0.92         -0.31         1.85 o                         
   5   4   8          1.50         -0.10         1.41 o                         
   6   4   8         56.65         48.39         4.32 o                         
   7   4   8        138.83        148.74         5.79 o                         
   9   4   8         38.27         83.41         4.33 o                         
 -14   5   8          1.40         -0.16         2.78 o                         
 -13   5   8          4.14          5.25         1.97 o                         
 -12   5   8        171.56        182.96         6.12 o                         
 -11   5   8         24.65         20.11         2.29 o                         
 -10   5   8         34.76         32.28         2.78 o                         
  -9   5   8        369.06        378.25         9.39 o                         
  -8   5   8        638.89        615.31        10.99 o                         
  -7   5   8        264.69        280.71         6.75 o                         
  -6   5   8          4.88          4.90         1.07 o                         
  -5   5   8        167.02        154.57         3.25 o                         
  -4   5   8        606.77        603.94         9.05 o                         
  -3   5   8         54.26         58.05         5.31 o                         
  -2   5   8          0.00         -0.10         0.96 o                         
  -1   5   8         34.94         27.27         2.16 o                         
   0   5   8         74.23         73.55         3.25 o                         
   1   5   8         28.87         25.86         2.15 o                         
   2   5   8         80.75         72.95         3.47 o                         
   3   5   8        324.10        276.90         7.64 o                         
   4   5   8         28.82         30.58         2.04 o                         
   5   5   8          0.37          1.38         2.15 o                         
   6   5   8         98.19        105.01         6.64 o                         
   7   5   8         16.46         14.08         1.95 o                         
   8   5   8          0.69          4.79         3.71 o                         
   9   5   8          0.42         -1.85         2.78 o                         
 -14   6   8          0.85          1.85         2.78 o                         
 -13   6   8         26.59         25.76         2.84 o                         
 -12   6   8          0.98         -0.06         1.63 o                         
 -11   6   8         11.70          8.68         2.07 o                         
 -10   6   8         34.16         31.96         2.89 o                         
  -9   6   8         28.85         29.14         2.14 o                         
  -8   6   8          7.19          8.80         1.93 o                         
  -7   6   8          7.83         11.10         1.49 o                         
  -6   6   8        125.23        114.85         4.86 o                         
  -5   6   8       1084.69       1019.86        14.54 o                         
  -4   6   8         12.05         10.76         1.19 o                         
  -3   6   8         49.79         36.97         1.99 o                         
  -2   6   8          1.91         -0.25         1.24 o                         
  -1   6   8          3.03          3.22         1.26 o                         
   0   6   8         47.15         42.03         2.76 o                         
   1   6   8         26.09         24.83         1.70 o                         
   2   6   8         44.47         50.11         3.25 o                         
   3   6   8         54.66         51.82         3.34 o                         
   4   6   8         33.58         28.12         2.20 o                         
   5   6   8          0.42         -0.15         1.22 o                         
   6   6   8         23.08         26.66         2.41 o                         
   7   6   8         92.37         90.33         5.10 o                         
   8   6   8         59.46         61.14         5.25 o                         
   9   6   8         14.85         12.98         4.02 o                         
 -13   7   8          0.60         -2.78         2.78 o                         
 -12   7   8          8.84          7.59         2.29 o                         
 -11   7   8          6.21          3.03         1.85 o                         
 -10   7   8        167.30        168.04        11.74 o                         
  -9   7   8        180.67        171.37         4.81 o                         
  -8   7   8          2.59          1.47         1.22 o                         
  -7   7   8        170.77        172.21         4.67 o                         
  -6   7   8        188.77        192.74         4.95 o                         
  -5   7   8         43.15         46.42         2.50 o                         
  -4   7   8        153.75        157.21         6.11 o                         
  -3   7   8         41.37         47.85         2.93 o                         
  -2   7   8          1.98          4.11         1.31 o                         
  -1   7   8          5.18          3.73         1.41 o                         
   0   7   8          0.01         -1.26         1.26 o                         
   1   7   8        206.33        193.20         6.15 o                         
   2   7   8        104.18         96.16         6.18 o                         
   3   7   8         65.43         77.59         5.56 o                         
   4   7   8         13.69         12.80         1.82 o                         
   5   7   8         84.73         79.95         3.77 o                         
   6   7   8         10.53          8.47         2.21 o                         
   7   7   8          1.42         -0.16         2.01 o                         
   8   7   8          2.39          0.16         3.86 o                         
 -12   8   8         61.58         58.02         7.41 o                         
 -11   8   8          0.83         -1.71         1.71 o                         
 -10   8   8        216.12        236.34         7.42 o                         
  -9   8   8         22.45         23.01         2.58 o                         
  -8   8   8          0.05         -0.67         1.61 o                         
  -7   8   8        192.52        176.96         5.03 o                         
  -6   8   8         72.70         68.41         5.64 o                         
  -5   8   8        179.67        177.51         4.82 o                         
  -4   8   8        102.16         95.12         6.49 o                         
  -3   8   8         33.56         24.55         4.17 o                         
  -2   8   8        187.52        183.22         5.93 o                         
  -1   8   8          0.78         -0.98         1.26 o                         
   0   8   8          3.03          3.65         1.85 o                         
   1   8   8          1.34         -0.13         1.26 o                         
   2   8   8        113.41        112.38         4.82 o                         
   3   8   8          3.33          5.48         1.71 o                         
   4   8   8          6.34          4.04         1.48 o                         
   5   8   8         11.15         10.15         1.95 o                         
   6   8   8          1.61          1.16         2.02 o                         
   7   8   8          5.92          1.99         2.22 o                         
 -11   9   8         31.88         28.95         3.25 o                         
 -10   9   8         27.92         22.31         3.40 o                         
  -9   9   8         43.14         51.42         3.15 o                         
  -8   9   8          1.90          1.75         1.43 o                         
  -7   9   8         43.93         52.59         3.04 o                         
  -6   9   8         75.76         81.05         3.54 o                         
  -5   9   8         46.65         46.59         3.71 o                         
  -4   9   8         51.30         52.83         4.02 o                         
  -3   9   8         48.67         52.25         4.79 o                         
  -2   9   8          9.79          8.35         3.55 o                         
  -1   9   8          0.01         -0.10         1.31 o                         
   0   9   8          0.95         -0.78         1.39 o                         
   1   9   8          6.37          6.20         1.77 o                         
   2   9   8          0.93         -0.68         1.63 o                         
   3   9   8          4.78          6.03         1.77 o                         
   4   9   8          0.23          2.04         1.85 o                         
   5   9   8          2.75          0.52         2.01 o                         
 -10  10   8         19.01         21.31         3.38 o                         
  -9  10   8          5.64         10.65         3.53 o                         
  -8  10   8         38.89         42.04         3.79 o                         
  -7  10   8          8.22          8.76         1.84 o                         
  -6  10   8         21.99         14.41         2.63 o                         
  -5  10   8         25.83         15.24         2.72 o                         
  -4  10   8         46.32         50.36         5.87 o                         
  -3  10   8          6.59          0.80         1.54 o                         
  -2  10   8         96.28        104.03         4.67 o                         
  -1  10   8         33.05         36.05         3.12 o                         
   0  10   8         66.51         71.86         4.30 o                         
   1  10   8         19.98         17.29         2.51 o                         
   2  10   8          7.62          9.79         3.40 o                         
   3  10   8          7.16         11.36         2.47 o                         
   4  10   8          3.45          4.53         1.93 o                         
   5  10   8         44.74         39.85         5.56 o                         
  -8  11   8         12.14         15.45         3.06 o                         
  -7  11   8         65.64         64.11         4.94 o                         
  -6  11   8          0.20          0.31         1.97 o                         
  -5  11   8        220.58        237.69         8.51 o                         
  -4  11   8         86.23         96.08         8.03 o                         
  -3  11   8         18.84         23.41         2.89 o                         
  -2  11   8          1.18          2.58         1.77 o                         
  -1  11   8          0.09          1.64         1.77 o                         
   0  11   8         34.91         42.38         3.56 o                         
   1  11   8          4.08          3.33         1.93 o                         
   2  11   8         47.70         46.73         7.72 o                         
   3  11   8          4.26          6.18         3.71 o                         
  -2  12   8          1.58          1.54         2.16 o                         
  -1  12   8         38.49         45.72         4.94 o                         
 -15   0   9          4.03         11.43         3.40 o                         
 -13   0   9          2.74          4.02         2.47 o                         
 -11   0   9        848.47        794.17        23.79 o                         
  -9   0   9        219.48        224.87         8.65 o                         
  -7   0   9        411.47        383.97        12.36 o                         
  -5   0   9        174.06        174.42         4.69 o                         
  -3   0   9         28.93         20.25         1.63 o                         
  -1   0   9        573.62        575.66        11.99 o                         
   1   0   9         16.50         20.08         3.09 o                         
   3   0   9         44.78         48.19         4.63 o                         
   5   0   9          2.78          7.11         2.78 o                         
   7   0   9         41.51         44.18         5.25 o                         
 -15   1   9          7.21          8.21         2.32 o                         
 -14   1   9         33.28         32.26         2.94 o                         
 -13   1   9          9.64         14.32         2.63 o                         
 -12   1   9         14.05         10.32         1.85 o                         
 -11   1   9         79.49         83.70         3.82 o                         
 -10   1   9        303.80        294.24         7.65 o                         
  -9   1   9        160.67        162.37        19.45 o                         
  -8   1   9        264.99        277.82         7.10 o                         
  -7   1   9        109.62         93.61         2.77 o                         
  -6   1   9        218.72        241.76         4.20 o                         
  -5   1   9        333.21        334.73         5.41 o                         
  -4   1   9        185.10        201.27         3.70 o                         
  -3   1   9         65.51         53.38         1.78 o                         
  -2   1   9       1267.91       1275.94        17.37 o                         
  -1   1   9        281.47        285.45         4.75 o                         
   0   1   9         47.38         47.31         2.41 o                         
   1   1   9         14.91         10.89         1.75 o                         
   2   1   9        299.17        288.93         7.75 o                         
   3   1   9         39.64         40.05         3.06 o                         
   4   1   9        322.97        334.60         8.96 o                         
   5   1   9         92.13         90.07         4.37 o                         
   6   1   9        166.58        195.88        18.07 o                         
 -15   2   9          4.15          7.69         2.07 o                         
 -14   2   9          7.49          7.77         1.97 o                         
 -13   2   9         16.01         16.35         2.29 o                         
 -12   2   9          0.82          0.46         1.53 o                         
 -11   2   9         23.69         24.21         2.51 o                         
 -10   2   9         16.47         11.42         2.47 o                         
  -9   2   9        269.19        277.06         7.57 o                         
  -8   2   9         12.78         17.89         2.07 o                         
  -7   2   9          6.52          5.70         1.04 o                         
  -6   2   9        132.24        139.40         2.96 o                         
  -5   2   9         38.79         39.73         1.57 o                         
  -4   2   9        569.17        543.28         8.10 o                         
  -3   2   9        128.63        119.85         2.63 o                         
  -2   2   9         40.86         50.68         1.97 o                         
  -1   2   9       1227.86       1219.51        19.56 o                         
   0   2   9          8.10          6.33         1.41 o                         
   1   2   9         34.29         32.72         2.51 o                         
   2   2   9        180.96        186.59         5.79 o                         
   3   2   9        211.40        217.00         6.55 o                         
   4   2   9         30.66         36.12         2.94 o                         
   5   2   9        175.78        171.39         6.00 o                         
   6   2   9         64.05         75.61         6.24 o                         
 -15   3   9          0.05         -2.16         2.16 o                         
 -14   3   9          0.38          5.20         1.85 o                         
 -13   3   9         77.06         84.03         4.26 o                         
 -12   3   9         21.35         22.27         2.51 o                         
 -11   3   9          0.14          0.77         2.01 o                         
 -10   3   9         28.30         23.78         4.94 o                         
  -9   3   9        115.50        101.12         4.00 o                         
  -8   3   9        661.57        661.63        11.81 o                         
  -7   3   9         43.45         38.97         2.10 o                         
  -6   3   9          0.26          1.69         0.86 o                         
  -5   3   9        821.29        803.80        11.50 o                         
  -4   3   9        159.36        155.49         3.19 o                         
  -3   3   9        327.57        313.37         5.23 o                         
  -2   3   9        362.22        383.57         6.11 o                         
  -1   3   9        268.27        253.75         6.66 o                         
   0   3   9        140.35        147.98         6.49 o                         
   1   3   9         49.50         50.53         2.94 o                         
   2   3   9        913.09        886.56        18.68 o                         
   3   3   9          1.87          0.93         2.16 o                         
   4   3   9        261.09        243.69         7.32 o                         
   5   3   9        193.11        206.51         6.76 o                         
   6   3   9         32.71         32.23         6.49 o                         
   7   3   9         30.20         31.79         3.28 o                         
 -15   4   9          3.17          7.72         3.40 o                         
 -14   4   9          1.96          1.45         1.85 o                         
 -13   4   9         21.85         26.04         2.72 o                         
 -12   4   9          2.52          0.70         1.63 o                         
 -11   4   9          0.89          1.59         1.48 o                         
 -10   4   9         25.99         31.83         4.33 o                         
  -9   4   9         79.31         75.62         3.56 o                         
  -8   4   9        297.45        296.69         6.74 o                         
  -7   4   9        538.80        508.55         9.26 o                         
  -6   4   9        142.25        126.39         4.21 o                         
  -5   4   9         13.11         10.20         1.05 o                         
  -4   4   9         26.49         25.44         1.34 o                         
  -3   4   9        161.51        153.19         3.20 o                         
  -2   4   9          2.26          3.45         1.54 o                         
  -1   4   9          2.49          4.17         1.39 o                         
   0   4   9         28.16         33.42         2.59 o                         
   1   4   9         40.52         45.68         3.71 o                         
   3   4   9         54.14         55.26         1.84 o                         
   4   4   9        154.27        153.77         5.57 o                         
   9   4   9          3.75          1.54         3.40 o                         
 -14   5   9         16.77         18.28         2.94 o                         
 -13   5   9         27.54         36.78         3.16 o                         
 -12   5   9         10.95          8.40         1.93 o                         
 -11   5   9         84.34         78.46         3.91 o                         
 -10   5   9        154.35        161.95         6.80 o                         
  -9   5   9          7.56         13.32         2.00 o                         
  -8   5   9        416.83        399.24        10.96 o                         
  -7   5   9        101.57        106.13         4.26 o                         
  -6   5   9        252.83        238.29         5.31 o                         
  -5   5   9       1498.78       1430.95        19.68 o                         
  -4   5   9        105.81        100.89         2.56 o                         
  -3   5   9        432.36        438.87         8.36 o                         
  -2   5   9         84.44         81.42         3.47 o                         
  -1   5   9         86.31         88.55         3.78 o                         
   0   5   9         71.17         72.04         3.56 o                         
   1   5   9         43.89         43.84         3.03 o                         
   2   5   9         68.94         66.10         5.46 o                         
   3   5   9        301.58        322.45         8.73 o                         
   4   5   9         17.93         22.41         2.59 o                         
   5   5   9         46.53         39.64         4.79 o                         
   6   5   9         86.30        101.04         5.90 o                         
 -13   6   9          4.61          8.21         2.22 o                         
 -12   6   9         54.82         64.19         3.91 o                         
 -11   6   9         51.65         48.15         3.47 o                         
 -10   6   9         14.06         14.62         2.22 o                         
  -9   6   9         40.12         46.60         5.41 o                         
  -8   6   9        452.38        444.29         8.78 o                         
  -7   6   9        255.08        254.94        10.02 o                         
  -6   6   9        105.28        109.59         3.50 o                         
  -5   6   9         37.78         35.41         2.13 o                         
  -4   6   9        357.68        379.01         7.64 o                         
  -3   6   9         48.29         50.22         2.97 o                         
  -2   6   9          1.07          0.77         1.26 o                         
  -1   6   9        299.69        299.91         7.95 o                         
   0   6   9          3.20          2.95         1.41 o                         
   1   6   9         72.25         65.94         3.54 o                         
   3   6   9        218.99        211.30         6.86 o                         
   4   6   9         89.77         83.93         3.62 o                         
   7   6   9        164.82        159.27        19.14 o                         
 -13   7   9          3.11          2.16         3.40 o                         
 -12   7   9          2.40          2.20         2.00 o                         
 -11   7   9          6.20          4.74         1.93 o                         
 -10   7   9          1.69          2.56         1.77 o                         
  -9   7   9         20.99         24.28         2.13 o                         
  -8   7   9         24.10         21.66         2.02 o                         
  -7   7   9         34.99         33.61         2.41 o                         
  -6   7   9        346.40        318.84         6.98 o                         
  -5   7   9         12.90          8.52         2.66 o                         
  -4   7   9        509.83        480.11         9.34 o                         
  -3   7   9        892.22        899.85        18.97 o                         
  -2   7   9         94.26         84.91         3.86 o                         
  -1   7   9         23.78         16.17         2.07 o                         
   0   7   9          8.80          7.23         2.63 o                         
   1   7   9         37.00         29.16         2.67 o                         
   4   7   9         41.70         44.22         3.47 o                         
   6   7   9         19.72         17.04         2.72 o                         
 -12   8   9          0.19          1.85         3.40 o                         
 -11   8   9         23.99         26.13         3.03 o                         
 -10   8   9         45.92         44.52         3.69 o                         
  -9   8   9         36.25         35.77         2.57 o                         
  -8   8   9         10.21          8.26         1.70 o                         
  -7   8   9        284.86        299.12         7.00 o                         
  -6   8   9         60.96         57.70         3.29 o                         
  -5   8   9         43.14         30.76         3.09 o                         
  -4   8   9         15.59         11.77         1.61 o                         
  -3   8   9          3.50          1.43         2.47 o                         
  -2   8   9        127.54        126.58         5.05 o                         
  -1   8   9         40.37         49.36         3.41 o                         
   0   8   9        236.99        214.09         6.95 o                         
   1   8   9         47.69         47.01         4.02 o                         
   2   8   9         77.04         66.10         4.33 o                         
   3   8   9          2.86          4.13         2.01 o                         
   4   8   9         11.13          9.50         2.15 o                         
   5   8   9         61.18         78.38        13.23 o                         
   6   8   9         49.59         76.67        12.47 o                         
 -11   9   9         30.44         31.18         3.60 o                         
 -10   9   9         42.03         46.29         3.82 o                         
  -9   9   9         31.73         33.67         2.71 o                         
  -8   9   9          0.06         -1.10         1.34 o                         
  -7   9   9          3.46          2.38         1.49 o                         
  -6   9   9         41.85         47.25         3.82 o                         
  -5   9   9          0.56          1.38         2.78 o                         
  -4   9   9         64.43         56.53         5.87 o                         
  -3   9   9        159.02        153.51         5.64 o                         
  -2   9   9         41.26         41.79         3.19 o                         
  -1   9   9         81.38         74.73         4.16 o                         
   0   9   9         71.33         63.30         4.08 o                         
   1   9   9         20.09         23.92         2.67 o                         
   2   9   9          0.04         -0.35         1.71 o                         
   3   9   9         21.49         24.66         3.55 o                         
   4   9   9         45.72         54.13         4.13 o                         
   5   9   9          4.99          3.40         3.40 o                         
  -9  10   9         24.54         23.13         2.53 o                         
  -8  10   9         84.56         76.52         3.84 o                         
  -7  10   9          0.12          1.08         1.97 o                         
  -6  10   9        277.70        254.20        10.97 o                         
  -5  10   9         18.80         13.91         2.78 o                         
  -4  10   9         40.32         36.45         5.25 o                         
  -3  10   9          1.39          1.67         1.54 o                         
  -2  10   9         36.57         37.62         5.72 o                         
  -1  10   9         20.33         16.00         2.51 o                         
   0  10   9          1.39         -0.50         2.63 o                         
   1  10   9         70.67         75.59         5.10 o                         
   2  10   9         26.52         30.16         3.19 o                         
   3  10   9          2.27          1.13         1.93 o                         
  -7  11   9         37.61         34.91         8.34 o                         
  -6  11   9          5.76          6.53         3.24 o                         
  -5  11   9         55.78         58.10        10.19 o                         
  -4  11   9         23.94         15.45         4.33 o                         
  -3  11   9         50.82         43.87         5.87 o                         
  -2  11   9          0.53          0.91         1.77 o                         
  -1  11   9          8.70          7.56         2.15 o                         
   0  11   9         41.33         48.42         5.72 o                         
   1  11   9          0.56          0.19         2.15 o                         
 -14   0  10         47.09         42.01         4.63 o                         
 -12   0  10          1.16          5.87         2.47 o                         
 -10   0  10         68.97         50.66         4.63 o                         
  -8   0  10         20.93         20.70         3.09 o                         
  -6   0  10          0.16          4.33         1.85 o                         
  -4   0  10         10.94         11.79         1.85 o                         
  -2   0  10         33.72         32.57         2.15 o                         
   0   0  10        167.61        179.77         8.03 o                         
   2   0  10          3.05          5.25         2.47 o                         
   4   0  10        124.01        121.72         7.41 o                         
   6   0  10        616.29        681.75        22.86 o                         
   8   0  10        189.80        194.59        10.81 o                         
 -15   1  10          5.06          4.33         1.97 o                         
 -14   1  10          0.02          1.70         1.75 o                         
 -13   1  10         38.11         35.43         3.24 o                         
 -12   1  10          3.70          4.08         1.63 o                         
 -11   1  10        486.97        439.23        10.59 o                         
 -10   1  10        464.70        413.91         9.94 o                         
  -9   1  10         46.05         49.57         3.55 o                         
  -8   1  10          4.92          3.40         1.53 o                         
  -7   1  10        399.52        379.55         7.13 o                         
  -6   1  10        265.05        248.90         4.40 o                         
  -5   1  10        120.98         97.39         2.47 o                         
  -4   1  10         56.70         61.73         2.00 o                         
  -3   1  10        640.39        658.57         9.64 o                         
  -2   1  10         10.54         11.11         1.04 o                         
  -1   1  10        145.24        130.40         3.94 o                         
   0   1  10        203.61        199.85         8.66 o                         
   1   1  10          4.52          2.78         1.53 o                         
   2   1  10         12.61         10.20         1.97 o                         
   3   1  10        141.48        139.22         5.46 o                         
   4   1  10          2.88          2.93         1.75 o                         
   5   1  10          2.00          0.94         1.85 o                         
   6   1  10          9.48          7.57         2.40 o                         
   7   1  10          0.00         -0.13         2.47 o                         
   8   1  10         13.97         16.62         2.94 o                         
   9   1  10          2.32          1.85         3.40 o                         
 -15   2  10         22.12         17.92         3.71 o                         
 -14   2  10          9.90         18.23         3.40 o                         
 -13   2  10         60.19         63.55         3.71 o                         
 -12   2  10          0.71          0.04         1.70 o                         
 -11   2  10          1.28          0.49         2.01 o                         
 -10   2  10          3.29          5.40         2.16 o                         
  -9   2  10        211.61        193.52         5.67 o                         
  -8   2  10       1277.52       1214.38        24.03 o                         
  -7   2  10        639.11        598.49        10.40 o                         
  -6   2  10         54.25         47.40         1.87 o                         
  -5   2  10        106.89        108.78         2.65 o                         
  -4   2  10        356.59        347.11         5.71 o                         
  -3   2  10         73.47         76.73         2.16 o                         
  -2   2  10         10.79         10.38         1.78 o                         
  -1   2  10          5.10          5.18         1.15 o                         
   0   2  10        281.05        274.36         5.81 o                         
   1   2  10        653.91        653.88        14.53 o                         
   2   2  10          4.81          5.72         1.75 o                         
   3   2  10         76.16         74.18         4.04 o                         
   4   2  10          8.98         13.85         2.29 o                         
   5   2  10         58.40         63.48         4.26 o                         
   6   2  10          8.34          5.01         2.07 o                         
   7   2  10         78.72         79.71         5.02 o                         
   8   2  10          0.02         -1.08         2.01 o                         
   9   2  10          4.70          4.63         3.71 o                         
 -14   3  10          4.80         10.50         2.18 o                         
 -13   3  10          0.89         -1.39         1.53 o                         
 -12   3  10         15.74         17.98         2.63 o                         
 -11   3  10         61.41         63.62         3.47 o                         
 -10   3  10        130.79        122.58         4.57 o                         
  -9   3  10          8.28          9.43         1.71 o                         
  -8   3  10         44.22         49.30         3.03 o                         
  -7   3  10       1722.93       1683.93        26.57 o                         
  -6   3  10        237.30        239.21         5.15 o                         
  -5   3  10        465.96        445.95         7.09 o                         
  -4   3  10        109.21        117.25         2.73 o                         
  -3   3  10         61.63         56.57         1.98 o                         
  -2   3  10          7.06          9.45         1.30 o                         
  -1   3  10        199.29        199.41         5.86 o                         
   0   3  10          0.47          0.31         1.31 o                         
   1   3  10          0.83          0.14         1.41 o                         
   2   3  10         53.56         60.65         3.60 o                         
   3   3  10         34.94         29.52         3.40 o                         
   4   3  10        195.87        198.93         6.77 o                         
   6   3  10         69.57         73.98         4.69 o                         
 -14   4  10         57.31         68.42         4.26 o                         
 -13   4  10          4.19          4.58         1.85 o                         
 -12   4  10          1.39         -0.37         1.85 o                         
 -11   4  10          1.88          1.62         1.71 o                         
 -10   4  10         17.88         20.08         2.22 o                         
  -9   4  10         27.84         22.80         2.29 o                         
  -8   4  10         11.02         13.41         1.52 o                         
  -7   4  10       2619.56       2578.84        39.83 o                         
  -6   4  10         64.50         71.15         6.36 o                         
  -5   4  10        262.03        239.10         4.49 o                         
  -4   4  10         81.47         72.20         2.26 o                         
  -3   4  10       1477.75       1490.82        23.84 o                         
  -2   4  10        280.41        278.85         6.06 o                         
  -1   4  10        931.10        924.91        19.32 o                         
   0   4  10         46.19         37.74         3.40 o                         
   1   4  10        221.85        227.44        10.81 o                         
   2   4  10         53.11         40.33         3.28 o                         
   3   4  10        254.06        271.05        10.50 o                         
   4   4  10         53.96         52.68         3.91 o                         
   7   4  10         46.68         44.11         3.82 o                         
 -14   5  10         16.94         22.86         4.02 o                         
 -13   5  10          1.76          2.67         1.77 o                         
 -12   5  10         11.49         12.41         2.22 o                         
 -11   5  10         15.25         17.61         2.37 o                         
 -10   5  10         94.90         97.71         4.44 o                         
  -9   5  10          0.26         -1.03         1.26 o                         
  -8   5  10        355.96        350.86         7.30 o                         
  -7   5  10        343.33        349.17         7.23 o                         
  -6   5  10         45.84         39.32         2.26 o                         
  -5   5  10        255.39        261.51         4.87 o                         
  -4   5  10        315.82        281.21         6.96 o                         
  -3   5  10       1046.65       1024.72        17.23 o                         
  -2   5  10         40.77         47.48         3.03 o                         
  -1   5  10        123.00        109.16         4.35 o                         
   0   5  10          0.87          0.67         1.41 o                         
   1   5  10         18.85         20.39         2.29 o                         
   2   5  10         76.75         74.82         4.13 o                         
   3   5  10         46.81         36.22         3.86 o                         
   4   5  10         76.82         77.64         4.47 o                         
   6   5  10         69.28         90.52         5.13 o                         
   8   5  10         58.15         67.96         7.72 o                         
 -13   6  10          0.66         -0.71         1.85 o                         
 -12   6  10          1.86          0.45         1.93 o                         
 -11   6  10          3.83          4.19         1.93 o                         
 -10   6  10          0.15          0.43         1.85 o                         
  -9   6  10         59.97         62.10         3.64 o                         
  -8   6  10        133.55        124.07         4.49 o                         
  -7   6  10        527.49        505.02         9.73 o                         
  -6   6  10         97.83         97.46         3.36 o                         
  -5   6  10        553.83        530.62        12.67 o                         
  -4   6  10        685.19        721.21        12.88 o                         
  -3   6  10         80.15         78.32         3.18 o                         
  -2   6  10         47.03         58.53         3.34 o                         
  -1   6  10        109.75        112.51         5.72 o                         
   0   6  10         52.31         55.23         3.47 o                         
   1   6  10        115.02        116.19         5.41 o                         
   2   6  10         26.46         23.79         2.59 o                         
   6   6  10         70.02         71.02         4.59 o                         
 -12   7  10          2.48          1.70         3.86 o                         
 -11   7  10         24.50         26.43         3.03 o                         
 -10   7  10        102.33        100.84         4.79 o                         
  -9   7  10          3.07         -0.09         1.80 o                         
  -8   7  10          9.07         10.56         1.77 o                         
  -7   7  10         20.71         20.87         2.04 o                         
  -6   7  10         13.87         11.99         2.18 o                         
  -5   7  10        114.63        111.32         4.91 o                         
  -4   7  10          2.24          2.57         1.48 o                         
  -3   7  10        413.30        406.22        10.20 o                         
  -2   7  10        142.07        147.04         9.72 o                         
  -1   7  10        286.86        285.97         8.05 o                         
   0   7  10        116.44        121.57         4.97 o                         
   1   7  10         61.93         52.51         7.26 o                         
   2   7  10         90.13         82.67         4.44 o                         
 -11   8  10          1.13         -0.89         1.93 o                         
 -10   8  10          2.75          5.51         2.15 o                         
  -9   8  10         74.28         71.31         4.94 o                         
  -8   8  10          1.49         -1.83         1.97 o                         
  -7   8  10        208.97        218.24        15.14 o                         
  -6   8  10         37.50         37.05         3.38 o                         
  -5   8  10          0.13          0.31         1.75 o                         
  -4   8  10          1.03          2.81         1.40 o                         
  -3   8  10         16.13         14.41         2.22 o                         
  -2   8  10         12.87         13.35         2.22 o                         
  -1   8  10         37.65         40.81         3.19 o                         
   0   8  10         12.59         14.75         2.22 o                         
   1   8  10          0.25          0.81         1.71 o                         
   2   8  10         35.09         34.50         3.25 o                         
   3   8  10         17.80         13.81         2.59 o                         
   4   8  10          0.26         -1.72         2.63 o                         
   5   8  10         30.25         24.82         4.33 o                         
 -10   9  10         14.53         16.00         2.67 o                         
  -9   9  10          4.22          2.47         1.62 o                         
  -8   9  10         17.92         19.85         2.94 o                         
  -7   9  10         18.91         16.22         3.09 o                         
  -6   9  10         22.09         20.71         3.40 o                         
  -5   9  10         69.74         62.93         4.37 o                         
  -4   9  10         21.73         19.92         2.94 o                         
  -3   9  10          1.91          0.99         2.01 o                         
  -2   9  10          7.13          8.65         3.40 o                         
  -1   9  10         28.31         32.66         3.03 o                         
   0   9  10          4.51          3.95         1.93 o                         
   1   9  10          1.14          1.69         1.77 o                         
   2   9  10          8.69          7.11         2.15 o                         
   3   9  10          0.87          1.51         1.93 o                         
   4   9  10          2.36          6.80         3.40 o                         
  -8  10  10          9.92         11.98         4.17 o                         
  -7  10  10          1.34         -0.62         2.07 o                         
  -6  10  10          1.36          0.76         2.07 o                         
  -5  10  10          2.45          2.65         2.47 o                         
  -4  10  10         42.37         48.87        10.66 o                         
  -3  10  10          1.47         -0.08         2.78 o                         
  -2  10  10         12.93         11.14         2.29 o                         
  -1  10  10          0.07          0.35         1.77 o                         
   0  10  10         43.82         48.13         6.18 o                         
   1  10  10         19.62         22.57         2.81 o                         
   2  10  10          0.95          3.71         3.09 o                         
  -2  11  10          0.98         -1.24         2.16 o                         
  -1  11  10         14.64         17.92         3.71 o                         
 -13   0  11          2.14          0.00         2.16 o                         
 -11   0  11         17.55         19.15         3.40 o                         
  -9   0  11         30.90         20.39         3.09 o                         
  -7   0  11        412.00        380.26        12.67 o                         
  -5   0  11        566.45        575.74        12.34 o                         
  -3   0  11          1.78          1.40         1.19 o                         
  -1   0  11         32.37         37.69         4.02 o                         
   1   0  11        130.10        108.13         6.80 o                         
   3   0  11        107.50        108.43         7.11 o                         
   5   0  11        860.62        922.06        29.35 o                         
   7   0  11         88.86         86.81         7.72 o                         
 -14   1  11         10.92         14.41         2.40 o                         
 -13   1  11         15.03         15.80         2.29 o                         
 -12   1  11          8.74          8.01         1.85 o                         
 -11   1  11         10.52          8.65         1.97 o                         
 -10   1  11          2.81          1.54         2.16 o                         
  -9   1  11          9.10          6.55         1.53 o                         
  -8   1  11          9.18          4.38         2.47 o                         
  -7   1  11        193.27        194.79         6.73 o                         
  -6   1  11         12.66         14.69         1.22 o                         
  -5   1  11        139.82        141.24         3.16 o                         
  -4   1  11        530.80        526.24         8.14 o                         
  -3   1  11         64.35         57.75         2.03 o                         
  -2   1  11        124.10        118.78         3.54 o                         
  -1   1  11          1.91          1.13         1.09 o                         
   0   1  11        216.48        223.74         6.77 o                         
   1   1  11        156.07        156.31         5.68 o                         
   2   1  11          8.14          8.34         2.18 o                         
   3   1  11          1.70          3.09         1.97 o                         
   4   1  11         41.58         46.91         6.02 o                         
   5   1  11         20.20         20.75         3.24 o                         
   6   1  11         34.04         30.84         5.25 o                         
   7   1  11          0.06         -2.07         2.07 o                         
   8   1  11         12.91         14.32         4.17 o                         
 -14   2  11          1.76          1.39         1.75 o                         
 -13   2  11         47.18         56.96         5.72 o                         
 -12   2  11          0.25          1.17         1.63 o                         
 -11   2  11          9.91          8.28         2.01 o                         
 -10   2  11         54.09         58.49         3.25 o                         
  -9   2  11         12.64         10.60         1.85 o                         
  -8   2  11         58.35         44.41         4.17 o                         
  -7   2  11         74.88         73.68         2.78 o                         
  -6   2  11         33.52         37.56         1.79 o                         
  -5   2  11         26.16         26.64         1.57 o                         
  -4   2  11        126.93        124.42         2.98 o                         
  -3   2  11        901.75        906.18        15.22 o                         
  -2   2  11         79.81         80.31         3.00 o                         
  -1   2  11         78.60         76.38         2.95 o                         
   0   2  11        896.34        862.43        28.91 o                         
   1   2  11         62.74         53.03         5.25 o                         
   2   2  11         34.09         32.09         2.94 o                         
   3   2  11        452.07        433.00        11.25 o                         
   4   2  11        470.27        467.78        12.12 o                         
   5   2  11         53.62         63.08         5.72 o                         
   6   2  11        136.29        142.71         6.33 o                         
   7   2  11         10.83         10.78         2.72 o                         
   8   2  11         53.58         64.11         9.58 o                         
 -14   3  11          9.48          8.31         2.07 o                         
 -13   3  11         18.83         18.18         3.55 o                         
 -12   3  11          0.05          2.43         1.71 o                         
 -11   3  11         32.34         36.62         2.94 o                         
 -10   3  11         65.15         48.02         3.25 o                         
  -9   3  11        121.21        141.14         4.88 o                         
  -8   3  11         26.18         32.87         3.71 o                         
  -7   3  11        886.79        860.46        14.62 o                         
  -6   3  11         52.60         53.02         2.41 o                         
  -5   3  11         79.57         71.77         2.85 o                         
  -4   3  11        354.81        354.39         7.13 o                         
  -3   3  11         32.66         32.13         2.78 o                         
  -2   3  11        830.41        778.08        13.49 o                         
  -1   3  11         91.58         86.32         3.13 o                         
   0   3  11         97.32        106.45         4.59 o                         
   1   3  11         67.92         65.88         3.91 o                         
   2   3  11         20.65         17.20         2.51 o                         
   3   3  11         20.73         20.10         2.72 o                         
   4   3  11         89.25         89.13         5.02 o                         
   5   3  11          7.37          5.56         2.18 o                         
   6   3  11         14.47         13.91         2.84 o                         
   7   3  11          4.16          4.33         2.78 o                         
   8   3  11        111.67        106.58         8.96 o                         
 -14   4  11          0.05         -2.06         2.06 o                         
 -13   4  11         18.07         22.05         2.72 o                         
 -12   4  11         68.16         88.71         4.44 o                         
 -11   4  11         17.45         24.44         2.59 o                         
 -10   4  11          2.17          3.95         1.54 o                         
  -9   4  11          5.79          8.23         1.77 o                         
  -8   4  11         38.16         44.33         2.59 o                         
  -7   4  11        103.58        104.62         3.41 o                         
  -6   4  11        524.48        532.42         9.79 o                         
  -5   4  11         16.00         19.27         1.74 o                         
  -4   4  11       1117.69       1101.78        18.31 o                         
  -3   4  11        166.29        154.92         4.27 o                         
  -2   4  11        545.06        576.98        10.79 o                         
  -1   4  11         70.50         68.05         3.69 o                         
   0   4  11         58.23         56.15         3.47 o                         
   1   4  11         87.71         88.30         4.47 o                         
   2   4  11        397.48        413.99        16.68 o                         
   3   4  11         17.70         14.81         3.71 o                         
   4   4  11         28.20         23.00         2.94 o                         
   5   4  11          9.94         12.79         2.62 o                         
   6   4  11         23.84         26.52         3.28 o                         
   7   4  11          0.00          0.38         2.29 o                         
 -13   5  11          8.02          7.16         2.29 o                         
 -12   5  11         40.96         52.33         3.78 o                         
 -11   5  11          0.00          0.14         2.16 o                         
 -10   5  11         11.88          8.02         2.00 o                         
  -9   5  11        280.61        276.09         7.70 o                         
  -8   5  11         10.86         10.77         2.03 o                         
  -7   5  11         73.06         74.60         2.99 o                         
  -6   5  11        307.91        301.98         6.49 o                         
  -5   5  11        111.20        110.78         3.86 o                         
  -4   5  11         43.02         49.57         2.72 o                         
  -3   5  11         87.66         82.06         3.26 o                         
  -2   5  11         94.17        107.25         3.74 o                         
  -1   5  11          1.31          2.32         1.53 o                         
   0   5  11          0.27          0.84         1.63 o                         
   1   5  11         37.65         40.46         3.25 o                         
   2   5  11          0.03         -0.93         1.85 o                         
   3   5  11         93.13         83.84         4.69 o                         
   4   5  11         30.94         26.39         3.06 o                         
   5   5  11         53.68         52.79         4.26 o                         
   7   5  11         65.67         75.69         7.41 o                         
 -13   6  11         35.45         42.58         4.75 o                         
 -12   6  11          3.55          1.49         2.32 o                         
 -11   6  11          6.69          6.73         3.40 o                         
 -10   6  11          0.02         -1.94         2.63 o                         
  -9   6  11          3.45          2.97         1.59 o                         
  -8   6  11         92.99         98.29         3.59 o                         
  -7   6  11         31.22         27.53         3.07 o                         
  -6   6  11          2.94          3.26         1.71 o                         
  -5   6  11         13.64         12.82         2.29 o                         
  -4   6  11        689.87        655.60        12.05 o                         
  -3   6  11        547.80        524.69        10.21 o                         
  -2   6  11         45.29         51.88         3.56 o                         
  -1   6  11         41.15         49.14         8.96 o                         
   0   6  11        283.34        297.72         8.61 o                         
   1   6  11         29.71         37.76         3.25 o                         
   2   6  11          0.33          2.01         1.75 o                         
   3   6  11         11.77         15.03         2.51 o                         
   4   6  11         61.69         63.84         4.63 o                         
 -12   7  11         10.61          6.71         2.37 o                         
 -11   7  11         22.75         37.60         7.88 o                         
 -10   7  11          0.50         -1.15         3.55 o                         
  -9   7  11          0.07          0.89         1.59 o                         
  -8   7  11          4.36          6.67         1.59 o                         
  -7   7  11         11.27         11.56         2.29 o                         
  -6   7  11          0.27          0.62         1.75 o                         
  -5   7  11         58.28         53.58         3.82 o                         
  -4   7  11          0.35         -0.24         1.22 o                         
  -3   7  11         12.83          6.28         1.59 o                         
  -2   7  11         31.49         30.88         6.33 o                         
  -1   7  11         20.23         20.14         2.51 o                         
   0   7  11        210.71        220.66         7.30 o                         
   1   7  11         83.06         89.33         4.79 o                         
   2   7  11         63.63         72.36         4.57 o                         
   3   7  11          5.28          4.63         2.18 o                         
 -11   8  11          4.04          3.83         3.40 o                         
 -10   8  11          0.00         -0.69         1.77 o                         
  -9   8  11         14.14         15.33         2.04 o                         
  -8   8  11          7.12          3.55         3.55 o                         
  -7   8  11          0.47          1.09         1.77 o                         
  -6   8  11          4.22          3.55         1.97 o                         
  -5   8  11          6.05          5.17         2.07 o                         
  -4   8  11         62.73         52.18         4.04 o                         
  -3   8  11         12.24          7.71         2.00 o                         
  -2   8  11        275.21        262.74        11.43 o                         
  -1   8  11          0.72          0.27         1.70 o                         
   0   8  11          0.46         -1.11         1.63 o                         
   1   8  11          0.03          1.58         1.85 o                         
   2   8  11          9.46          7.58         2.29 o                         
   3   8  11          2.92          0.41         2.07 o                         
   4   8  11          3.08          5.25         3.40 o                         
 -10   9  11          0.14         -1.85         2.16 o                         
  -9   9  11          2.28          1.56         2.15 o                         
  -8   9  11          0.39         -1.02         1.85 o                         
  -7   9  11         13.04          6.18         3.40 o                         
  -6   9  11         17.77         15.83         2.72 o                         
  -5   9  11         18.67         13.75         2.62 o                         
  -4   9  11         74.97         69.87         4.81 o                         
  -3   9  11          1.36         -0.43         1.54 o                         
  -2   9  11          2.67          0.25         1.63 o                         
  -1   9  11          3.19          4.55         2.47 o                         
   0   9  11         85.51         84.33         4.82 o                         
   1   9  11         31.13         25.95         3.12 o                         
   2   9  11         35.08         33.91         3.86 o                         
   3   9  11         33.52         29.35         7.41 o                         
  -7  10  11         36.65         36.76         5.56 o                         
  -6  10  11         83.36         96.24         5.68 o                         
  -5  10  11         13.85          7.63         2.51 o                         
  -4  10  11         16.44         14.97         2.94 o                         
  -3  10  11          9.76         15.76         4.33 o                         
  -2  10  11          0.00         -1.26         1.71 o                         
  -1  10  11          4.26          6.05         2.22 o                         
   0  10  11         28.59         38.93         4.63 o                         
 -14   0  12         78.03         82.48         6.18 o                         
 -12   0  12         26.64         29.97         4.02 o                         
 -10   0  12         71.82         51.28         4.63 o                         
  -8   0  12         21.67         35.84         3.71 o                         
  -6   0  12       1886.12       1772.38        34.08 o                         
  -4   0  12        103.91        119.96         4.22 o                         
  -2   0  12        156.01        150.76         7.72 o                         
   0   0  12        180.95        195.21         9.27 o                         
   2   0  12        182.78        203.55        10.19 o                         
   4   0  12        103.06        105.65         7.72 o                         
   6   0  12         86.14         85.57         8.03 o                         
 -14   1  12          1.86         -0.46         1.75 o                         
 -13   1  12          3.69          1.08         1.75 o                         
 -12   1  12          2.88          0.33         1.63 o                         
 -11   1  12          7.70          6.91         1.85 o                         
 -10   1  12         32.35         26.70         2.59 o                         
  -9   1  12         37.13         37.48         2.81 o                         
  -8   1  12         11.86          4.20         1.85 o                         
  -7   1  12         12.12         17.16         1.97 o                         
  -6   1  12         29.28         26.91         1.65 o                         
  -5   1  12         60.90         50.78         2.08 o                         
  -4   1  12         36.48         33.89         1.83 o                         
  -3   1  12         66.78         58.19         2.68 o                         
  -2   1  12        137.42        129.91         4.77 o                         
  -1   1  12        137.87        137.94         5.24 o                         
   0   1  12         61.12         58.16         5.72 o                         
   1   1  12          1.59         -0.31         1.75 o                         
   2   1  12         34.61         31.76         4.79 o                         
   3   1  12          7.59          5.84         2.29 o                         
   4   1  12          0.46         -0.62         1.97 o                         
   5   1  12         47.68         46.25         4.15 o                         
   6   1  12         11.34         10.17         3.24 o                         
   7   1  12          4.51          2.93         2.62 o                         
 -14   2  12          0.16         -1.03         1.63 o                         
 -13   2  12          3.80          4.69         1.85 o                         
 -12   2  12         13.66         10.78         2.07 o                         
 -11   2  12          1.03          2.47         1.48 o                         
 -10   2  12        159.44        153.90         5.32 o                         
  -9   2  12        309.39        252.45        10.50 o                         
  -8   2  12          2.94          4.19         1.48 o                         
  -7   2  12        171.91        170.56         4.27 o                         
  -6   2  12          0.00         -0.31         0.97 o                         
  -5   2  12        474.29        491.07         7.90 o                         
  -4   2  12        136.66        123.80         3.74 o                         
  -3   2  12        173.93        177.55         4.63 o                         
  -2   2  12         29.39         25.90         2.02 o                         
  -1   2  12        199.86        207.45         6.66 o                         
   0   2  12         21.96         25.73         2.84 o                         
   1   2  12          2.31         -0.62         2.47 o                         
   2   2  12          0.27         -0.24         1.85 o                         
   3   2  12         56.00         62.22         4.59 o                         
   4   2  12         43.50         49.21         5.87 o                         
   5   2  12          5.18          7.41         2.62 o                         
   6   2  12         59.14         68.93         5.24 o                         
   7   2  12          0.33         -0.85         2.29 o                         
 -14   3  12          0.02          0.62         1.93 o                         
 -13   3  12          5.52          8.75         2.07 o                         
 -12   3  12          0.68          0.60         2.01 o                         
 -11   3  12          7.33          5.60         2.16 o                         
 -10   3  12         39.73         49.39         3.25 o                         
  -9   3  12         30.77         24.39         2.37 o                         
  -8   3  12        161.33        141.65         4.88 o                         
  -7   3  12        126.71        113.45         3.53 o                         
  -6   3  12        171.52        167.42         4.31 o                         
  -5   3  12         79.05         79.51         3.40 o                         
  -4   3  12        198.73        195.61         4.99 o                         
  -3   3  12         99.21         87.64         3.27 o                         
  -2   3  12          8.54          8.97         1.97 o                         
  -1   3  12         82.21         84.11         4.53 o                         
   0   3  12          1.07          0.93         1.75 o                         
   1   3  12        124.82        126.54         5.35 o                         
   2   3  12          1.15         -0.07         1.85 o                         
   3   3  12          4.10          6.91         2.29 o                         
   4   3  12        101.50         94.74         5.87 o                         
   5   3  12         22.14         17.23         3.24 o                         
   6   3  12         18.00         12.44         2.94 o                         
   7   3  12         44.53         52.21         6.49 o                         
 -13   4  12          3.53          4.05         1.93 o                         
 -12   4  12          2.96          4.84         1.93 o                         
 -11   4  12         37.80         43.10         3.25 o                         
 -10   4  12          0.00         -0.71         1.54 o                         
  -9   4  12         50.60         47.18         4.02 o                         
  -8   4  12         16.11         16.49         2.22 o                         
  -7   4  12         47.54         42.27         2.31 o                         
  -6   4  12          0.02         -0.43         1.27 o                         
  -5   4  12        262.19        251.31         7.25 o                         
  -4   4  12         32.53         37.49         2.48 o                         
  -3   4  12          5.11          6.70         1.48 o                         
  -2   4  12         43.55         35.09         2.42 o                         
  -1   4  12        252.01        242.15         7.36 o                         
   0   4  12          2.51          2.01         1.75 o                         
   1   4  12         20.79         19.77         2.62 o                         
   2   4  12          0.60         -0.62         1.75 o                         
   3   4  12          4.20          5.25         2.18 o                         
   4   4  12          0.32          0.10         2.07 o                         
   5   4  12         19.99         21.14         3.16 o                         
   6   4  12         30.86         27.51         3.50 o                         
 -13   5  12          7.75         10.08         2.45 o                         
 -12   5  12         46.03         59.15         4.79 o                         
 -11   5  12          0.64          1.13         1.77 o                         
 -10   5  12         16.45         17.91         2.37 o                         
  -9   5  12          0.24          0.26         1.85 o                         
  -8   5  12         61.31         62.63         2.85 o                         
  -7   5  12          7.31          6.23         1.69 o                         
  -6   5  12          0.39          2.36         1.71 o                         
  -5   5  12          9.24         10.10         2.15 o                         
  -4   5  12        134.65        127.61         4.09 o                         
  -3   5  12        261.96        248.86         6.06 o                         
  -2   5  12         15.62         14.83         1.88 o                         
  -1   5  12          5.51          2.62         2.78 o                         
   0   5  12          0.15          1.70         1.75 o                         
   1   5  12          0.42          0.15         1.75 o                         
   2   5  12          7.27          3.33         2.07 o                         
   3   5  12         24.54         24.61         3.06 o                         
   4   5  12          1.66          2.16         2.18 o                         
   5   5  12          2.79          3.09         2.78 o                         
   6   5  12         13.22         17.92         4.33 o                         
 -12   6  12         49.49         56.87         5.41 o                         
 -11   6  12         24.90         31.81         3.25 o                         
 -10   6  12          0.50          1.20         1.59 o                         
  -9   6  12        117.28        112.62         4.82 o                         
  -8   6  12          3.78          4.35         1.68 o                         
  -7   6  12         10.06          8.49         2.07 o                         
  -6   6  12        280.80        277.04         8.41 o                         
  -5   6  12         23.61         24.44         2.84 o                         
  -4   6  12          3.54          1.76         2.13 o                         
  -3   6  12        193.25        202.24         6.06 o                         
  -2   6  12          3.55          4.24         1.48 o                         
  -1   6  12        162.21        164.19         6.10 o                         
   0   6  12         24.79         21.10         3.24 o                         
   1   6  12          7.73          4.88         2.07 o                         
   2   6  12         31.23         32.63         3.38 o                         
   3   6  12         53.46         53.72         8.65 o                         
   4   6  12          3.01          2.16         2.18 o                         
   5   6  12          0.95          0.31         3.09 o                         
 -12   7  12          0.02          0.31         2.78 o                         
 -11   7  12         15.92         19.36         2.81 o                         
 -10   7  12         10.82         13.28         2.34 o                         
  -9   7  12         22.87         23.15         4.63 o                         
  -8   7  12         11.22         13.11         2.45 o                         
  -7   7  12          1.92          4.05         1.93 o                         
  -6   7  12         56.42         56.14         7.26 o                         
  -5   7  12          5.74          3.86         2.63 o                         
  -4   7  12         10.22         11.31         1.82 o                         
  -3   7  12         34.35         29.83         2.45 o                         
  -2   7  12        202.05        213.77         7.17 o                         
  -1   7  12         59.81         61.15         4.13 o                         
   0   7  12          0.10         -0.60         1.71 o                         
   1   7  12          7.56         11.80         2.37 o                         
   2   7  12         68.64         78.60         4.88 o                         
   3   7  12          9.48          5.25         2.40 o                         
   4   7  12         28.92         22.55         4.63 o                         
 -10   8  12         38.89         50.48         4.57 o                         
  -9   8  12          3.98          1.24         3.40 o                         
  -8   8  12          0.00          1.38         2.00 o                         
  -7   8  12        182.05        188.26         7.20 o                         
  -6   8  12         11.75          8.50         2.40 o                         
  -5   8  12         22.58         17.27         2.84 o                         
  -4   8  12          3.71          7.69         2.29 o                         
  -3   8  12          3.40          3.85         1.59 o                         
  -2   8  12         31.13         32.41         3.40 o                         
  -1   8  12          6.39          2.78         2.78 o                         
   0   8  12         56.01         53.88         4.26 o                         
   1   8  12         40.69         26.64         3.16 o                         
   2   8  12         15.21         19.82         3.03 o                         
   3   8  12         11.98         13.90         5.25 o                         
  -9   9  12          6.47          4.63         3.09 o                         
  -8   9  12          9.06          7.41         3.40 o                         
  -7   9  12          7.19         10.60         2.62 o                         
  -6   9  12         25.40         22.91         3.25 o                         
  -5   9  12         36.62         55.18         4.59 o                         
  -4   9  12         10.50         10.19         2.62 o                         
  -3   9  12          0.47          0.84         2.24 o                         
  -2   9  12         16.13         11.06         2.45 o                         
  -1   9  12          9.85          8.26         2.37 o                         
   0   9  12          9.44          9.87         2.51 o                         
   1   9  12         91.23        111.21         9.89 o                         
  -2  10  12          1.04         -1.24         2.47 o                         
 -13   0  13         34.98         37.38         4.63 o                         
 -11   0  13         16.05          8.34         2.78 o                         
  -9   0  13         20.26         16.06         3.09 o                         
  -7   0  13          1.89          1.54         2.16 o                         
  -5   0  13        356.91        355.27         8.71 o                         
  -3   0  13         23.28         23.17         3.71 o                         
  -1   0  13        368.26        377.48        14.21 o                         
   1   0  13        239.37        263.49        12.05 o                         
   3   0  13         26.21         27.80         4.94 o                         
   5   0  13         31.28         32.44         5.56 o                         
 -13   1  13         35.60         44.16         3.47 o                         
 -12   1  13          5.46          4.17         2.63 o                         
 -11   1  13          5.17          9.14         1.97 o                         
 -10   1  13          3.62          0.93         1.48 o                         
  -9   1  13          4.36          3.56         1.63 o                         
  -8   1  13         25.24         23.34         2.29 o                         
  -7   1  13        181.65        152.33         4.91 o                         
  -6   1  13        274.80        255.05         6.17 o                         
  -5   1  13          4.91          2.73         1.04 o                         
  -4   1  13         33.14         26.54         2.00 o                         
  -3   1  13         66.81         66.82         3.93 o                         
  -2   1  13         51.24         52.75         3.71 o                         
  -1   1  13          2.97          1.49         1.85 o                         
   0   1  13         60.13         62.25         4.15 o                         
   1   1  13         43.88         46.51         3.93 o                         
   2   1  13         20.58         15.00         2.72 o                         
   3   1  13          2.36          3.12         2.29 o                         
   4   1  13          3.26          6.02         2.62 o                         
   5   1  13         69.81         57.77         5.25 o                         
   6   1  13        138.30        139.78         7.11 o                         
 -13   2  13         43.10         57.26         3.93 o                         
 -12   2  13         14.08         15.40         2.51 o                         
 -11   2  13          6.24          9.73         4.48 o                         
 -10   2  13          2.64          3.94         1.71 o                         
  -9   2  13         17.01         19.40         2.18 o                         
  -8   2  13         11.42          7.79         1.71 o                         
  -7   2  13         29.07         21.52         1.81 o                         
  -6   2  13        640.83        621.76        11.11 o                         
  -5   2  13        575.91        561.71        10.46 o                         
  -4   2  13        200.24        197.95         5.04 o                         
  -3   2  13        103.86        107.89         3.72 o                         
  -2   2  13         17.84         16.39         2.37 o                         
  -1   2  13        578.76        600.14        16.68 o                         
   0   2  13        287.30        270.63         8.30 o                         
   1   2  13        128.83        136.84         6.00 o                         
   2   2  13         12.68         10.34         2.51 o                         
   3   2  13          1.52          1.79         2.29 o                         
   4   2  13          2.73          1.08         2.40 o                         
   5   2  13          7.99          9.58         2.84 o                         
   6   2  13          4.58          5.98         3.03 o                         
 -13   3  13          1.82          3.24         2.01 o                         
 -12   3  13        134.40        167.55         5.98 o                         
 -11   3  13          2.09          5.47         1.85 o                         
 -10   3  13         12.55         19.60         2.47 o                         
  -9   3  13          1.42          4.38         1.71 o                         
  -8   3  13         52.21         44.88         3.03 o                         
  -7   3  13        180.46        179.61         5.06 o                         
  -6   3  13          1.44          3.91         1.63 o                         
  -5   3  13         78.82         79.37         4.00 o                         
  -4   3  13         51.35         50.84         3.03 o                         
  -3   3  13         66.27         72.51         3.20 o                         
  -2   3  13        421.26        413.52         8.55 o                         
  -1   3  13         50.31         55.08         4.04 o                         
   0   3  13        101.42        105.04         5.24 o                         
   1   3  13          2.25          0.62         1.97 o                         
   2   3  13          8.91         16.01         2.93 o                         
   3   3  13          1.06         -0.41         2.07 o                         
   4   3  13         10.88          9.92         3.40 o                         
   5   3  13          2.25          3.09         2.62 o                         
   6   3  13         18.05         14.21         5.56 o                         
 -13   4  13          7.85         10.18         2.76 o                         
 -12   4  13         22.99         30.90         3.12 o                         
 -11   4  13          5.47          5.80         1.93 o                         
 -10   4  13         22.09         19.56         2.78 o                         
  -9   4  13          1.09          1.73         1.54 o                         
  -8   4  13        142.90        135.38         4.97 o                         
  -7   4  13          1.13          0.19         1.63 o                         
  -6   4  13        269.58        261.01        13.28 o                         
  -5   4  13         83.58         78.86         3.39 o                         
  -4   4  13         37.10         37.44         2.50 o                         
  -3   4  13        183.98        196.25         5.28 o                         
  -2   4  13        201.82        202.71         9.19 o                         
  -1   4  13         75.50         69.26         3.36 o                         
   0   4  13          0.72          0.27         1.85 o                         
   1   4  13         42.71         44.47         4.02 o                         
   2   4  13         59.66         71.22         4.79 o                         
   3   4  13         11.54          9.11         2.59 o                         
   4   4  13          0.89         -0.93         2.47 o                         
   5   4  13         12.61          8.25         4.48 o                         
 -12   5  13          3.89          0.62         1.93 o                         
 -11   5  13          1.69          3.26         2.93 o                         
 -10   5  13         16.69         10.63         3.40 o                         
  -9   5  13         42.32         51.38         3.41 o                         
  -8   5  13         29.57         25.44         3.24 o                         
  -7   5  13        156.27        149.23         5.79 o                         
  -6   5  13         27.63         33.60         6.02 o                         
  -5   5  13          5.27          4.67         1.93 o                         
  -4   5  13          0.32         -1.02         1.30 o                         
  -3   5  13        258.27        252.54         7.61 o                         
  -2   5  13          0.02         -0.49         1.94 o                         
  -1   5  13        124.49        114.85         4.20 o                         
   0   5  13          0.40         -0.16         2.78 o                         
   1   5  13          5.43          4.02         2.18 o                         
   2   5  13         30.75         33.13         3.50 o                         
   3   5  13        108.74        138.34         8.65 o                         
   4   5  13         56.60         61.63         6.80 o                         
 -12   6  13          6.19          3.71         2.47 o                         
 -11   6  13         55.98         63.42         4.16 o                         
 -10   6  13          2.99         10.96         5.10 o                         
  -9   6  13         39.74         53.44         6.18 o                         
  -8   6  13         21.17         19.91         4.79 o                         
  -7   6  13          0.27         -0.60         2.93 o                         
  -6   6  13        324.25        337.90         9.72 o                         
  -5   6  13          9.05          9.67         2.47 o                         
  -4   6  13          1.84         -0.01         1.36 o                         
  -3   6  13          2.08          2.46         1.48 o                         
  -2   6  13         42.03         38.63         3.50 o                         
  -1   6  13         38.61         45.33         4.90 o                         
   0   6  13          9.84          7.77         2.32 o                         
   1   6  13         55.55         68.10         4.69 o                         
   2   6  13          0.10          0.26         2.07 o                         
   3   6  13         74.34         72.96         5.23 o                         
 -11   7  13         44.94         48.19         4.94 o                         
 -10   7  13         21.61         20.39         4.63 o                         
  -9   7  13         15.27         13.28         4.02 o                         
  -8   7  13          2.67          4.56         2.15 o                         
  -7   7  13        109.02        126.18         5.89 o                         
  -6   7  13         61.20         57.16         4.79 o                         
  -5   7  13         34.70         32.83         3.38 o                         
  -4   7  13         23.03         16.02         3.71 o                         
  -3   7  13         27.48         23.13         2.37 o                         
  -2   7  13        123.80        117.70         4.44 o                         
  -1   7  13          0.36          1.02         2.07 o                         
   0   7  13        134.22        152.41         6.54 o                         
   1   7  13          0.00         -0.15         1.97 o                         
   2   7  13         49.89         50.17         4.26 o                         
  -8   8  13         35.03         43.92         4.13 o                         
  -7   8  13         46.22         54.52         4.47 o                         
  -6   8  13          9.43          9.12         2.51 o                         
  -5   8  13          0.01          1.39         2.01 o                         
  -4   8  13          6.68          7.88         2.40 o                         
  -3   8  13          0.04         -1.73         1.73 o                         
  -2   8  13         13.86         11.38         2.13 o                         
  -1   8  13          0.79          1.66         2.07 o                         
   0   8  13          4.00          4.55         2.29 o                         
   1   8  13          9.10          7.72         4.02 o                         
  -7   9  13          8.69         11.12         3.71 o                         
  -6   9  13          2.03          4.02         3.09 o                         
  -5   9  13          2.05          1.27         2.29 o                         
  -4   9  13          2.00          0.31         2.15 o                         
  -3   9  13          0.09         -1.50         2.07 o                         
  -2   9  13          4.12          0.10         1.93 o                         
  -1   9  13         19.63         13.28         3.71 o                         
 -12   0  14          3.36          0.93         2.47 o                         
 -10   0  14        163.46        178.53         8.34 o                         
  -8   0  14         57.98         56.84         4.63 o                         
  -6   0  14        331.60        301.99         7.95 o                         
  -4   0  14          0.03         -0.93         2.16 o                         
  -2   0  14          2.81          5.56         3.09 o                         
   0   0  14          0.07         -2.47         2.47 o                         
   2   0  14         48.64         46.34         5.87 o                         
   4   0  14         54.14         56.23         6.80 o                         
 -13   1  14          2.63          0.64         1.85 o                         
 -12   1  14          7.51          7.94         3.71 o                         
 -11   1  14          1.38          1.39         2.93 o                         
 -10   1  14          9.59          8.78         2.07 o                         
  -9   1  14          3.91          2.01         1.75 o                         
  -8   1  14          1.20          3.67         1.63 o                         
  -7   1  14         40.81         22.82         2.29 o                         
  -6   1  14         50.29         42.23         2.48 o                         
  -5   1  14        564.08        532.92        10.16 o                         
  -4   1  14        254.97        266.12         7.86 o                         
  -3   1  14        588.94        593.25        13.98 o                         
  -2   1  14         72.69         73.64         4.47 o                         
  -1   1  14        132.76        144.46         6.12 o                         
   0   1  14        264.91        278.78         8.74 o                         
   1   1  14          0.43          0.93         2.18 o                         
   2   1  14          6.13          5.21         2.51 o                         
   3   1  14          9.94         12.35         2.94 o                         
   4   1  14         13.22         13.16         3.16 o                         
 -13   2  14          1.02          3.77         2.07 o                         
 -12   2  14         18.04         24.13         2.81 o                         
 -11   2  14          3.11          7.14         1.93 o                         
 -10   2  14          7.41          5.22         2.01 o                         
  -9   2  14          1.24          5.44         2.01 o                         
  -8   2  14        102.25         97.22         4.22 o                         
  -7   2  14          0.48          1.32         1.70 o                         
  -6   2  14          9.68         12.45         3.24 o                         
  -5   2  14          6.21          7.94         1.61 o                         
  -4   2  14         20.73         25.11         2.18 o                         
  -3   2  14        338.27        366.18         9.94 o                         
  -2   2  14         49.39         54.20         3.91 o                         
  -1   2  14          0.02          0.20         1.85 o                         
   0   2  14         64.58         73.92         4.81 o                         
   1   2  14        168.06        173.15         6.99 o                         
   2   2  14         22.36         24.38         3.38 o                         
   3   2  14          0.52          0.62         2.40 o                         
   4   2  14         10.24         10.27         2.94 o                         
 -13   3  14          1.53         -0.31         2.16 o                         
 -12   3  14          1.16          0.55         1.77 o                         
 -11   3  14          0.73          0.74         1.54 o                         
 -10   3  14          0.00          1.81         1.70 o                         
  -9   3  14          3.23          8.90         2.00 o                         
  -8   3  14         62.00         60.12         3.41 o                         
  -7   3  14         32.98         34.47         4.02 o                         
  -6   3  14          0.02          0.15         1.70 o                         
  -5   3  14         46.50         45.54         2.85 o                         
  -4   3  14         12.88         11.80         1.78 o                         
  -3   3  14        264.74        259.56         6.35 o                         
  -2   3  14         41.92         42.75         3.60 o                         
  -1   3  14          0.14          0.62         1.97 o                         
   0   3  14         14.89         17.44         2.72 o                         
   1   3  14         31.36         28.24         3.38 o                         
   2   3  14         15.76         17.00         3.06 o                         
   3   3  14          5.85          5.27         2.51 o                         
   4   3  14          5.72          6.41         2.72 o                         
 -12   4  14          0.14          0.46         1.82 o                         
 -11   4  14          9.15          9.02         2.22 o                         
 -10   4  14          5.58          5.13         1.82 o                         
  -9   4  14         11.39          9.89         2.00 o                         
  -8   4  14          3.60          2.78         3.09 o                         
  -7   4  14          5.82          9.02         2.07 o                         
  -6   4  14          8.06          5.27         3.40 o                         
  -5   4  14         72.53         77.29         4.37 o                         
  -4   4  14        162.20        157.71         5.99 o                         
  -3   4  14         45.25         47.82         3.26 o                         
  -2   4  14         99.09         82.58         4.04 o                         
  -1   4  14         24.25         25.78         3.06 o                         
   0   4  14         53.87         59.29         4.47 o                         
   1   4  14         14.25         12.06         5.41 o                         
   2   4  14          3.38          2.16         2.40 o                         
   3   4  14          7.81          8.19         2.72 o                         
 -12   5  14          0.83          0.62         2.47 o                         
 -11   5  14         82.56         92.23         6.80 o                         
 -10   5  14          4.21          7.88         2.06 o                         
  -9   5  14         10.22         11.74         3.71 o                         
  -8   5  14          8.51          1.85         3.09 o                         
  -7   5  14          4.71          6.70         2.00 o                         
  -6   5  14          2.00          2.68         1.93 o                         
  -5   5  14          9.17         14.07         2.51 o                         
  -4   5  14         81.72         84.25         3.68 o                         
  -3   5  14         34.51         38.80         2.78 o                         
  -2   5  14         20.00         14.72         2.28 o                         
  -1   5  14         14.60         17.02         3.55 o                         
   0   5  14          0.49         -1.97         1.97 o                         
   1   5  14         45.02         48.34         9.27 o                         
   2   5  14          0.16         -0.62         2.18 o                         
   3   5  14         31.96         42.32         6.49 o                         
 -11   6  14         19.68         28.73         4.02 o                         
 -10   6  14         11.57          8.65         4.02 o                         
  -9   6  14          3.79          6.49         3.71 o                         
  -8   6  14        106.44        107.80         5.45 o                         
  -7   6  14          3.05          2.44         2.32 o                         
  -6   6  14          8.24         11.38         2.37 o                         
  -5   6  14          0.44          1.18         1.85 o                         
  -4   6  14         24.80         20.70         2.32 o                         
  -3   6  14         50.29         61.78         5.10 o                         
  -2   6  14          7.34          8.44         2.28 o                         
  -1   6  14         17.93         15.47         2.22 o                         
   0   6  14         23.08         28.56         5.10 o                         
   1   6  14         53.68         55.28         4.47 o                         
   2   6  14          1.19         -3.38         3.38 o                         
  -9   7  14         22.76         22.24         5.87 o                         
  -8   7  14         26.24         25.29         3.38 o                         
  -7   7  14         36.62         39.86         5.72 o                         
  -6   7  14         27.77         26.18         3.38 o                         
  -5   7  14          0.15          0.45         1.93 o                         
  -4   7  14         11.66          8.35         3.86 o                         
  -3   7  14        121.36        118.85         5.77 o                         
  -2   7  14         12.90         12.65         2.14 o                         
  -1   7  14         49.63         57.74         3.68 o                         
   0   7  14         78.22         92.05         5.54 o                         
  -8   8  14          5.66          4.02         3.09 o                         
  -7   8  14         56.29         62.09         6.80 o                         
  -6   8  14          6.69          2.09         2.15 o                         
  -5   8  14          2.03          5.22         2.37 o                         
  -4   8  14         14.09         17.43         2.94 o                         
  -3   8  14         10.35         13.59         2.20 o                         
  -2   8  14          9.06          4.92         5.87 o                         
  -1   8  14         45.98         40.20         3.93 o                         
 -11   0  15          0.85          1.85         2.47 o                         
  -9   0  15         20.61         25.33         3.71 o                         
  -7   0  15        110.86         91.13         5.56 o                         
  -5   0  15          0.25         -0.93         2.16 o                         
  -3   0  15          3.22         -0.62         2.78 o                         
  -1   0  15          0.44         -2.78         2.78 o                         
   1   0  15        129.93        147.05         9.89 o                         
   3   0  15          3.13          1.54         4.02 o                         
 -12   1  15          4.20          5.41         2.07 o                         
 -11   1  15          2.28          2.41         1.71 o                         
 -10   1  15          2.59          4.83         1.85 o                         
  -9   1  15         32.10         28.84         2.72 o                         
  -8   1  15          0.13         -0.64         1.41 o                         
  -7   1  15          9.79          9.58         2.78 o                         
  -6   1  15         13.04         11.81         2.32 o                         
  -5   1  15          3.26          2.63         1.75 o                         
  -4   1  15        287.26        295.13         8.74 o                         
  -3   1  15          7.26          6.33         2.18 o                         
  -2   1  15         41.29         40.29         3.60 o                         
  -1   1  15        324.25        353.19        10.37 o                         
   0   1  15          3.38          4.41         2.51 o                         
   1   1  15        224.38        245.07         8.85 o                         
   2   1  15        126.55        152.21         7.71 o                         
   3   1  15         33.42         38.07         4.26 o                         
 -12   2  15        207.86        244.50        10.81 o                         
 -11   2  15         59.94         64.05         4.04 o                         
 -10   2  15         28.68         42.57         3.34 o                         
  -9   2  15         34.79         41.65         8.80 o                         
  -8   2  15          8.55         16.06         3.71 o                         
  -7   2  15          0.14         -2.16         2.16 o                         
  -6   2  15        140.83        137.85         5.56 o                         
  -5   2  15         93.25         99.09         3.84 o                         
  -4   2  15         32.59         36.81         4.94 o                         
  -3   2  15         22.46         22.70         3.06 o                         
  -2   2  15         15.42         15.33         2.93 o                         
  -1   2  15         61.41         63.40         4.81 o                         
   0   2  15         32.79         32.68         3.60 o                         
   1   2  15          7.99          5.96         2.72 o                         
   2   2  15          2.30          0.46         2.40 o                         
   3   2  15          7.76         13.59         3.78 o                         
 -12   3  15         49.57         60.92         4.22 o                         
 -11   3  15         48.85         53.44         3.78 o                         
 -10   3  15          0.14          1.45         1.71 o                         
  -9   3  15         35.07         30.25         5.87 o                         
  -8   3  15         39.45         36.76         4.63 o                         
  -7   3  15          1.60          0.31         1.63 o                         
  -6   3  15         15.35         21.59         2.72 o                         
  -5   3  15         65.41         56.95         5.15 o                         
  -4   3  15          4.48          6.02         1.92 o                         
  -3   3  15        314.08        336.40         9.72 o                         
  -2   3  15        218.88        226.80         7.86 o                         
  -1   3  15          6.09          5.10         2.40 o                         
   0   3  15        177.26        199.86         9.73 o                         
   1   3  15         85.28        105.19         5.90 o                         
   2   3  15         26.54         29.00         4.94 o                         
 -12   4  15          1.49          4.94         2.47 o                         
 -11   4  15         36.84         31.90         3.12 o                         
 -10   4  15         46.57         44.67         3.82 o                         
  -9   4  15         12.86         13.90         3.71 o                         
  -8   4  15         55.43         52.21         5.56 o                         
  -7   4  15         37.53         36.55         4.48 o                         
  -6   4  15         29.75         33.37         3.28 o                         
  -5   4  15          0.27          1.14         1.85 o                         
  -4   4  15        157.17        162.95         5.11 o                         
  -3   4  15         10.04         10.09         2.40 o                         
  -2   4  15         52.05         47.76         8.50 o                         
  -1   4  15         15.04         15.31         2.84 o                         
   0   4  15         66.27         71.90         5.24 o                         
   1   4  15          6.51          3.40         2.40 o                         
   2   4  15        112.98        124.94         8.41 o                         
 -11   5  15         38.99         36.45         5.87 o                         
 -10   5  15          1.55         -2.78         3.09 o                         
  -9   5  15          0.35         -2.78         3.09 o                         
  -8   5  15          5.89          2.78         3.40 o                         
  -7   5  15        144.01        154.73         6.32 o                         
  -6   5  15         30.67         32.77         3.38 o                         
  -5   5  15         55.09         67.46         4.47 o                         
  -4   5  15         52.13         57.80         3.44 o                         
  -3   5  15          4.69          4.37         1.77 o                         
  -2   5  15         12.37         13.58         2.72 o                         
  -1   5  15         55.65         54.38         4.37 o                         
   0   5  15          5.00          3.13         2.32 o                         
   1   5  15        103.36        118.71         6.73 o                         
  -9   6  15        199.49        236.61        12.05 o                         
  -8   6  15         72.41         80.94         7.41 o                         
  -7   6  15          2.94          1.84         2.00 o                         
  -6   6  15         70.43         74.95         4.94 o                         
  -5   6  15          1.23          1.70         2.32 o                         
  -4   6  15         13.47         13.51         2.62 o                         
  -3   6  15          2.80          2.99         1.72 o                         
  -2   6  15         20.64         14.74         2.25 o                         
  -1   6  15         43.76         52.30         4.47 o                         
   0   6  15         46.94         51.90         6.18 o                         
  -8   7  15          5.71          8.96         3.40 o                         
  -7   7  15         43.64         53.47         4.35 o                         
  -6   7  15          0.01         -0.81         2.00 o                         
  -5   7  15         30.75         49.28         4.33 o                         
  -4   7  15         19.24         18.22         3.55 o                         
  -3   7  15         41.84         44.36         4.92 o                         
  -2   7  15          3.62          1.67         2.15 o                         
  -1   7  15        146.05        160.92         9.89 o                         
 -12   0  16         15.44         15.14         3.40 o                         
 -10   0  16          1.55          1.54         2.78 o                         
  -8   0  16         10.10          6.80         2.78 o                         
  -4   0  16          2.18          3.71         2.78 o                         
  -2   0  16         90.13         96.69         7.72 o                         
   0   0  16         79.45         82.18         8.03 o                         
 -12   1  16         42.04         62.14        11.89 o                         
 -11   1  16          9.50          9.42         2.18 o                         
 -10   1  16          3.30          3.33         1.85 o                         
  -9   1  16          2.29         -0.87         1.63 o                         
  -8   1  16          0.09         -0.62         2.47 o                         
  -7   1  16         31.84         25.95         4.02 o                         
  -6   1  16          0.78          1.85         2.47 o                         
  -5   1  16        113.57        119.14         5.46 o                         
  -4   1  16          0.00          0.69         1.93 o                         
  -3   1  16         50.40         54.18         4.26 o                         
  -2   1  16         41.65         38.06         3.71 o                         
  -1   1  16         84.92         93.42         5.68 o                         
   0   1  16          2.97          3.55         3.71 o                         
   1   1  16         56.51         61.30         4.91 o                         
 -12   2  16          4.48         10.81         3.09 o                         
 -11   2  16          3.98          4.24         2.00 o                         
 -10   2  16          0.70         -0.14         1.71 o                         
  -9   2  16         15.33         16.99         3.71 o                         
  -8   2  16         12.87          9.89         3.09 o                         
  -7   2  16          8.34          5.56         2.78 o                         
  -6   2  16          8.86          7.41         2.78 o                         
  -5   2  16          0.00          0.31         1.75 o                         
  -4   2  16          0.51         -0.15         1.75 o                         
  -3   2  16         10.48          8.37         2.37 o                         
  -2   2  16        103.45        100.88         5.68 o                         
  -1   2  16         16.21         17.94         3.16 o                         
   0   2  16          5.23          2.46         2.51 o                         
   1   2  16         28.02         25.09         3.69 o                         
 -11   3  16         16.84         15.91         3.09 o                         
 -10   3  16          1.33          2.47         3.09 o                         
  -9   3  16         10.37          6.80         3.40 o                         
  -8   3  16          2.13         -0.93         2.78 o                         
  -7   3  16          0.08         -2.16         2.78 o                         
  -6   3  16         26.57         29.66         3.06 o                         
  -5   3  16         36.48         51.59         5.87 o                         
  -4   3  16          5.95          5.84         3.86 o                         
  -3   3  16          5.53          0.77         3.24 o                         
  -2   3  16         10.39          8.06         2.93 o                         
  -1   3  16          4.25          3.50         2.29 o                         
   0   3  16         73.81         70.33         5.32 o                         
   1   3  16          4.84         18.54         5.87 o                         
 -10   4  16         17.03         16.37         4.33 o                         
  -9   4  16          0.21         -2.78         2.78 o                         
  -8   4  16         13.61         12.36         3.71 o                         
  -7   4  16        154.69        182.98         6.88 o                         
  -6   4  16         13.53         13.86         2.51 o                         
  -5   4  16          1.22          1.65         1.85 o                         
  -4   4  16          8.54         13.88         2.72 o                         
  -3   4  16          7.51          4.65         2.29 o                         
  -2   4  16         24.05         24.05         3.16 o                         
  -1   4  16          3.74          5.10         2.62 o                         
   0   4  16          0.08         -0.10         2.80 o                         
  -9   5  16          3.42          6.49         3.71 o                         
  -8   5  16          0.26         -1.24         3.40 o                         
  -7   5  16         13.81         15.14         2.81 o                         
  -6   5  16         10.21          7.31         3.24 o                         
  -5   5  16          0.22         -1.29         1.85 o                         
  -4   5  16          0.84          0.43         1.79 o                         
  -3   5  16         14.49         17.57         2.84 o                         
  -2   5  16          3.37          5.13         2.51 o                         
  -1   5  16         26.62         24.10         4.94 o                         
  -7   6  16          9.46          7.79         2.51 o                         
  -6   6  16          0.38         -0.07         2.07 o                         
  -5   6  16          7.35          7.57         2.93 o                         
  -4   6  16          2.00          3.97         2.29 o                         
  -3   6  16         26.98         28.03         4.17 o                         
  -2   6  16          0.37         -3.40         3.40 o                         
 -11   0  17         14.54         24.10         4.02 o                         
  -5   0  17         27.95         43.87         5.56 o                         
  -3   0  17          4.60          6.18         3.40 o                         
  -1   0  17          0.28          0.31         3.40 o                         
 -11   1  17         32.41         36.77         3.28 o                         
 -10   1  17         68.07         64.57         5.87 o                         
  -9   1  17         38.71         44.18         4.94 o                         
  -5   1  17          1.22          2.16         1.97 o                         
  -4   1  17         29.66         33.06         3.50 o                         
  -3   1  17          8.36         10.22         3.09 o                         
  -2   1  17         27.74         34.50         3.82 o                         
  -1   1  17          1.08          2.63         2.40 o                         
 -10   2  17         14.47         22.24         4.33 o                         
  -9   2  17          0.05          2.47         3.09 o                         
  -8   2  17         15.02          8.34         3.40 o                         
  -6   2  17        105.10        116.47         7.72 o                         
  -5   2  17          0.28          3.71         2.78 o                         
  -4   2  17          0.03          1.85         1.97 o                         
  -3   2  17          0.25          1.39         2.15 o                         
  -2   2  17         32.23         34.11         3.82 o                         
  -1   2  17          6.52          2.95         3.55 o                         
 -10   3  17         34.23         36.76         5.56 o                         
  -9   3  17         13.54          5.25         3.40 o                         
  -8   3  17         11.62          9.89         3.71 o                         
  -7   3  17          4.61          7.41         3.40 o                         
  -6   3  17          8.07          9.58         3.40 o                         
  -5   3  17         29.41         32.44         4.94 o                         
  -4   3  17          3.85          0.73         2.15 o                         
  -3   3  17         34.67         34.27         3.82 o                         
  -2   3  17          6.06          9.00         2.93 o                         
  -1   3  17         17.16         21.01         5.87 o                         
  -9   4  17          1.80          0.31         3.40 o                         
  -8   4  17          3.20         -2.16         3.40 o                         
  -7   4  17          3.51          9.27         3.71 o                         
  -6   4  17         43.93         45.61        10.50 o                         
  -5   4  17         24.73         26.26         4.63 o                         
  -4   4  17         70.80         80.31         5.35 o                         
  -3   4  17         31.30         30.02         3.60 o                         
  -2   4  17         24.43         35.84         5.87 o                         
  -7   5  17         58.33         63.95         6.80 o                         
  -6   5  17         62.27         66.08        12.36 o                         
  -5   5  17         34.23         40.78         5.25 o                         
  -4   0  18         22.67         21.01         4.33 o                         
  -5   1  18          0.04          0.30         2.34 o                         
  -4   1  18          3.04          2.41         2.29 o                         
  -3   1  18          6.74          4.55         2.51 o                         
  -6   2  18          0.27          1.24         4.02 o                         
  -5   2  18          0.69          1.24         2.78 o                         
  -4   2  18          3.59          5.95         2.51 o                         
  -3   2  18         14.36         13.59         4.33 o                         
  -6   3  18         10.06         18.23         4.02 o                         
  -5   3  18         44.89         46.03         5.87 o                         
                                                                                
