# Supplementary material for: Three closely related 1-[(1,3-benzodioxol-5-yl)methyl]-4-(halobenzo­yl)piperazines: similar mol­ecular structures but different inter­molecular inter­actions
Source: Acta Crystallogr E Crystallogr Commun. 2019 Jan 11;75(Pt 2):202–7. doi: 10.1107/S2056989019000458 (PMC6362650; doi:10.1107/S2056989019000458)
Supplement: Supplementary file 3 [file e-75-00202-IIsup3.hkl]

data_II                                                                         
_shelx_title ' m3cg'                                                            
_shelx_refln_list_code          4                                               
_shelx_F_calc_maximum      195.18                                               
_exptl_crystal_F_000       752.00                                               
_reflns_d_resolution_high  0.7695                                               
                                                                                
loop_                                                                           
 _space_group_symop_operation_xyz                                               
 'x, y, z'                                                                      
 '-x, -y, z+1/2'                                                                
 'x+1/2, -y, z'                                                                 
 '-x+1/2, y, z+1/2'                                                             
                                                                                
_cell_length_a    14.2762                                                       
_cell_length_b    15.9821                                                       
_cell_length_c     7.3753                                                       
_cell_angle_alpha  90.000                                                       
_cell_angle_beta   90.000                                                       
_cell_angle_gamma  90.000                                                       
                                                                                
_shelx_F_squared_multiplier     1.000                                           
                                                                                
loop_                                                                           
 _refln_index_h                                                                 
 _refln_index_k                                                                 
 _refln_index_l                                                                 
 _refln_F_squared_calc                                                          
 _refln_F_squared_meas                                                          
 _refln_F_squared_sigma                                                         
 _refln_observed_status                                                         
   1   1  -9         16.40         16.31         7.20 o                         
   2   1  -9          8.82         17.82         7.58 o                         
   3   1  -9         19.00         22.37         8.34 o                         
   4   1  -9          0.81          0.76         4.55 o                         
   5   1  -9         14.20         12.51         7.20 o                         
   1   2  -9         57.53         54.60        12.13 o                         
   2   2  -9         30.36         35.64         9.86 o                         
   3   2  -9         42.87         47.40        11.76 o                         
   4   2  -9         14.14          8.72         6.83 o                         
   5   2  -9         13.17         17.06         9.10 o                         
   1   3  -9         57.81         63.70        11.76 o                         
   2   3  -9         29.89         21.61         7.96 o                         
   3   3  -9         95.88         94.80        14.03 o                         
   4   3  -9         19.62         21.99         8.72 o                         
   1   4  -9          6.55          8.72         6.07 o                         
   2   4  -9        149.35        156.61        17.44 o                         
   3   4  -9         19.42         26.16         9.10 o                         
   4   4  -9          6.95          9.86         6.83 o                         
   1   5  -9         69.38         60.67        11.38 o                         
   2   5  -9         11.55         16.31         7.20 o                         
   3   5  -9         23.92         19.72         7.96 o                         
   1   6  -9         23.21         17.44         7.20 o                         
   2   6  -9         40.80         29.96         8.72 o                         
   3   6  -9          5.40          4.17         8.72 o                         
   1   7  -9         14.22          9.48         6.45 o                         
   0   0  -8         88.09        111.86        13.65 o                         
   2   0  -8         47.95         51.57        11.00 o                         
   4   0  -8         69.57         75.84        12.13 o                         
   0   1  -8         23.10         18.58         7.20 o                         
   1   1  -8         19.73         17.90         4.80 o                         
   2   1  -8          3.47          2.28         4.93 o                         
   3   1  -8         35.70         38.30         9.86 o                         
   4   1  -8          5.91          6.83         5.69 o                         
   5   1  -8         14.37         14.03         7.20 o                         
   6   1  -8         23.31         22.75         8.34 o                         
   7   1  -8          5.27          3.41         5.31 o                         
   8   1  -8         10.96         17.44         7.96 o                         
   0   2  -8          6.25          3.41         4.55 o                         
   1   2  -8         23.26         26.34         5.61 o                         
   2   2  -8         45.10         40.57         9.48 o                         
   3   2  -8          5.92          4.55         4.93 o                         
   4   2  -8         11.56         12.13         6.07 o                         
   5   2  -8         43.85         48.54        11.38 o                         
   6   2  -8         96.53         84.94        13.27 o                         
   7   2  -8         13.59         17.06         7.96 o                         
   8   2  -8         12.53         10.24         6.45 o                         
   9   2  -8          3.51          4.17         5.69 o                         
   0   3  -8         11.45          7.58         5.31 o                         
   1   3  -8          5.69          7.58         3.61 o                         
   2   3  -8         29.06         32.99         9.10 o                         
   3   3  -8         20.41         18.96         7.58 o                         
   4   3  -8        109.81         99.73        13.27 o                         
   5   3  -8         54.01         62.57        11.38 o                         
   6   3  -8         64.81         67.50        11.76 o                         
   7   3  -8          2.50          0.00         4.17 o                         
   8   3  -8         21.68         20.86         8.72 o                         
   9   3  -8        135.87        114.14        20.10 o                         
   0   4  -8         56.23         58.02        10.24 o                         
   1   4  -8        111.24         93.01         8.57 o                         
   2   4  -8         47.89         43.61         9.86 o                         
   3   4  -8         48.10         42.09         9.86 o                         
   4   4  -8          8.62          8.34         5.69 o                         
   5   4  -8         31.40         29.96         8.72 o                         
   6   4  -8         32.02         39.44        10.24 o                         
   7   4  -8        132.59        119.45        15.17 o                         
   8   4  -8          3.54          3.41         5.31 o                         
   0   5  -8        562.67        498.22        31.09 o                         
   1   5  -8         14.63         11.73         4.15 o                         
   2   5  -8          3.74          5.31         5.31 o                         
   3   5  -8          2.01         -1.52         3.03 o                         
   4   5  -8         89.00         73.56        11.76 o                         
   5   5  -8          2.83          5.31         4.93 o                         
   6   5  -8         42.14         36.78         9.48 o                         
   7   5  -8         47.78         43.99        10.62 o                         
   8   5  -8         81.13         71.29        12.51 o                         
   0   6  -8        144.60        130.82        14.41 o                         
   1   6  -8         75.45         63.50         7.37 o                         
   2   6  -8         13.41         10.47         4.00 o                         
   3   6  -8        128.82        111.48        14.03 o                         
   4   6  -8         40.46         35.27         9.48 o                         
   5   6  -8         14.63         11.00         6.07 o                         
   6   6  -8          0.24          0.38         4.17 o                         
   7   6  -8          0.18         -0.38         3.79 o                         
   0   7  -8         88.98         80.77        11.76 o                         
   1   7  -8        116.60         96.98         8.84 o                         
   2   7  -8         21.14         15.74         4.56 o                         
   3   7  -8          1.72          3.41         4.17 o                         
   4   7  -8         34.62         21.61         7.20 o                         
   5   7  -8        188.60        158.50        17.06 o                         
   6   7  -8         16.64         15.55         7.20 o                         
   7   7  -8         82.76         66.74        18.96 o                         
   0   8  -8         46.92         43.99         9.86 o                         
   1   8  -8         57.37         51.69         6.96 o                         
   2   8  -8        156.49        134.34        10.45 o                         
   3   8  -8          2.77          2.65         4.55 o                         
   4   8  -8         16.16         15.17         6.83 o                         
   5   8  -8          7.25          6.07         4.93 o                         
   6   8  -8         20.09         18.58         9.10 o                         
   0   9  -8         92.93         74.70        11.38 o                         
   1   9  -8         38.07         32.37         6.15 o                         
   2   9  -8         48.50         42.29         6.70 o                         
   3   9  -8        145.60        126.65        15.17 o                         
   4   9  -8         26.25         23.13         7.96 o                         
   5   9  -8         36.65         30.71        12.89 o                         
   0  10  -8         84.33         84.94        12.13 o                         
   1  10  -8          4.96          6.78         3.61 o                         
   2  10  -8          9.61         11.14         4.15 o                         
   3  10  -8         28.97         23.89         8.34 o                         
   0  11  -8          3.76          3.79         4.55 o                         
   1  11  -8         12.92         12.31         4.42 o                         
   2  11  -8         15.25         14.41         6.45 o                         
   2   0  -7         73.74         84.23         7.61 o                         
   4   0  -7          0.71         -0.38         3.79 o                         
   6   0  -7         15.24         15.17         6.83 o                         
   8   0  -7         71.32         77.73        12.13 o                         
   1   1  -7         20.97         20.09         3.91 o                         
   2   1  -7         55.19         56.95         5.53 o                         
   3   1  -7          8.74          8.50         3.88 o                         
   4   1  -7        195.67        215.83        13.40 o                         
   5   1  -7         16.65         25.41         7.96 o                         
   6   1  -7         13.31         15.17         7.20 o                         
   7   1  -7         12.01         11.00         6.07 o                         
   8   1  -7         24.01         28.44         8.72 o                         
   9   1  -7         11.48         13.27         6.83 o                         
  10   1  -7         27.33         30.71         9.10 o                         
   1   2  -7         91.86         83.77         7.64 o                         
   2   2  -7        147.04        131.47         9.49 o                         
   3   2  -7        325.38        318.86        22.75 o                         
   4   2  -7        101.59        105.04        12.89 o                         
   5   2  -7         65.36         58.40        10.24 o                         
   6   2  -7         38.01         34.51         8.72 o                         
   7   2  -7         57.08         64.08        11.00 o                         
   8   2  -7         92.41         97.45        13.27 o                         
   9   2  -7         43.76         43.99        10.24 o                         
  10   2  -7         11.85         11.00         6.45 o                         
  11   2  -7        106.01        106.17        14.03 o                         
   1   3  -7        830.89        780.38        28.96 o                         
   2   3  -7        149.97        136.19         9.52 o                         
   3   3  -7        229.55        204.73        17.82 o                         
   4   3  -7         33.61         26.92         7.20 o                         
   5   3  -7        196.84        185.80        17.06 o                         
   6   3  -7         33.63         32.23         8.72 o                         
   7   3  -7         30.96         31.09         8.72 o                         
   8   3  -7        130.31        134.99        15.17 o                         
   9   3  -7         65.75         71.29        11.76 o                         
  10   3  -7          0.36          0.38         4.17 o                         
  11   3  -7         46.80         55.36        11.76 o                         
  12   3  -7         63.88         77.73        12.51 o                         
   1   4  -7        357.29        327.78        15.82 o                         
   2   4  -7        150.64        125.10         9.22 o                         
   3   4  -7         13.79         11.20         3.73 o                         
   4   4  -7         45.61         39.82         9.10 o                         
   5   4  -7         33.53         16.31         6.45 o                         
   6   4  -7        151.12        142.58        15.17 o                         
   7   4  -7         32.84         31.47         8.72 o                         
   8   4  -7        109.52        110.35        13.65 o                         
   9   4  -7         18.69         16.68         6.45 o                         
  10   4  -7         30.79         22.75         7.96 o                         
  11   4  -7        154.78        139.92        15.93 o                         
  12   4  -7         23.39         25.03        10.62 o                         
   1   5  -7          0.54          0.76         2.41 o                         
   2   5  -7        176.75        155.85        10.45 o                         
   3   5  -7        141.72        122.12         9.10 o                         
   4   5  -7         13.56         18.20         6.45 o                         
   5   5  -7          9.68          7.96         4.93 o                         
   6   5  -7          7.48          5.69         4.55 o                         
   7   5  -7         53.70         45.88         9.10 o                         
   8   5  -7          6.69          5.69         5.31 o                         
   9   5  -7         22.92         22.75         7.58 o                         
  10   5  -7          1.80          0.00         4.17 o                         
  11   5  -7         54.25         48.16        10.62 o                         
   1   6  -7         17.57         13.55         4.00 o                         
   2   6  -7        171.76        156.70        10.46 o                         
   3   6  -7         15.27          8.93         3.61 o                         
   4   6  -7         13.66         11.76         5.31 o                         
   5   6  -7         55.07         50.05         9.48 o                         
   6   6  -7          6.59          3.03         4.17 o                         
   7   6  -7         58.30         37.54         9.10 o                         
   8   6  -7         33.63         32.61         8.72 o                         
   9   6  -7         29.25         27.30         7.96 o                         
  10   6  -7         49.09         45.12        10.62 o                         
  11   6  -7          5.58          7.96         5.69 o                         
   1   7  -7         28.70         23.33         4.83 o                         
   2   7  -7         82.79         73.46         7.22 o                         
   3   7  -7        106.65         90.80         8.15 o                         
   4   7  -7         13.16          8.72         4.93 o                         
   5   7  -7        208.26        200.56        17.82 o                         
   6   7  -7          2.81          4.93         4.93 o                         
   7   7  -7        285.50        230.51        19.34 o                         
   8   7  -7         11.23          7.20         5.31 o                         
   9   7  -7         12.09         10.24         5.69 o                         
  10   7  -7         32.00         28.06         7.96 o                         
   1   8  -7        154.34        129.95         9.52 o                         
   2   8  -7         23.60         18.77         4.42 o                         
   3   8  -7        114.75         98.12         8.57 o                         
   4   8  -7         48.18         40.57         9.10 o                         
   5   8  -7        253.90        224.07        18.96 o                         
   6   8  -7         28.79         25.41         7.58 o                         
   7   8  -7         51.22         45.88        10.24 o                         
   8   8  -7          9.40         12.89         5.69 o                         
   9   8  -7         13.78         12.89         6.07 o                         
  10   8  -7         85.59         69.39        17.82 o                         
   1   9  -7         60.89         54.96         6.57 o                         
   2   9  -7         34.55         23.34         4.80 o                         
   3   9  -7         13.76         10.05         3.75 o                         
   4   9  -7         67.40         56.88         9.48 o                         
   5   9  -7         33.02         29.96         7.96 o                         
   6   9  -7         24.29         17.82         6.45 o                         
   7   9  -7         51.22         45.12        10.24 o                         
   8   9  -7         47.73         37.54         9.10 o                         
   9   9  -7          6.58          3.79         4.93 o                         
   1  10  -7         10.85          9.28         3.61 o                         
   2  10  -7         54.20         47.00         6.70 o                         
   3  10  -7          8.32          7.13         3.34 o                         
   4  10  -7          8.52          2.65         3.79 o                         
   5  10  -7          9.82          9.10         5.31 o                         
   6  10  -7          1.51          3.03         4.55 o                         
   7  10  -7         43.54         32.99         8.72 o                         
   8  10  -7         10.98          6.07         5.69 o                         
   1  11  -7          4.49          2.46         2.68 o                         
   2  11  -7         12.84          9.10         3.61 o                         
   3  11  -7          0.91          0.00         2.37 o                         
   4  11  -7         69.44         65.60        10.62 o                         
   5  11  -7         48.11         35.27         9.10 o                         
   6  11  -7         10.36          7.96         4.93 o                         
   1  12  -7          5.83          5.50         3.22 o                         
   2  12  -7          5.85          4.27         3.07 o                         
   3  12  -7          6.48          3.40         3.07 o                         
   4  12  -7          7.12          3.41         4.55 o                         
   5  12  -7         31.97         30.71         8.72 o                         
   1  13  -7         16.71         14.03         4.29 o                         
   2  13  -7         38.31         36.45         6.26 o                         
   3  13  -7         25.22         16.70         4.69 o                         
   1  14  -7         58.40         46.26         9.10 o                         
   2  14  -7          3.59          1.14         3.79 o                         
   0   0  -6         58.28         52.71         7.96 o                         
   2   0  -6        118.76        119.01         8.30 o                         
   4   0  -6        276.80        263.12        19.72 o                         
   6   0  -6        425.79        479.64        29.58 o                         
   8   0  -6         40.89         34.13         8.34 o                         
   0   1  -6        379.20        377.85        16.21 o                         
   1   1  -6         62.35         60.41         4.20 o                         
   2   1  -6        162.94        172.94         7.09 o                         
   3   1  -6         32.72         33.45         3.37 o                         
   4   1  -6         17.41         17.19         4.42 o                         
   5   1  -6        139.43        148.87        10.30 o                         
   6   1  -6         33.92         33.41         5.72 o                         
   7   1  -6         42.69         45.50         8.34 o                         
   8   1  -6         19.71         18.58         6.45 o                         
   9   1  -6         62.16         62.57        10.24 o                         
  10   1  -6         35.53         37.92         9.10 o                         
  11   1  -6         52.98         54.22        10.24 o                         
  14   1  -6         45.42         55.74         5.31 o                         
   0   2  -6        228.27        216.48        16.31 o                         
   1   2  -6         35.39         35.10         4.83 o                         
   2   2  -6         23.01         24.94         4.53 o                         
   3   2  -6         82.40         82.38         6.80 o                         
   4   2  -6        187.54        174.43        15.17 o                         
   5   2  -6        323.94        299.90        21.23 o                         
   6   2  -6         43.56         44.74         8.34 o                         
   7   2  -6         11.15         12.13         5.69 o                         
   8   2  -6         48.63         47.02         8.72 o                         
   9   2  -6         29.05         28.06         7.96 o                         
  10   2  -6         10.42          7.96         5.31 o                         
  11   2  -6        107.74         95.18        12.51 o                         
  12   2  -6         76.19         78.48         5.50 o                         
  13   2  -6         49.23         53.85         4.93 o                         
  14   2  -6         54.39         63.33         5.31 o                         
   1   3  -6        288.70        260.21        12.73 o                         
   2   3  -6        252.27        240.75        12.30 o                         
   3   3  -6        164.95        189.96        10.57 o                         
   4   3  -6        160.76        142.78         9.52 o                         
   5   3  -6         88.12         72.43         9.86 o                         
   6   3  -6          8.18          9.10         4.93 o                         
   7   3  -6        143.54        132.34        13.27 o                         
   8   3  -6        111.10         95.94        12.13 o                         
   9   3  -6         39.36         26.54         7.20 o                         
  10   3  -6        331.06        327.21        23.13 o                         
  11   3  -6         32.20         31.54         3.42 o                         
  12   3  -6          3.43          5.06         2.03 o                         
  13   3  -6         45.59         46.81         4.10 o                         
  14   3  -6         31.37         40.19         4.55 o                         
   0   4  -6       1928.59       1802.88        78.87 o                         
   1   4  -6       1216.79       1132.03        37.67 o                         
   2   4  -6        163.50        151.47         9.52 o                         
   3   4  -6        457.08        409.88        17.42 o                         
   4   4  -6        220.36        190.85        10.69 o                         
   5   4  -6         36.01         31.85         7.58 o                         
   6   4  -6         23.76         18.20         5.69 o                         
   7   4  -6        245.38        230.13        18.58 o                         
   8   4  -6        327.50        285.12        20.86 o                         
   9   4  -6         26.76         23.51         6.83 o                         
  10   4  -6         49.30         42.47         8.34 o                         
  11   4  -6         39.46         42.26         4.36 o                         
  12   4  -6         15.31         18.06         2.71 o                         
  13   4  -6         74.55         77.25         5.31 o                         
  14   4  -6         21.67         21.74         3.05 o                         
   0   5  -6       1423.81       1359.26        61.81 o                         
   1   5  -6        294.36        266.92        13.41 o                         
   2   5  -6         76.54         69.77         6.53 o                         
   3   5  -6        409.59        366.05        16.22 o                         
   4   5  -6        277.06        232.29        12.06 o                         
   5   5  -6         48.82         34.51         7.58 o                         
   6   5  -6        342.95        302.56        21.23 o                         
   7   5  -6         74.03         61.43         9.48 o                         
   8   5  -6         58.00         50.43         8.72 o                         
   9   5  -6        136.41        116.79        12.89 o                         
  10   5  -6          7.43          8.27         2.03 o                         
  11   5  -6        152.86        154.77        13.84 o                         
  12   5  -6         22.68         29.62         3.42 o                         
  13   5  -6         41.66         43.67         4.74 o                         
   0   6  -6        406.94        411.39        25.41 o                         
   1   6  -6         29.37         33.31         5.09 o                         
   2   6  -6          2.72          2.03         2.27 o                         
   3   6  -6        229.99        230.62        12.20 o                         
   4   6  -6        106.01         86.34         7.07 o                         
   5   6  -6          6.05          4.17         4.17 o                         
   6   6  -6        263.80        225.58        17.82 o                         
   7   6  -6         27.87         16.68         6.07 o                         
   8   6  -6         13.13         14.79         6.07 o                         
   9   6  -6        127.08        113.76        12.89 o                         
  10   6  -6         90.91         72.43        10.24 o                         
  11   6  -6         17.39         15.93         6.45 o                         
  12   6  -6         90.39         71.29        10.62 o                         
  13   6  -6          3.34          1.52         3.79 o                         
   0   7  -6         50.68         39.06         7.20 o                         
   1   7  -6        193.07        175.57        10.46 o                         
   2   7  -6         71.05         69.63         6.57 o                         
   3   7  -6         83.64         71.35         7.20 o                         
   4   7  -6         27.56         25.98         4.64 o                         
   5   7  -6         22.25         20.48         6.45 o                         
   6   7  -6         28.07         29.58         7.58 o                         
   7   7  -6        165.45        139.54        14.03 o                         
   8   7  -6         49.27         38.30         8.34 o                         
   9   7  -6         32.24         27.30         7.58 o                         
  10   7  -6         20.61         12.13         5.31 o                         
  11   7  -6          0.67          0.38         3.41 o                         
  12   7  -6          5.29          6.07         4.55 o                         
  13   7  -6         15.91         18.96         6.83 o                         
   0   8  -6        108.16         98.97        11.00 o                         
   1   8  -6         47.76         40.16         5.36 o                         
   2   8  -6         20.46         18.61         4.02 o                         
   3   8  -6         37.62         27.84         4.69 o                         
   4   8  -6         93.23         80.92         7.10 o                         
   5   8  -6        155.85        132.72        13.27 o                         
   6   8  -6        148.11        122.10        12.89 o                         
   7   8  -6        144.98        117.17        12.89 o                         
   8   8  -6         20.16         15.55         6.07 o                         
   9   8  -6         30.48         19.34         6.45 o                         
  10   8  -6         39.54         33.75         8.34 o                         
  11   8  -6         18.50         13.65         5.69 o                         
  12   8  -6          5.81          4.55         4.17 o                         
   0   9  -6        113.48         90.63        10.24 o                         
   1   9  -6         32.03         33.68         5.22 o                         
   2   9  -6         72.57         61.59         6.30 o                         
   3   9  -6         97.74         89.66         7.64 o                         
   4   9  -6         23.37         19.99         4.27 o                         
   5   9  -6         84.20         65.60         9.86 o                         
   6   9  -6        385.20        309.76        21.99 o                         
   7   9  -6         55.69         43.99         7.96 o                         
   9   9  -6         50.18         43.99         8.72 o                         
  10   9  -6          3.55          2.65         3.79 o                         
  11   9  -6         15.25         14.03         5.69 o                         
  12   9  -6          7.77          4.17         4.17 o                         
   0  10  -6        206.67        167.98        14.79 o                         
   1  10  -6        120.11         99.78         8.04 o                         
   2  10  -6         37.23         27.15         4.83 o                         
   3  10  -6        215.17        173.19        10.73 o                         
   4  10  -6        132.23        117.41         8.71 o                         
   5  10  -6         51.63         33.37         7.96 o                         
   6  10  -6         14.55          8.34         4.55 o                         
   7  10  -6         12.13          7.58         4.55 o                         
   8  10  -6          8.68          6.07         4.55 o                         
   9  10  -6          6.32          5.69         4.55 o                         
  10  10  -6         31.23         23.13         7.20 o                         
  11  10  -6         45.12         35.64         8.34 o                         
   0  11  -6        169.23        135.37        13.27 o                         
   1  11  -6          2.86          2.09         2.41 o                         
   2  11  -6         44.61         36.05         5.36 o                         
   3  11  -6        202.84        159.28        14.60 o                         
   4  11  -6         48.02         43.14         5.63 o                         
   5  11  -6         29.28         20.86         6.83 o                         
   6  11  -6         64.38         49.30         9.10 o                         
   7  11  -6          6.85          5.69         4.55 o                         
   8  11  -6         32.07         17.44         6.45 o                         
   9  11  -6         10.69          7.58         4.93 o                         
  10  11  -6         27.19         17.82         6.45 o                         
   0  12  -6          7.59          4.55         3.79 o                         
   1  12  -6          3.98          2.59         2.54 o                         
   2  12  -6          7.85          8.26         3.22 o                         
   3  12  -6         59.16         52.33         6.30 o                         
   4  12  -6         34.58         26.30         4.83 o                         
   5  12  -6         52.02         43.23         9.48 o                         
   6  12  -6         49.28         38.30         9.10 o                         
   7  12  -6         16.35         18.58         6.45 o                         
   8  12  -6          1.89          1.90         3.79 o                         
   9  12  -6         38.53         31.09         7.96 o                         
   0  13  -6         31.92         23.89         6.83 o                         
   1  13  -6         52.03         39.08         5.90 o                         
   2  13  -6          0.65          1.14         2.41 o                         
   3  13  -6          9.36          6.64         3.07 o                         
   4  13  -6         20.38         15.40         4.10 o                         
   5  13  -6         19.21         14.03         5.31 o                         
   6  13  -6         52.90         36.40         8.72 o                         
   7  13  -6          0.40          0.76         3.41 o                         
   8  13  -6         45.42         34.51        12.51 o                         
   0  14  -6         78.39         58.02         9.48 o                         
   1  14  -6         12.67         10.05         3.75 o                         
   2  14  -6         30.20         27.43         5.07 o                         
   3  14  -6          1.45          1.71         2.41 o                         
   4  14  -6         43.94         32.21         5.55 o                         
   5  14  -6         36.70         26.54         7.58 o                         
   6  14  -6         18.55         12.89         6.83 o                         
   0  15  -6          9.11         10.24         5.31 o                         
   1  15  -6        112.89         84.54         7.91 o                         
   2  15  -6         21.17         19.18         4.64 o                         
   3  15  -6         66.48         56.24         6.69 o                         
   4  15  -6          0.02          0.76         3.41 o                         
   1  16  -6        110.11        102.00        18.20 o                         
   2  16  -6          4.74          3.41         4.17 o                         
   2   0  -5        139.94        131.41         7.88 o                         
   4   0  -5        598.92        613.75        21.94 o                         
   6   0  -5         15.47         18.20         5.69 o                         
   8   0  -5         78.28         81.53        10.24 o                         
  10   0  -5        166.78        181.25         9.48 o                         
  12   0  -5        125.39        150.16         8.34 o                         
  14   0  -5         55.89         71.29         5.69 o                         
   1   1  -5        232.08        233.86         7.87 o                         
   2   1  -5         78.57         80.28         4.30 o                         
   3   1  -5        103.20        103.45         5.46 o                         
   4   1  -5        218.04        220.10         8.87 o                         
   5   1  -5        235.58        260.19        16.31 o                         
   6   1  -5          3.06          2.09         2.15 o                         
   7   1  -5        284.14        290.58        14.33 o                         
   8   1  -5        136.69        126.65        12.51 o                         
   9   1  -5        145.60        152.91         7.02 o                         
  10   1  -5        105.97        113.82         4.48 o                         
  11   1  -5        344.58        392.85        10.84 o                         
  12   1  -5        106.22        131.21         5.63 o                         
  13   1  -5         54.08         70.05         4.02 o                         
  14   1  -5         58.09         61.93         3.88 o                         
  15   1  -5         26.63         31.61         3.07 o                         
   1   2  -5        731.67        732.35        25.22 o                         
   2   2  -5         34.62         33.52         4.15 o                         
   3   2  -5         86.23         93.84         6.53 o                         
   4   2  -5        202.14        197.36         9.72 o                         
   5   2  -5         27.91         30.34         6.83 o                         
   6   2  -5         34.89         32.99         7.20 o                         
   7   2  -5         16.08         15.93         5.31 o                         
   8   2  -5         97.56         91.37         4.78 o                         
   9   2  -5          5.82          7.07         1.90 o                         
  10   2  -5         26.02         28.69         3.08 o                         
  11   2  -5         12.01         12.89         2.09 o                         
  12   2  -5         86.93         96.16         4.88 o                         
  13   2  -5        137.56        168.34         9.65 o                         
  14   2  -5         25.77         31.79         3.07 o                         
  15   2  -5         12.62         11.91         2.27 o                         
   1   3  -5        246.64        223.11        10.86 o                         
   2   3  -5        132.03        133.99         8.03 o                         
   3   3  -5        378.74        361.13        15.01 o                         
   4   3  -5         53.58         56.06         5.01 o                         
   5   3  -5         71.62         73.11         6.83 o                         
   6   3  -5         93.66         86.46         9.86 o                         
   7   3  -5        272.44        264.14         9.93 o                         
   8   3  -5        111.65        118.92         7.20 o                         
   9   3  -5         13.41         15.04         2.84 o                         
  10   3  -5         46.92         42.15         3.42 o                         
  11   3  -5        210.26        227.87        18.20 o                         
  12   3  -5         24.45         26.28         3.08 o                         
  13   3  -5          4.01          4.01         2.00 o                         
  14   3  -5         16.41         15.31         2.12 o                         
  15   3  -5         23.77         26.99         3.07 o                         
   1   4  -5        231.94        220.87        10.86 o                         
   2   4  -5        339.26        320.56        13.81 o                         
   3   4  -5        365.54        338.24        14.45 o                         
   4   4  -5        104.92        103.22         6.96 o                         
   5   4  -5          5.15          3.79         2.28 o                         
   6   4  -5         37.59         30.71         6.07 o                         
   7   4  -5         97.47         88.58         6.45 o                         
   8   4  -5         31.96         28.54         2.47 o                         
   9   4  -5         89.99         77.67         4.41 o                         
  10   4  -5         11.31         13.14         2.28 o                         
  11   4  -5         41.33         39.42         3.42 o                         
  12   4  -5         14.89         15.73         2.46 o                         
  13   4  -5         32.23         35.21         4.55 o                         
  14   4  -5          0.16         -0.49         1.41 o                         
  15   4  -5          1.58          0.76         1.90 o                         
   1   5  -5       1187.03       1099.00        36.04 o                         
   2   5  -5        188.49        174.67         9.52 o                         
   3   5  -5        333.40        310.01        13.67 o                         
   4   5  -5         98.85         84.37         6.26 o                         
   5   5  -5         90.90         80.81         6.26 o                         
   6   5  -5        351.47        330.62        13.84 o                         
   7   5  -5         43.13         46.47         4.17 o                         
   8   5  -5        217.37        200.78         8.51 o                         
   9   5  -5        211.19        212.52        12.32 o                         
  10   5  -5        110.09        106.12         5.35 o                         
  11   5  -5        145.61        128.94         6.24 o                         
  12   5  -5        117.73        120.17        12.32 o                         
  13   5  -5         25.76         24.72         3.05 o                         
  14   5  -5         32.53         31.09         3.79 o                         
  15   5  -5         17.68         18.96         3.41 o                         
   1   6  -5        181.84        164.80         9.25 o                         
   2   6  -5        695.09        642.05        23.18 o                         
   3   6  -5        143.71        125.69         8.34 o                         
   4   6  -5          8.54          7.20         2.41 o                         
   5   6  -5        387.08        339.90        14.61 o                         
   6   6  -5        253.21        213.83        16.31 o                         
   7   6  -5        109.44         99.64        11.57 o                         
   8   6  -5         66.00         55.45         3.45 o                         
   9   6  -5         35.51         29.88         2.80 o                         
  10   6  -5         99.58         97.45         7.77 o                         
  11   6  -5         90.37         81.48         4.74 o                         
  12   6  -5         87.45         83.44         5.31 o                         
  13   6  -5         39.90         35.41         3.79 o                         
  14   6  -5          0.90          1.52         1.90 o                         
   1   7  -5        216.64        190.28        10.18 o                         
   2   7  -5         83.66         75.97         6.03 o                         
   3   7  -5         70.76         61.99         5.61 o                         
   4   7  -5         16.47         13.06         3.07 o                         
   5   7  -5         63.48         59.89         5.49 o                         
   6   7  -5          4.31          0.76         3.03 o                         
   7   7  -5        118.82        105.42        11.00 o                         
   8   7  -5         13.97         10.24         4.55 o                         
   9   7  -5         88.07         69.77         9.48 o                         
  10   7  -5         45.60         43.61         7.58 o                         
  11   7  -5         58.08         46.64         7.96 o                         
  12   7  -5         12.23         11.29         2.84 o                         
  13   7  -5         12.61         12.45         2.37 o                         
  14   7  -5         39.55         37.54         4.17 o                         
   1   8  -5        170.61        160.07         9.25 o                         
   2   8  -5        420.23        364.94        15.54 o                         
   3   8  -5        177.71        153.26         8.98 o                         
   4   8  -5         79.57         67.21         6.64 o                         
   5   8  -5        235.93        210.61        11.00 o                         
   6   8  -5        218.20        173.67        14.41 o                         
   7   8  -5        317.54        268.43        18.96 o                         
   8   8  -5         60.76         48.92         7.96 o                         
   9   8  -5          1.22          1.52         3.03 o                         
  10   8  -5          0.94          1.90         3.03 o                         
  11   8  -5         66.58         59.91         9.10 o                         
  12   8  -5         17.74         12.51         4.93 o                         
  13   8  -5         30.10         20.86         6.45 o                         
   1   9  -5        653.70        548.90        21.57 o                         
   2   9  -5        732.06        588.10        22.36 o                         
   3   9  -5        357.53        310.62        14.34 o                         
   4   9  -5         25.60         24.82         4.27 o                         
   5   9  -5        653.38        546.89        39.99 o                         
   6   9  -5        413.40        312.04        20.86 o                         
   7   9  -5         68.85         43.61         7.58 o                         
   8   9  -5        112.77         84.18         9.86 o                         
   9   9  -5         37.81         23.89         6.45 o                         
  10   9  -5         26.27         19.34         6.07 o                         
  11   9  -5         56.24         34.13         7.58 o                         
  12   9  -5         90.83         71.29         9.86 o                         
  13   9  -5         62.85         47.40         8.34 o                         
   1  10  -5        214.70        163.81         9.78 o                         
   2  10  -5        432.68        372.27        16.35 o                         
   3  10  -5        108.18         83.16         6.80 o                         
   4  10  -5        186.23        156.17         9.38 o                         
   5  10  -5        418.94        356.79        18.20 o                         
   6  10  -5        100.63         76.22         9.86 o                         
   7  10  -5         79.68         57.64         8.34 o                         
   8  10  -5         36.86         28.44         6.83 o                         
   9  10  -5         24.78         12.51         4.93 o                         
  10  10  -5          0.35         -0.38         3.03 o                         
  11  10  -5         64.18         46.64         8.34 o                         
  12  10  -5        104.94         76.98        10.24 o                         
  13  10  -5         40.22         32.61         8.34 o                         
   1  11  -5        111.54         89.75         7.22 o                         
   2  11  -5        604.08        471.93        19.55 o                         
   3  11  -5          4.56          2.07         2.00 o                         
   4  11  -5        117.15        105.07         7.64 o                         
   5  11  -5         33.26         21.82         4.15 o                         
   6  11  -5         25.00         24.27         6.83 o                         
   7  11  -5          7.49          1.90         3.41 o                         
   8  11  -5        132.56         97.45        11.38 o                         
   9  11  -5         70.64         56.12         8.72 o                         
  10  11  -5          0.95         -0.76         3.03 o                         
  11  11  -5         11.73          9.10         4.93 o                         
  12  11  -5          7.64          6.07         4.55 o                         
   1  12  -5        106.28         75.44         6.57 o                         
   2  12  -5         48.25         36.97         5.09 o                         
   3  12  -5          1.16          0.91         2.00 o                         
   4  12  -5         65.30         51.04         5.63 o                         
   5  12  -5         20.99         14.41         3.49 o                         
   6  12  -5        115.97         88.08         7.99 o                         
   7  12  -5        112.00         90.63        10.62 o                         
   8  12  -5        142.69        106.55        11.76 o                         
   9  12  -5         24.57         12.51         5.31 o                         
  10  12  -5         64.35         42.09         7.96 o                         
  11  12  -5         18.47         10.62         5.31 o                         
   1  13  -5         26.63         22.66         4.27 o                         
   2  13  -5         68.87         52.30         5.76 o                         
   3  13  -5          7.45          5.88         2.68 o                         
   4  13  -5          7.19          7.90         3.07 o                         
   5  13  -5         24.81         16.73         4.02 o                         
   6  13  -5         21.48         14.37         3.88 o                         
   7  13  -5          3.33          3.79         3.79 o                         
   8  13  -5          1.79          2.28         3.79 o                         
   9  13  -5         39.51         30.34         7.58 o                         
  10  13  -5          6.68          5.69         4.55 o                         
   1  14  -5         14.61         12.11         3.45 o                         
   2  14  -5         28.95         20.80         4.15 o                         
   3  14  -5         31.02         25.32         4.53 o                         
   4  14  -5         64.26         49.72         5.76 o                         
   5  14  -5         89.97         79.58         7.10 o                         
   6  14  -5         21.08         15.88         4.10 o                         
   7  14  -5         10.27          9.10         4.55 o                         
   8  14  -5         21.74         21.99         6.83 o                         
   9  14  -5          4.16          4.17         4.17 o                         
   1  15  -5         45.34         37.18         5.22 o                         
   2  15  -5        102.76         84.44         7.37 o                         
   3  15  -5         72.58         59.69         6.17 o                         
   4  15  -5         19.58         13.84         3.75 o                         
   5  15  -5         70.03         64.18         6.69 o                         
   6  15  -5         47.98         38.27         5.61 o                         
   7  15  -5        136.80        106.55        12.51 o                         
   8  15  -5         22.33         12.13         6.07 o                         
   1  16  -5        112.83         85.35         7.51 o                         
   2  16  -5         63.25         50.70         5.90 o                         
   3  16  -5         36.95         28.06         4.95 o                         
   4  16  -5         22.08         18.60         4.42 o                         
   5  16  -5         54.63         44.56         6.45 o                         
   6  16  -5         66.12         53.85         9.10 o                         
   1  17  -5          3.85          3.03         2.68 o                         
   2  17  -5          5.45          3.97         3.27 o                         
   3  17  -5         19.07         14.03         5.69 o                         
   4  17  -5          6.52          4.93         4.17 o                         
   0   0  -4       8416.89       9694.62       392.05 o                         
   2   0  -4        914.34        942.07        29.87 o                         
   4   0  -4        579.58        584.64        26.92 o                         
   6   0  -4        275.98        283.41        10.24 o                         
   8   0  -4        140.20        158.47         6.77 o                         
  10   0  -4        102.02         95.55         5.01 o                         
  12   0  -4        232.51        265.40        12.13 o                         
  14   0  -4        390.35        466.37        21.23 o                         
  16   0  -4         61.66         73.56         6.07 o                         
   0   1  -4       2857.39       3087.16       102.57 o                         
   1   1  -4         63.71         77.14         3.87 o                         
   2   1  -4        780.02        811.14        18.44 o                         
   3   1  -4        121.49        110.02         4.39 o                         
   4   1  -4         23.51         24.45         2.23 o                         
   5   1  -4         64.04         68.18         4.18 o                         
   6   1  -4        449.43        467.97        13.23 o                         
   7   1  -4         33.83         32.83         1.82 o                         
   8   1  -4         89.11         97.62         4.87 o                         
   9   1  -4        289.90        299.22         8.31 o                         
  10   1  -4        283.13        287.28         8.34 o                         
  11   1  -4        103.58        120.67         4.46 o                         
  12   1  -4        229.65        245.42        14.60 o                         
  13   1  -4         36.94         37.34         3.07 o                         
  14   1  -4          5.90          5.07         1.46 o                         
  15   1  -4         27.87         30.53         2.95 o                         
  16   1  -4          8.44         11.84         2.27 o                         
   0   2  -4       1768.53       1721.73        75.08 o                         
   1   2  -4       1139.10       1192.35        38.68 o                         
   2   2  -4        156.10        176.28         7.42 o                         
   3   2  -4        348.66        363.08        13.84 o                         
   4   2  -4       1106.96       1167.82        35.85 o                         
   5   2  -4         51.30         55.88         2.71 o                         
   6   2  -4        121.91        124.75         6.07 o                         
   7   2  -4        235.30        243.38         9.18 o                         
   8   2  -4         29.20         33.80         2.02 o                         
   9   2  -4        153.79        162.68         8.14 o                         
  10   2  -4         71.43         77.35         3.93 o                         
  11   2  -4         28.52         34.61         2.38 o                         
  12   2  -4        330.31        354.03        11.46 o                         
  13   2  -4        339.15        378.33        20.81 o                         
  14   2  -4         74.86         87.79         5.50 o                         
  15   2  -4          4.38          4.65         1.54 o                         
  16   2  -4         18.32         22.72         3.22 o                         
   0   3  -4       1665.49       1638.72        70.53 o                         
   1   3  -4       2545.71       2380.23        68.46 o                         
   2   3  -4        829.39        820.73        33.18 o                         
   3   3  -4        620.88        591.42        23.49 o                         
   4   3  -4         29.05         27.48         3.18 o                         
   5   3  -4        618.47        614.54        16.04 o                         
   6   3  -4        798.50        761.97        23.50 o                         
   7   3  -4        499.03        504.69        24.84 o                         
   8   3  -4        291.90        301.14        14.22 o                         
   9   3  -4         96.64        102.22         8.45 o                         
  10   3  -4         84.38         91.64         5.12 o                         
  11   3  -4        153.36        157.16         8.44 o                         
  12   3  -4         37.15         39.58         2.70 o                         
  13   3  -4         92.37         96.80         5.12 o                         
  14   3  -4          4.79          3.96         1.46 o                         
  15   3  -4         59.61         71.42         4.15 o                         
  16   3  -4          9.37         11.63         2.28 o                         
   0   4  -4       1368.40       1264.50        54.98 o                         
   1   4  -4        392.48        377.99        14.34 o                         
   2   4  -4        612.70        580.55        35.81 o                         
   3   4  -4        253.66        211.50        16.87 o                         
   4   4  -4         27.05         25.62         1.64 o                         
   5   4  -4         20.28         18.61         1.60 o                         
   6   4  -4        417.38        391.37        11.08 o                         
   7   4  -4         33.46         36.84         2.45 o                         
   8   4  -4        126.12        119.43        10.05 o                         
   9   4  -4         37.05         38.62         5.12 o                         
  10   4  -4        453.75        482.90        39.65 o                         
  11   4  -4        126.61        142.32        12.18 o                         
  12   4  -4         78.40         72.25         7.82 o                         
  13   4  -4         64.10         69.72         7.67 o                         
  14   4  -4         34.39         44.36         5.31 o                         
  15   4  -4          1.82          3.79         1.46 o                         
  16   4  -4         29.71         36.30         4.93 o                         
   0   5  -4        368.02        369.30        20.10 o                         
   1   5  -4       1437.74       1320.71        41.47 o                         
   2   5  -4         78.67         73.01         5.22 o                         
   3   5  -4        183.10        174.32        14.98 o                         
   4   5  -4         95.28         95.68         3.60 o                         
   5   5  -4         21.08         17.40         1.61 o                         
   6   5  -4        153.80        144.95         5.06 o                         
   7   5  -4         80.62         76.68         3.99 o                         
   8   5  -4         86.33         80.52         4.03 o                         
   9   5  -4        120.73        107.14         5.22 o                         
  10   5  -4         85.25         76.26         6.64 o                         
  11   5  -4         23.65         25.16         3.60 o                         
  12   5  -4         20.89         19.23         3.82 o                         
  13   5  -4        118.11        129.24        14.11 o                         
  14   5  -4         20.93         25.52         2.54 o                         
  15   5  -4          8.06          6.90         2.84 o                         
  16   5  -4         18.12         18.20         3.41 o                         
   0   6  -4         77.15         67.50         7.20 o                         
   1   6  -4         18.47         20.06         6.07 o                         
   2   6  -4        504.90        465.61        24.65 o                         
   3   6  -4        706.49        673.13        24.46 o                         
   4   6  -4        381.37        353.93        10.05 o                         
   5   6  -4         34.98         34.89         1.94 o                         
   6   6  -4        176.18        164.06         6.38 o                         
   7   6  -4        152.28        141.41         8.72 o                         
   8   6  -4         79.45         74.92         3.99 o                         
   9   6  -4         51.40         46.52         3.60 o                         
  10   6  -4        224.57        204.22        19.89 o                         
  11   6  -4         38.14         36.35         3.05 o                         
  12   6  -4         71.74         60.42         3.98 o                         
  13   6  -4         65.30         69.39         4.93 o                         
  14   6  -4         14.86         15.55         2.65 o                         
  15   6  -4          4.76          3.79         1.90 o                         
   0   7  -4       3080.27       2732.21       116.03 o                         
   1   7  -4        592.00        543.60        19.57 o                         
   2   7  -4         30.57         25.43         3.49 o                         
   3   7  -4        169.07        146.37        11.00 o                         
   4   7  -4        366.81        315.04        14.03 o                         
   5   7  -4        525.22        485.28        13.57 o                         
   6   7  -4        157.01        138.18         4.96 o                         
   7   7  -4         84.56         77.56         4.03 o                         
   8   7  -4        199.68        165.42         9.10 o                         
   9   7  -4        250.12        215.50        17.82 o                         
  10   7  -4         14.47         12.51         1.90 o                         
  11   7  -4        105.70         96.72         4.93 o                         
  12   7  -4         54.41         50.63         7.20 o                         
  13   7  -4          0.10          0.76         1.52 o                         
  14   7  -4         11.08         11.00         2.28 o                         
  15   7  -4         28.43         24.27         3.41 o                         
   0   8  -4        607.85        500.88        26.92 o                         
   1   8  -4        355.88        284.95        12.47 o                         
   2   8  -4         34.52         32.38         3.88 o                         
   3   8  -4         12.88         11.40         2.81 o                         
   4   8  -4        380.67        327.38        13.81 o                         
   5   8  -4         14.65         11.14         2.81 o                         
   6   8  -4         27.70         19.32         5.31 o                         
   7   8  -4        385.77        294.60        18.96 o                         
   8   8  -4        291.21        235.44        16.31 o                         
   9   8  -4        156.55        125.85         7.39 o                         
  10   8  -4         56.92         47.11         4.17 o                         
  11   8  -4         28.95         30.04         2.74 o                         
  12   8  -4        180.71        150.43         6.83 o                         
  13   8  -4          4.14          1.14         1.52 o                         
  14   8  -4         23.49         17.06         2.65 o                         
  15   8  -4          6.34          8.72         2.28 o                         
   0   9  -4        856.87        726.46        36.78 o                         
   1   9  -4        364.38        300.71        13.00 o                         
   2   9  -4         42.54         33.48         4.02 o                         
   3   9  -4        249.42        214.89        11.38 o                         
   4   9  -4        895.42        771.65        26.78 o                         
   5   9  -4         50.05         44.89         4.53 o                         
   6   9  -4        148.22        130.44        12.13 o                         
   7   9  -4        280.96        222.55        15.93 o                         
   8   9  -4         32.74         21.61         5.69 o                         
   9   9  -4         25.17         15.93         5.31 o                         
  10   9  -4         42.72         31.47         6.83 o                         
  11   9  -4          8.89          4.93         3.79 o                         
  12   9  -4         34.81         22.37         6.07 o                         
   0  10  -4          0.97          0.38         2.28 o                         
   1  10  -4         18.25         17.23         3.34 o                         
   2  10  -4         18.44         17.10         3.22 o                         
   3  10  -4        123.71         97.37         6.70 o                         
   4  10  -4        173.02        145.01         8.44 o                         
   5  10  -4        337.63        271.59        16.87 o                         
   6  10  -4       1100.08        890.27        53.09 o                         
   7  10  -4        143.32        113.38        11.00 o                         
   8  10  -4         83.37         69.77         8.72 o                         
   9  10  -4         22.11         16.68         5.31 o                         
  10  10  -4         24.11         17.44         5.31 o                         
  11  10  -4         15.15         12.51         4.55 o                         
  12  10  -4         14.16         12.51         4.93 o                         
   0  11  -4        145.54        101.24         9.86 o                         
   1  11  -4          9.77          8.46         2.54 o                         
   2  11  -4        179.98        137.61        10.81 o                         
   3  11  -4        237.09        183.66        11.36 o                         
   4  11  -4          3.23          1.14         1.88 o                         
   5  11  -4        213.10        174.21         9.65 o                         
   6  11  -4        373.99        306.48        26.92 o                         
   7  11  -4        134.67        119.73         8.17 o                         
   8  11  -4         51.81         30.71         6.07 o                         
   9  11  -4         21.06         12.89         4.93 o                         
  10  11  -4        108.21         76.22         9.48 o                         
  11  11  -4         15.70         10.62         4.55 o                         
  12  11  -4         35.85         27.68         6.83 o                         
   0  12  -4        872.31        682.09        34.13 o                         
   1  12  -4         53.26         42.32         4.56 o                         
   2  12  -4        150.59        117.79         7.78 o                         
   3  12  -4        137.72        112.90         7.51 o                         
   4  12  -4        205.60        161.37         8.96 o                         
   5  12  -4        159.88        130.88         8.17 o                         
   6  12  -4        229.38        191.96        10.18 o                         
   7  12  -4         15.48         13.88         3.34 o                         
   8  12  -4        211.93        153.57        13.65 o                         
   9  12  -4        205.05        152.06        13.65 o                         
  10  12  -4         17.58         10.62         4.55 o                         
  11  12  -4         76.22         69.01         9.10 o                         
   0  13  -4        224.86        172.91        13.65 o                         
   1  13  -4         49.39         41.68         4.69 o                         
   2  13  -4         98.25         77.91         6.30 o                         
   3  13  -4        242.52        181.89        10.05 o                         
   4  13  -4        152.46        121.46         8.04 o                         
   5  13  -4         65.48         44.01         4.95 o                         
   6  13  -4         74.78         57.28         5.45 o                         
   7  13  -4        104.75         85.02         6.69 o                         
   8  13  -4         80.49         61.05         8.72 o                         
   9  13  -4        100.32         72.81         9.48 o                         
  10  13  -4         27.35         23.51         6.45 o                         
  11  13  -4         12.01          9.48         4.93 o                         
   0  14  -4         19.68          8.72         3.79 o                         
   1  14  -4         33.12         19.78         3.75 o                         
   2  14  -4         17.87         14.12         3.45 o                         
   3  14  -4         23.39         17.24         3.61 o                         
   4  14  -4         70.14         56.56         5.63 o                         
   5  14  -4        155.48        120.86         8.03 o                         
   6  14  -4         92.72         71.71         6.30 o                         
   7  14  -4          8.46          7.85         2.73 o                         
   8  14  -4         67.09         61.05         9.10 o                         
   9  14  -4         37.82         35.64         7.20 o                         
  10  14  -4         35.05         29.58         6.83 o                         
  11  14  -4          7.89          6.07         4.17 o                         
   0  15  -4        143.06        118.69        11.38 o                         
   1  15  -4         50.59         40.49         4.83 o                         
   2  15  -4         10.90          8.70         2.81 o                         
   3  15  -4         16.23         10.21         3.07 o                         
   4  15  -4          3.98          4.75         2.54 o                         
   5  15  -4          1.63          0.41         1.73 o                         
   6  15  -4         33.23         27.54         4.69 o                         
   7  15  -4          7.41          6.93         2.73 o                         
   8  15  -4         33.18         26.54         7.20 o                         
   9  15  -4         31.33         25.41         6.83 o                         
  10  15  -4         42.89         32.61         7.58 o                         
   0  16  -4        107.41         71.29         8.72 o                         
   1  16  -4          7.66          6.03         2.54 o                         
   2  16  -4          6.31          5.50         2.68 o                         
   3  16  -4          8.76          9.97         3.18 o                         
   4  16  -4         32.14         27.81         4.69 o                         
   5  16  -4         86.85         68.01         6.30 o                         
   6  16  -4         32.67         29.31         4.80 o                         
   7  16  -4        124.71        104.24         7.91 o                         
   8  16  -4         16.23         13.65         5.31 o                         
   0  17  -4        114.16         98.21        10.62 o                         
   1  17  -4         46.06         35.59         4.80 o                         
   2  17  -4         28.27         21.40         4.27 o                         
   3  17  -4        125.87         98.26         7.64 o                         
   4  17  -4         99.36         83.09         7.10 o                         
   5  17  -4         33.63         26.66         4.69 o                         
   6  17  -4         30.23         25.35         4.64 o                         
   7  17  -4         68.20         64.84         8.72 o                         
   0  18  -4         49.37         39.44         7.58 o                         
   1  18  -4          1.60          3.24         2.37 o                         
   2  18  -4         58.71         45.98         5.63 o                         
   3  18  -4         76.00         60.92         6.80 o                         
   4  18  -4         77.20         64.84         9.10 o                         
   5  18  -4         70.10         69.01         9.10 o                         
   2   0  -3       3423.59       3657.19       157.16 o                         
   4   0  -3        551.99        532.77        13.48 o                         
   6   0  -3       1675.52       1799.75        41.60 o                         
   8   0  -3        554.04        545.68        17.40 o                         
  10   0  -3         75.27         88.35         5.31 o                         
  12   0  -3         66.12         78.11         5.31 o                         
  14   0  -3         95.77        113.76         7.20 o                         
  16   0  -3         70.57         83.04         6.45 o                         
   1   1  -3       1354.32       1426.00        29.61 o                         
   2   1  -3         32.06         35.48         2.24 o                         
   3   1  -3       1193.69       1257.82        26.05 o                         
   4   1  -3        191.64        174.70         4.92 o                         
   5   1  -3        772.03        793.78        15.11 o                         
   6   1  -3        195.09        214.33         4.90 o                         
   7   1  -3        954.61        958.62        20.29 o                         
   8   1  -3          7.46          8.08         1.03 o                         
   9   1  -3        526.01        558.23        13.96 o                         
  10   1  -3        135.62        159.04         5.49 o                         
  11   1  -3        315.25        310.37        10.42 o                         
  12   1  -3        502.95        542.83        16.35 o                         
  13   1  -3        251.69        267.50        16.31 o                         
  14   1  -3         49.72         58.95         6.07 o                         
  15   1  -3         43.41         56.51         3.49 o                         
  16   1  -3         95.13        115.44         5.49 o                         
  17   1  -3         33.62         34.83         3.34 o                         
   1   2  -3       1245.55       1214.44        48.92 o                         
   2   2  -3        223.45        235.39         9.25 o                         
   3   2  -3       1005.71        976.85        22.91 o                         
   4   2  -3        486.47        506.12        25.22 o                         
   5   2  -3        754.15        783.26        19.64 o                         
   6   2  -3        326.35        339.11         7.69 o                         
   7   2  -3        977.56        966.69        43.39 o                         
   8   2  -3         10.73         12.18         1.35 o                         
   9   2  -3        232.38        256.77         7.40 o                         
  10   2  -3         91.07         99.22         3.78 o                         
  11   2  -3       1081.66       1107.39        58.69 o                         
  12   2  -3         37.13         40.51         2.93 o                         
  13   2  -3        167.03        178.01        13.44 o                         
  14   2  -3        197.96        198.35        18.37 o                         
  15   2  -3         41.70         53.08         7.20 o                         
  16   2  -3          2.65          1.58         1.90 o                         
  17   2  -3          5.89          6.56         2.10 o                         
   1   3  -3         77.35         72.86         4.42 o                         
   2   3  -3        246.81        234.27        11.19 o                         
   3   3  -3         97.38        109.49         4.89 o                         
   4   3  -3        111.12         97.06         3.46 o                         
   5   3  -3          6.36          5.69         1.90 o                         
   6   3  -3         22.92         32.56         1.51 o                         
   7   3  -3         14.41         14.40         2.77 o                         
   8   3  -3        290.95        292.67        16.97 o                         
   9   3  -3        486.98        464.82        25.64 o                         
  10   3  -3         24.90         26.18         1.87 o                         
  11   3  -3        199.52        189.26        11.17 o                         
  12   3  -3          9.36         10.91         2.66 o                         
  13   3  -3         21.90         26.39         2.41 o                         
  14   3  -3        123.13        133.97        11.57 o                         
  15   3  -3         32.28         37.67         8.72 o                         
  16   3  -3         24.14         31.42         3.60 o                         
  17   3  -3         19.21         29.20         6.83 o                         
   1   4  -3       4047.82       3779.69       108.26 o                         
   2   4  -3       1389.26       1326.04        30.94 o                         
   3   4  -3        217.57        214.01         6.30 o                         
   4   4  -3         13.39         12.40         1.03 o                         
   5   4  -3        627.81        604.18        26.94 o                         
   6   4  -3        135.00        123.10         5.51 o                         
   7   4  -3          6.22          5.53         1.30 o                         
   8   4  -3          6.65          9.16         1.12 o                         
   9   4  -3         49.15         51.28         2.88 o                         
  10   4  -3         17.20         13.06         1.38 o                         
  11   4  -3         34.89         28.57         2.35 o                         
  12   4  -3         19.17         20.54         1.85 o                         
  13   4  -3         97.67        106.08        12.70 o                         
  14   4  -3         67.32         71.12         5.50 o                         
  15   4  -3         38.10         47.33        10.62 o                         
  16   4  -3         29.62         30.99         5.31 o                         
   1   5  -3        143.92        150.00         6.97 o                         
   2   5  -3         84.37         88.51         3.17 o                         
   3   5  -3        906.32        864.44        24.84 o                         
   4   5  -3        111.76        102.54         4.13 o                         
   5   5  -3        374.92        347.11        16.85 o                         
   6   5  -3        473.64        418.70        19.33 o                         
   7   5  -3        230.20        207.26         9.88 o                         
   8   5  -3        238.46        203.69         7.57 o                         
   9   5  -3        179.54        164.96        13.32 o                         
  10   5  -3        123.51        124.90        13.71 o                         
  11   5  -3        373.44        346.41        35.63 o                         
  12   5  -3         86.49         91.28        11.59 o                         
  13   5  -3        106.79        113.11        12.51 o                         
  14   5  -3         28.84         36.79         3.41 o                         
  15   5  -3         10.78         11.35         2.09 o                         
  16   5  -3         13.06         15.08         4.36 o                         
   1   6  -3        177.16        186.00         8.44 o                         
   2   6  -3        552.44        548.68        15.46 o                         
   3   6  -3        488.13        479.25        14.58 o                         
   4   6  -3         33.38         35.34         1.90 o                         
   5   6  -3        447.46        441.23        21.51 o                         
   6   6  -3         98.24         90.84         3.49 o                         
   7   6  -3        653.52        576.46        29.16 o                         
   8   6  -3        360.98        329.73        15.17 o                         
   9   6  -3          7.03          6.63         1.39 o                         
  10   6  -3        153.69        151.27        17.15 o                         
  11   6  -3        146.88        151.59        16.25 o                         
  12   6  -3        516.18        501.37        61.69 o                         
  13   6  -3         39.48         41.86         3.41 o                         
  14   6  -3         11.88         10.33         4.55 o                         
  15   6  -3          4.06          5.63         1.90 o                         
  16   6  -3         53.44         60.39        12.51 o                         
   1   7  -3        116.68        112.02         6.03 o                         
   2   7  -3         20.87         17.23         1.04 o                         
   3   7  -3         16.96         15.69         1.04 o                         
   4   7  -3        124.72        105.56         5.67 o                         
   5   7  -3        122.08        107.14         6.57 o                         
   6   7  -3        184.93        156.55         6.15 o                         
   7   7  -3        308.96        269.72        14.96 o                         
   8   7  -3        108.04         88.79         6.45 o                         
   9   7  -3         39.78         34.81         2.68 o                         
  10   7  -3         75.88         67.43         4.74 o                         
  11   7  -3        168.17        140.26         9.10 o                         
  12   7  -3         63.43         63.12         9.25 o                         
  13   7  -3         72.02         80.26        16.31 o                         
  14   7  -3         45.11         49.15         5.88 o                         
  15   7  -3          0.90          0.15         1.26 o                         
  16   7  -3         50.12         65.18        19.15 o                         
   1   8  -3        368.30        317.63        12.60 o                         
   2   8  -3         10.78          9.52         2.15 o                         
   3   8  -3        184.86        148.82         7.37 o                         
   4   8  -3        115.22        101.28         3.63 o                         
   5   8  -3        406.53        341.24        17.52 o                         
   6   8  -3        110.39         92.81         4.63 o                         
   7   8  -3        112.64         96.76         3.78 o                         
   8   8  -3        107.28         92.23         5.88 o                         
   9   8  -3         68.44         64.40         5.31 o                         
  10   8  -3          0.52          0.88         1.02 o                         
  11   8  -3        164.90        147.06        14.41 o                         
  12   8  -3         21.94         20.10         2.65 o                         
  13   8  -3         72.19         65.60         4.55 o                         
  14   8  -3         98.15         86.08         5.69 o                         
  15   8  -3         26.99         20.48         3.03 o                         
  16   8  -3         10.74         12.13         2.65 o                         
   1   9  -3        323.68        288.93        11.80 o                         
   2   9  -3        370.63        330.13        13.00 o                         
   3   9  -3        108.72         91.40         5.63 o                         
   4   9  -3         40.35         37.13         3.73 o                         
   5   9  -3        191.13        164.49        18.20 o                         
   6   9  -3        123.30        119.06         6.69 o                         
   7   9  -3         31.27         25.20         2.27 o                         
   8   9  -3        211.51        178.28         7.39 o                         
   9   9  -3         49.38         43.85         3.98 o                         
  10   9  -3        117.20         98.47         4.88 o                         
  11   9  -3         34.26         32.86         3.41 o                         
  12   9  -3          7.96          6.45         1.90 o                         
  13   9  -3        107.16         94.42         6.07 o                         
  14   9  -3         31.58         28.44         3.41 o                         
  15   9  -3         18.11         20.48         3.03 o                         
   1  10  -3        128.00         96.90         5.90 o                         
   2  10  -3        194.57        184.40         8.85 o                         
   3  10  -3        367.89        319.98        13.00 o                         
   4  10  -3        251.47        208.68        10.62 o                         
   5  10  -3        198.23        162.01        11.76 o                         
   6  10  -3         77.20         74.55         8.34 o                         
   7  10  -3        147.32        123.77        13.46 o                         
   8  10  -3        241.29        177.08        13.27 o                         
   9  10  -3         54.58         31.85         5.69 o                         
  10  10  -3         69.12         46.26         6.83 o                         
  11  10  -3         28.94         21.20         2.37 o                         
  12  10  -3         19.22         14.79         2.28 o                         
  13  10  -3         26.47         22.75         3.03 o                         
  14  10  -3          4.52          3.03         1.52 o                         
  15  10  -3          0.20         -1.14         1.14 o                         
   1  11  -3         13.40         12.12         2.54 o                         
   2  11  -3        138.28        116.19         6.83 o                         
   3  11  -3          8.25          6.26         2.15 o                         
   4  11  -3         26.85         25.25         3.45 o                         
   5  11  -3         56.26         44.53         4.27 o                         
   6  11  -3         53.42         43.66         4.27 o                         
   7  11  -3        157.64        140.53        15.55 o                         
   8  11  -3         45.58         40.52         6.45 o                         
   9  11  -3        173.23        123.24        11.00 o                         
  10  11  -3         23.40         17.44         4.93 o                         
  11  11  -3         22.88         16.68         4.93 o                         
   1  12  -3         20.42         18.15         3.18 o                         
   2  12  -3         95.93         79.60         5.63 o                         
   3  12  -3         25.99         21.95         3.45 o                         
   4  12  -3        258.32        194.99        12.49 o                         
   5  12  -3        206.09        177.84        10.05 o                         
   6  12  -3         65.69         53.24         4.80 o                         
   7  12  -3         61.56         51.83         4.93 o                         
   8  12  -3        281.59        222.46        25.41 o                         
   9  12  -3         55.53         42.47         6.83 o                         
  10  12  -3         29.58         29.96         6.45 o                         
  11  12  -3         15.36         13.65         4.93 o                         
   1  13  -3         62.47         43.95         4.42 o                         
   2  13  -3          6.41          4.15         2.00 o                         
   3  13  -3         51.63         37.53         4.15 o                         
   4  13  -3        260.20        212.17        10.45 o                         
   5  13  -3         79.27         69.33         5.88 o                         
   6  13  -3         95.90         82.41         6.03 o                         
   7  13  -3        138.21        115.58        13.27 o                         
   8  13  -3        353.16        300.62        33.18 o                         
   9  13  -3         35.88         31.09         6.45 o                         
  10  13  -3         74.58         56.88         7.96 o                         
   1  14  -3        128.76         88.59         6.17 o                         
   2  14  -3         34.57         28.64         3.88 o                         
   3  14  -3        148.26        110.87         8.53 o                         
   4  14  -3        202.24        181.92         9.38 o                         
   5  14  -3        153.03        116.57        10.24 o                         
   6  14  -3         31.48         22.51         3.61 o                         
   7  14  -3         86.00         73.46        11.19 o                         
   8  14  -3        194.47        169.72        17.06 o                         
   9  14  -3         22.68         17.06         5.31 o                         
  10  14  -3         10.69          6.07         3.79 o                         
   1  15  -3         81.94         56.14         5.09 o                         
   2  15  -3         46.93         27.09         4.00 o                         
   3  15  -3         23.36         14.98         3.22 o                         
   4  15  -3          2.64          3.60         2.15 o                         
   5  15  -3         70.25         64.88         5.61 o                         
   6  15  -3         26.31         25.00         3.88 o                         
   7  15  -3         37.97         33.17         4.53 o                         
   8  15  -3         28.38         25.91         4.00 o                         
   9  15  -3          2.17         -0.38         2.65 o                         
  10  15  -3         47.42         39.06         7.20 o                         
   1  16  -3         23.13         19.28         3.73 o                         
   2  16  -3         27.35         19.24         3.73 o                         
   3  16  -3         30.93         18.59         3.75 o                         
   4  16  -3         74.61         54.49         5.36 o                         
   5  16  -3          1.88          3.22         2.15 o                         
   6  16  -3         11.34          5.88         2.41 o                         
   7  16  -3          3.46          5.61         2.64 o                         
   8  16  -3        140.35        129.13         8.44 o                         
   9  16  -3         16.34         14.79         5.31 o                         
  10  16  -3          2.84          1.52         3.41 o                         
   1  17  -3         58.69         52.20         5.07 o                         
   2  17  -3         16.74         11.14         3.07 o                         
   3  17  -3         20.70         14.41         3.49 o                         
   4  17  -3        131.10        108.81         7.51 o                         
   5  17  -3         37.91         38.02         4.80 o                         
   6  17  -3          4.93          5.69         2.64 o                         
   7  17  -3          3.12          3.06         2.27 o                         
   8  17  -3        105.21         99.20        12.32 o                         
   1  18  -3          3.03          1.90         2.15 o                         
   2  18  -3        109.21         78.19         6.57 o                         
   3  18  -3          9.93          9.67         2.95 o                         
   4  18  -3          8.67          8.93         2.91 o                         
   5  18  -3         16.14         17.01         3.75 o                         
   6  18  -3         18.59         19.52         4.02 o                         
   7  18  -3         81.25         77.12         7.39 o                         
   1  19  -3          7.04          3.95         2.54 o                         
   2  19  -3         73.03         63.91         6.53 o                         
   3  19  -3          3.99          3.03         3.79 o                         
   4  19  -3         12.31         12.89         7.58 o                         
   0   0  -2        747.45        737.84        31.85 o                         
   2   0  -2       3815.05       3929.90       111.94 o                         
   4   0  -2       1278.94       1290.49        29.98 o                         
   6   0  -2        406.79        371.59        12.12 o                         
   8   0  -2        567.42        569.33        23.11 o                         
  10   0  -2        518.58        500.50        20.86 o                         
  12   0  -2         97.43         95.56         5.69 o                         
  14   0  -2         48.56         56.50         4.55 o                         
  16   0  -2        143.83        166.09         9.48 o                         
   0   1  -2      38093.66      37540.44      1160.88 o                         
   1   1  -2       8463.07       8207.66       293.75 o                         
   2   1  -2         12.43         12.57         0.85 o                         
   3   1  -2        714.55        690.96        12.84 o                         
   4   1  -2        270.81        253.88         5.98 o                         
   5   1  -2        253.17        239.05         7.00 o                         
   6   1  -2        217.37        215.53         4.96 o                         
   7   1  -2        777.94        806.41        18.04 o                         
   8   1  -2        216.76        232.80         6.52 o                         
   9   1  -2        375.56        368.41         9.60 o                         
  10   1  -2        155.53        164.54         5.17 o                         
  11   1  -2         79.57         85.24         4.93 o                         
  12   1  -2        954.11        959.25        27.47 o                         
  13   1  -2        127.16        135.67         5.49 o                         
  14   1  -2         92.17         95.15         5.31 o                         
  15   1  -2         78.26         81.64         4.15 o                         
  16   1  -2         51.11         61.71         3.73 o                         
  17   1  -2          1.82          1.71         1.34 o                         
   0   2  -2      21099.77      20759.91       977.83 o                         
   1   2  -2       4869.43       5035.96       194.11 o                         
   2   2  -2       4061.71       3807.15       147.47 o                         
   3   2  -2       3106.87       2961.94       143.51 o                         
   4   2  -2        362.45        346.23         8.50 o                         
   5   2  -2       1208.79       1255.45        39.62 o                         
   6   2  -2        345.80        376.57        14.83 o                         
   7   2  -2        274.93        311.94        13.03 o                         
   8   2  -2        316.82        334.58        15.59 o                         
   9   2  -2        439.24        425.71        17.32 o                         
  10   2  -2        481.70        482.51        21.59 o                         
  11   2  -2        424.96        416.28        11.61 o                         
  12   2  -2        781.44        801.21        51.38 o                         
  13   2  -2        223.83        247.18        14.22 o                         
  14   2  -2          4.68          3.19         1.26 o                         
  15   2  -2         70.95         81.22         5.31 o                         
  16   2  -2         10.13         13.11         3.03 o                         
  17   2  -2         10.12         11.14         2.00 o                         
   0   3  -2       1696.99       1584.12        62.19 o                         
   1   3  -2       1247.79       1173.41        27.26 o                         
   2   3  -2        504.78        495.35        12.43 o                         
   3   3  -2        563.13        495.46        20.71 o                         
   4   3  -2        592.30        571.24        31.05 o                         
   5   3  -2       1035.60       1021.00        42.58 o                         
   6   3  -2        311.75        338.88        16.04 o                         
   7   3  -2        546.43        576.91        33.05 o                         
   8   3  -2          1.08          0.09         0.60 o                         
   9   3  -2         48.49         54.96         4.17 o                         
  10   3  -2        137.65        149.37         9.20 o                         
  11   3  -2         41.76         42.94         2.39 o                         
  12   3  -2        152.56        157.57        14.41 o                         
  13   3  -2        377.12        415.63        18.96 o                         
  14   3  -2         20.23         20.16         2.15 o                         
  15   3  -2          8.90          9.28         1.73 o                         
  16   3  -2         32.23         36.79         5.50 o                         
  17   3  -2          0.86          2.02         1.54 o                         
   0   4  -2        489.08        460.68        20.86 o                         
   1   4  -2       5184.94       4991.62       143.63 o                         
   2   4  -2        680.36        650.37        15.92 o                         
   3   4  -2        348.48        311.31        10.02 o                         
   4   4  -2        526.25        511.47        25.37 o                         
   5   4  -2        285.71        286.47        14.07 o                         
   6   4  -2       1293.47       1310.70        73.06 o                         
   7   4  -2         98.51        100.78         7.01 o                         
   8   4  -2        602.13        577.05        33.59 o                         
   9   4  -2        217.88        222.45        20.09 o                         
  10   4  -2        146.19        131.50         8.74 o                         
  11   4  -2         99.14        110.39        12.52 o                         
  12   4  -2         80.88         89.58        12.32 o                         
  13   4  -2         56.03         59.64         8.53 o                         
  14   4  -2          0.18          0.19         1.07 o                         
  15   4  -2         10.76         14.78         2.00 o                         
  16   4  -2         26.31         29.34         7.77 o                         
  17   4  -2         22.06         28.20         2.91 o                         
   0   5  -2       5885.45       5680.89       230.51 o                         
   1   5  -2        208.27        190.56         6.17 o                         
   2   5  -2        101.35        103.33         3.12 o                         
   3   5  -2        334.59        302.29        13.08 o                         
   4   5  -2         65.68         75.29         4.34 o                         
   5   5  -2        554.86        523.85        32.75 o                         
   6   5  -2       2928.86       2975.19       202.38 o                         
   7   5  -2        158.60        155.72        10.29 o                         
   8   5  -2        263.19        282.35        19.05 o                         
   9   5  -2        132.55        138.74        10.09 o                         
  10   5  -2        350.39        349.65        32.01 o                         
  11   5  -2         22.60         24.69         2.07 o                         
  12   5  -2        298.80        309.65        37.92 o                         
  13   5  -2        109.89        107.56        14.22 o                         
  14   5  -2        158.02        168.24        22.35 o                         
  15   5  -2         44.28         51.58         6.83 o                         
  16   5  -2          3.75          5.44         1.54 o                         
  17   5  -2         45.03         53.33         6.64 o                         
   0   6  -2       6745.51       6569.27       271.84 o                         
   1   6  -2        148.38        140.53         6.02 o                         
   2   6  -2        211.08        196.15         6.03 o                         
   3   6  -2        858.35        840.42        39.19 o                         
   4   6  -2        786.31        795.06        38.33 o                         
   5   6  -2        544.08        515.91        41.16 o                         
   6   6  -2        871.98        788.41        67.87 o                         
   7   6  -2         57.52         55.17         5.41 o                         
   8   6  -2         49.44         46.80         5.09 o                         
   9   6  -2         62.92         58.34         6.06 o                         
  10   6  -2         67.90         64.89         7.34 o                         
  11   6  -2        137.53        143.03        16.46 o                         
  12   6  -2         16.87         16.53         2.46 o                         
  13   6  -2         69.51         76.93        11.57 o                         
  14   6  -2          8.90          8.35         2.09 o                         
  15   6  -2         38.25         37.84         4.36 o                         
  16   6  -2         21.39         18.74         2.65 o                         
  17   6  -2         14.40         24.25         5.12 o                         
   0   7  -2        352.06        331.00        17.06 o                         
   1   7  -2        170.03        155.04         4.54 o                         
   2   7  -2        469.64        423.60        13.78 o                         
   3   7  -2       1619.22       1452.33        56.79 o                         
   4   7  -2       1047.52        931.52        45.82 o                         
   5   7  -2        446.63        424.38        25.85 o                         
   6   7  -2        627.05        596.95        41.86 o                         
   7   7  -2        382.13        374.86        29.29 o                         
   8   7  -2         26.67         23.88         1.79 o                         
   9   7  -2        375.68        338.67        45.43 o                         
  10   7  -2        235.46        213.29        26.68 o                         
  11   7  -2        243.05        247.02        32.58 o                         
  12   7  -2         72.08         66.83        10.81 o                         
  13   7  -2        145.30        154.13        25.97 o                         
  14   7  -2         43.55         50.98        11.38 o                         
  15   7  -2         19.59         26.44         6.64 o                         
  16   7  -2         50.67         63.84        11.57 o                         
  17   7  -2         26.26         58.02         6.07 o                         
   0   8  -2       3369.80       3268.69       143.34 o                         
   1   8  -2        559.11        552.83        20.55 o                         
   2   8  -2        768.15        677.19        20.83 o                         
   3   8  -2        275.54        224.88         9.55 o                         
   4   8  -2         93.66         79.56         3.47 o                         
   5   8  -2        704.59        660.56        44.35 o                         
   6   8  -2       1045.09        900.60        62.85 o                         
   7   8  -2        437.85        367.56        30.52 o                         
   8   8  -2       1008.50        887.34        72.14 o                         
   9   8  -2        524.84        426.95        25.79 o                         
  10   8  -2        311.46        272.21        14.41 o                         
  11   8  -2        184.47        183.47        40.74 o                         
  12   8  -2        120.20        114.47        24.27 o                         
  13   8  -2          9.86         10.16         1.54 o                         
  14   8  -2        116.35        141.24        28.82 o                         
  15   8  -2         51.19         60.78        13.27 o                         
  16   8  -2          1.84         -0.53         1.26 o                         
   0   9  -2        214.06        199.80        11.76 o                         
   1   9  -2        248.79        226.75         9.10 o                         
   2   9  -2         92.09         77.05         3.31 o                         
   3   9  -2        618.56        542.60        22.07 o                         
   4   9  -2        187.35        158.92         9.13 o                         
   5   9  -2         13.19         11.62         1.64 o                         
   6   9  -2        529.28        454.26        27.35 o                         
   7   9  -2        203.95        184.07        14.51 o                         
   8   9  -2         32.16         24.47         2.37 o                         
   9   9  -2         12.70         11.38         1.70 o                         
  10   9  -2         35.54         27.67         2.65 o                         
  11   9  -2         89.52         78.87         4.93 o                         
  12   9  -2        225.32        175.57         8.72 o                         
  13   9  -2          1.03          2.65         1.52 o                         
  14   9  -2          8.03         13.12         2.28 o                         
  15   9  -2          2.45          2.45         1.32 o                         
  16   9  -2         45.28         43.69        12.32 o                         
   0  10  -2        201.41        194.11        11.76 o                         
   1  10  -2         88.92         82.04         4.69 o                         
   2  10  -2         93.02         88.76         5.09 o                         
   3  10  -2       1217.34       1093.87        35.83 o                         
   4  10  -2         19.11         17.18         2.54 o                         
   5  10  -2        337.94        292.53        22.39 o                         
   6  10  -2        348.04        282.79        20.90 o                         
   7  10  -2         44.40         41.03         2.93 o                         
   8  10  -2         30.11         26.73         2.46 o                         
   9  10  -2         59.78         50.12         6.54 o                         
  10  10  -2        110.78         88.03         6.45 o                         
  11  10  -2        121.65        103.52         5.69 o                         
  12  10  -2          4.67          4.17         1.52 o                         
  13  10  -2        155.97        130.44         7.20 o                         
  14  10  -2          1.74          1.14         1.52 o                         
  15  10  -2          0.39          1.14         1.52 o                         
   0  11  -2        641.92        554.34        26.16 o                         
   1  11  -2       1772.88       1562.60        45.97 o                         
   2  11  -2         30.29         26.48         2.81 o                         
   3  11  -2        531.80        465.88        21.05 o                         
   4  11  -2         15.75         12.62         2.41 o                         
   5  11  -2        101.69         78.80         6.26 o                         
   6  11  -2       1020.08        880.79       104.07 o                         
   7  11  -2        326.76        289.12        37.54 o                         
   8  11  -2        490.64        406.90        40.15 o                         
   9  11  -2         27.89         23.28         2.36 o                         
  10  11  -2         57.90         48.74         3.02 o                         
  11  11  -2         29.63         28.82         2.65 o                         
  12  11  -2          5.32          4.93         1.52 o                         
  13  11  -2         62.97         56.12         4.17 o                         
  14  11  -2         23.99         25.41         3.03 o                         
  15  11  -2          2.76          0.76         1.52 o                         
   0  12  -2        278.83        196.38        12.13 o                         
   1  12  -2        175.63        146.60         7.24 o                         
   2  12  -2        298.43        254.67        12.13 o                         
   3  12  -2        397.22        319.02        19.53 o                         
   4  12  -2        104.44         80.83         8.34 o                         
   5  12  -2        341.88        286.28        24.08 o                         
   6  12  -2        920.34        793.79        88.16 o                         
   7  12  -2         82.17         66.34         6.26 o                         
   8  12  -2        276.82        241.69        40.00 o                         
   9  12  -2          6.30          5.69         2.00 o                         
  10  12  -2        183.63        125.51        11.00 o                         
   0  13  -2         87.10         64.84         6.45 o                         
   1  13  -2        577.72        433.65        15.68 o                         
   2  13  -2        211.99        168.55         8.04 o                         
   3  13  -2        195.31        148.82        10.43 o                         
   4  13  -2        489.75        417.42        39.82 o                         
   5  13  -2        570.18        470.99        51.95 o                         
   6  13  -2        782.70        673.93        93.09 o                         
   7  13  -2         23.39         15.09         2.81 o                         
   8  13  -2         82.06         77.23         9.29 o                         
   9  13  -2         39.31         42.46         9.67 o                         
  10  13  -2         99.80         78.11         9.48 o                         
   0  14  -2        450.24        318.11        17.82 o                         
   1  14  -2         11.08         14.03         2.68 o                         
   2  14  -2        242.44        182.00         8.71 o                         
   3  14  -2        171.48        132.32         7.24 o                         
   4  14  -2        368.89        276.08        30.53 o                         
   5  14  -2        264.62        225.77        21.61 o                         
   6  14  -2        172.45        162.49        23.32 o                         
   7  14  -2        164.41        152.07        26.73 o                         
   8  14  -2         26.84         20.96         4.17 o                         
   9  14  -2          7.98          5.75         2.27 o                         
   0  15  -2        510.25        370.43        20.48 o                         
   1  15  -2         52.37         43.36         4.17 o                         
   2  15  -2        102.72         87.88         6.03 o                         
   3  15  -2         41.30         35.79         3.88 o                         
   4  15  -2        173.58        159.22        10.24 o                         
   5  15  -2         68.96         57.27         7.77 o                         
   6  15  -2         38.02         33.14         4.17 o                         
   7  15  -2         56.28         58.47        11.19 o                         
   8  15  -2         73.62         67.01         6.83 o                         
   9  15  -2         24.56         21.99         5.69 o                         
   0  16  -2         77.91         67.50         7.58 o                         
   1  16  -2        107.66         81.73         5.90 o                         
   2  16  -2         25.37         24.84         3.49 o                         
   3  16  -2        140.04        114.27         8.53 o                         
   4  16  -2        129.30         96.55        10.24 o                         
   5  16  -2         43.77         38.00         4.29 o                         
   6  16  -2         44.99         46.35         5.12 o                         
   7  16  -2         18.94         19.93         3.61 o                         
   8  16  -2         63.08         63.69         9.29 o                         
   9  16  -2         59.10         55.28         9.86 o                         
   0  17  -2        159.75        116.79        10.24 o                         
   1  17  -2         79.17         69.27         5.63 o                         
   2  17  -2         48.40         39.60         4.42 o                         
   3  17  -2        114.18         89.08         6.30 o                         
   4  17  -2         60.88         51.03         4.95 o                         
   5  17  -2         69.87         65.19         8.72 o                         
   6  17  -2         31.79         34.10         4.42 o                         
   7  17  -2         32.51         31.32         4.29 o                         
   8  17  -2          3.33          2.45         2.00 o                         
   9  17  -2         12.01         10.03         2.91 o                         
   0  18  -2          6.73          3.41         3.03 o                         
   1  18  -2          4.74          4.53         2.27 o                         
   2  18  -2         31.08         23.30         3.88 o                         
   3  18  -2         55.20         45.05         4.80 o                         
   4  18  -2         46.00         37.39         4.69 o                         
   5  18  -2         21.70         17.42         3.61 o                         
   6  18  -2          7.91          7.53         2.81 o                         
   7  18  -2         49.74         55.33        10.05 o                         
   8  18  -2         27.02         32.31         6.07 o                         
   0  19  -2         62.54         50.43         7.20 o                         
   1  19  -2          2.89          2.59         2.27 o                         
   2  19  -2         40.37         30.79         4.27 o                         
   3  19  -2         11.81         12.01         3.18 o                         
   4  19  -2         18.36         11.11         3.79 o                         
   5  19  -2         25.89         21.56         4.02 o                         
   6  19  -2         15.81         18.55         3.88 o                         
   2   0  -1      11905.52      11694.74       630.35 o                         
   4   0  -1        340.16        308.05         7.75 o                         
   6   0  -1        469.02        484.54        12.21 o                         
   8   0  -1        355.27        400.70         9.95 o                         
  10   0  -1        403.56        463.72        19.34 o                         
  12   0  -1        606.21        615.36        25.79 o                         
  14   0  -1        137.12        145.61         7.96 o                         
  16   0  -1          3.91          5.69         2.28 o                         
  18   0  -1         32.11         34.13         4.93 o                         
   1   1  -1       3080.80       2993.50        92.48 o                         
   2   1  -1       8603.97       8276.72       252.89 o                         
   3   1  -1       4011.57       3823.03        95.02 o                         
   4   1  -1       1618.99       1575.97        52.04 o                         
   5   1  -1       1483.28       1528.97        41.50 o                         
   6   1  -1        621.09        629.33        16.49 o                         
   7   1  -1       4534.99       4770.24        85.15 o                         
   8   1  -1        512.84        557.75        11.98 o                         
   9   1  -1        207.96        223.09         5.18 o                         
  10   1  -1          1.35          1.95         0.95 o                         
  11   1  -1        538.90        560.79        23.51 o                         
  12   1  -1        223.13        222.65         7.49 o                         
  13   1  -1         19.29         19.35         1.88 o                         
  14   1  -1         62.78         59.37         3.22 o                         
  15   1  -1         21.22         18.68         3.03 o                         
  16   1  -1         24.10         23.53         2.41 o                         
  17   1  -1         12.22         11.00         1.88 o                         
  18   1  -1          2.16          4.17         2.28 o                         
   1   2  -1       2698.93       2679.93        81.87 o                         
   2   2  -1       1661.10       1640.89        67.89 o                         
   3   2  -1        648.75        654.28        30.34 o                         
   4   2  -1        692.13        678.02        20.26 o                         
   5   2  -1       1240.54       1250.29        37.25 o                         
   6   2  -1        360.01        399.85        11.66 o                         
   7   2  -1        377.69        416.46        13.44 o                         
   8   2  -1        355.53        392.18        10.86 o                         
   9   2  -1         17.20         17.52         1.26 o                         
  10   2  -1        732.21        741.07        17.79 o                         
  11   2  -1        132.89        129.23         4.95 o                         
  12   2  -1        254.72        249.19        15.93 o                         
  13   2  -1         88.07         82.82         5.12 o                         
  14   2  -1        124.63        130.27         5.36 o                         
  15   2  -1         26.88         29.54         4.36 o                         
  16   2  -1         19.93         21.31         3.03 o                         
  17   2  -1          9.06          8.61         1.73 o                         
  18   2  -1          8.09          9.86         2.65 o                         
   1   3  -1        707.39        665.13        31.44 o                         
   2   3  -1       2248.56       2192.98        98.39 o                         
   3   3  -1       1251.91       1166.68        43.85 o                         
   4   3  -1       2310.20       2296.01        76.53 o                         
   5   3  -1         15.78         16.39         0.78 o                         
   6   3  -1         58.01         63.21         2.29 o                         
   7   3  -1        991.67        992.92        32.69 o                         
   8   3  -1       1376.23       1495.62        56.21 o                         
   9   3  -1        313.70        303.67        10.45 o                         
  10   3  -1         99.45         88.46         2.96 o                         
  11   3  -1        222.07        212.26        15.74 o                         
  12   3  -1        568.40        595.26        47.00 o                         
  13   3  -1         79.54         76.06        10.24 o                         
  14   3  -1         35.78         35.61         3.41 o                         
  15   3  -1          5.82          4.17         1.34 o                         
  16   3  -1          6.58          5.86         1.46 o                         
  17   3  -1         11.94         12.89         1.88 o                         
  18   3  -1         26.00         29.58         4.55 o                         
   1   4  -1        388.51        391.93         9.62 o                         
   2   4  -1         51.53         46.36         1.64 o                         
   3   4  -1        118.62        111.71         5.86 o                         
   4   4  -1        826.56        792.11        25.18 o                         
   5   4  -1        446.21        439.11        18.99 o                         
   6   4  -1        237.94        256.78        11.67 o                         
   7   4  -1         97.34         96.36         5.04 o                         
   8   4  -1         95.94        131.61         6.37 o                         
   9   4  -1        135.94        134.31         6.48 o                         
  10   4  -1        347.30        341.48        15.65 o                         
  11   4  -1         26.48         19.88         3.22 o                         
  12   4  -1        296.07        296.35        22.18 o                         
  13   4  -1        244.60        241.13        25.03 o                         
  14   4  -1         40.86         38.86         4.36 o                         
  15   4  -1         79.60         85.18         6.26 o                         
  16   4  -1         39.31         39.34         5.88 o                         
  17   4  -1          0.88          0.63         1.18 o                         
  18   4  -1         94.81        139.92        10.24 o                         
   1   5  -1         41.16         43.45         1.49 o                         
   2   5  -1        626.14        583.10        18.03 o                         
   3   5  -1         23.45         24.77         1.17 o                         
   4   5  -1        234.03        200.99        10.64 o                         
   5   5  -1        311.20        308.37        15.80 o                         
   6   5  -1        157.65        147.91         7.39 o                         
   7   5  -1        218.04        224.40        12.74 o                         
   8   5  -1        491.59        486.86        30.98 o                         
   9   5  -1         71.52         77.76         4.51 o                         
  10   5  -1         33.73         31.30         2.35 o                         
  11   5  -1        386.23        376.39        53.66 o                         
  12   5  -1         65.06         61.48         9.29 o                         
  13   5  -1        423.39        420.30        65.03 o                         
  14   5  -1         15.79         16.76         2.65 o                         
  15   5  -1         18.08         24.81         3.03 o                         
  16   5  -1         55.16         58.83         7.96 o                         
  17   5  -1          0.95          1.14         1.52 o                         
   1   6  -1         83.76         83.84         2.01 o                         
   2   6  -1       1107.26       1022.40        24.98 o                         
   3   6  -1       1215.09       1211.56        57.14 o                         
   4   6  -1        469.49        475.15        27.63 o                         
   5   6  -1        606.48        560.57        35.51 o                         
   6   6  -1         92.01         97.48         6.06 o                         
   7   6  -1        335.07        346.72        21.29 o                         
   8   6  -1         87.74         88.43         5.15 o                         
   9   6  -1        149.17        148.88        11.20 o                         
  10   6  -1         22.70         25.18         2.41 o                         
  11   6  -1        599.60        577.02       103.88 o                         
  12   6  -1        174.86        173.08        30.89 o                         
  13   6  -1        330.87        325.69        58.59 o                         
  14   6  -1         98.87        101.60        15.74 o                         
  15   6  -1         29.05         30.57         8.53 o                         
  16   6  -1          6.95          6.69         2.65 o                         
  17   6  -1         13.20         17.31         3.79 o                         
   1   7  -1       2896.21       3026.60        61.22 o                         
   2   7  -1       2140.63       2164.39        54.38 o                         
   3   7  -1       1166.60       1190.37        63.94 o                         
   4   7  -1        491.75        484.43        24.46 o                         
   5   7  -1        464.38        431.68        24.89 o                         
   6   7  -1        369.43        330.98        28.24 o                         
   7   7  -1        122.67        129.51         8.51 o                         
   8   7  -1        229.84        214.91        17.97 o                         
   9   7  -1         60.32         62.77         5.59 o                         
  10   7  -1         12.99         15.51         1.59 o                         
  11   7  -1        176.27        162.79        26.15 o                         
  12   7  -1        163.83        157.30        27.68 o                         
  13   7  -1         12.45         14.34         3.79 o                         
  14   7  -1         10.23         10.84         1.73 o                         
  15   7  -1         17.78         14.50         1.89 o                         
  16   7  -1          5.52          7.15         1.73 o                         
  17   7  -1          1.52          1.96         1.46 o                         
   1   8  -1       1021.15       1050.28        20.88 o                         
   2   8  -1        283.55        269.71         9.60 o                         
   3   8  -1         40.63         41.56         2.81 o                         
   4   8  -1        260.15        246.43        14.66 o                         
   5   8  -1        392.31        327.51        25.90 o                         
   6   8  -1        314.35        289.78        22.91 o                         
   7   8  -1        231.48        207.79        22.07 o                         
   8   8  -1        282.95        267.39        32.74 o                         
   9   8  -1        242.08        245.75        23.42 o                         
  10   8  -1        182.25        179.32        22.60 o                         
  11   8  -1         62.12         67.23        16.12 o                         
  12   8  -1         20.08         18.76         2.84 o                         
  13   8  -1         89.77         78.61        16.12 o                         
  14   8  -1          7.18          5.79         1.46 o                         
  15   8  -1         89.28         97.76        25.41 o                         
  16   8  -1        110.43        137.17        34.32 o                         
  17   8  -1         15.31         15.93         3.41 o                         
   1   9  -1        950.36        913.03        18.34 o                         
   2   9  -1         44.00         35.66         1.55 o                         
   3   9  -1        522.64        481.06        23.84 o                         
   4   9  -1        247.67        247.39        15.24 o                         
   5   9  -1        250.55        221.17        18.62 o                         
   6   9  -1        461.20        419.01        34.33 o                         
   7   9  -1        118.12         96.74        10.11 o                         
   8   9  -1        162.44        153.12        16.87 o                         
   9   9  -1        124.86        121.95        14.89 o                         
  10   9  -1        181.13        164.93        39.61 o                         
  11   9  -1        112.76        103.78        24.84 o                         
  12   9  -1         49.20         55.28        13.27 o                         
  13   9  -1         78.89         82.13        21.23 o                         
  14   9  -1        141.39        137.18        37.54 o                         
  15   9  -1         29.93         38.08         9.29 o                         
  16   9  -1         50.74         52.33         4.55 o                         
   1  10  -1        117.05        123.36         3.82 o                         
   2  10  -1        235.35        234.50        14.98 o                         
   3  10  -1        173.27        156.84         8.19 o                         
   4  10  -1        187.13        153.41         9.44 o                         
   5  10  -1         37.68         31.35         1.67 o                         
   6  10  -1         80.25         66.36         5.45 o                         
   7  10  -1         36.37         28.48         4.21 o                         
   8  10  -1        460.45        426.96        49.25 o                         
   9  10  -1         58.88         50.58         7.01 o                         
  10  10  -1         30.23         30.20         6.64 o                         
  11  10  -1        242.46        189.94         9.10 o                         
  12  10  -1         11.66         11.00         1.90 o                         
  13  10  -1          4.93          4.03         1.32 o                         
  14  10  -1         15.56         18.58         2.65 o                         
  15  10  -1         28.09         21.99         3.03 o                         
  16  10  -1         15.25         15.55         2.65 o                         
   1  11  -1         15.20         14.16         2.00 o                         
   2  11  -1        850.40        834.60        43.04 o                         
   3  11  -1         39.24         31.05         1.57 o                         
   4  11  -1        304.43        256.31        19.04 o                         
   5  11  -1         89.16         75.52         5.11 o                         
   6  11  -1         37.42         35.92         2.66 o                         
   7  11  -1        503.31        432.72        45.25 o                         
   8  11  -1        353.19        312.68        37.24 o                         
   9  11  -1        218.09        198.52        23.99 o                         
  10  11  -1        168.67        163.00        30.13 o                         
  11  11  -1          3.37          1.52         1.14 o                         
  12  11  -1         68.40         50.81         3.79 o                         
  13  11  -1         41.04         36.02         3.41 o                         
  14  11  -1         36.44         25.79         3.03 o                         
  15  11  -1         61.45         56.50         4.55 o                         
   1  12  -1         60.05         47.63         3.98 o                         
   2  12  -1        243.42        219.10         8.85 o                         
   3  12  -1        170.65        161.70        12.89 o                         
   4  12  -1        228.60        204.30        23.68 o                         
   5  12  -1        118.30        115.36        12.70 o                         
   6  12  -1        575.87        475.21        50.16 o                         
   7  12  -1        737.35        623.31        75.59 o                         
   8  12  -1        546.56        465.54        56.55 o                         
   9  12  -1        199.72        173.54        21.86 o                         
  10  12  -1        199.45        174.44        33.16 o                         
  11  12  -1        105.93         80.39         4.93 o                         
  12  12  -1          4.25          2.65         1.52 o                         
  13  12  -1         37.48         27.68         3.03 o                         
  14  12  -1         40.39         26.16         3.03 o                         
  15  12  -1         47.70         44.37         3.79 o                         
   1  13  -1        941.81        808.10        25.33 o                         
   2  13  -1        702.30        663.00        30.71 o                         
   3  13  -1        771.10        666.48        51.76 o                         
   4  13  -1        356.36        327.08        40.00 o                         
   5  13  -1        909.72        795.20        73.18 o                         
   6  13  -1        151.24        141.03        14.41 o                         
   7  13  -1         13.03         17.30         4.36 o                         
   8  13  -1        140.00        140.94        21.61 o                         
   9  13  -1        126.63        112.18        24.46 o                         
  10  13  -1          2.96          4.04         1.54 o                         
  11  13  -1         26.31         20.10         2.65 o                         
  12  13  -1         45.76         32.99         3.03 o                         
  13  13  -1         15.89         12.13         2.28 o                         
  14  13  -1         37.58         28.44         3.03 o                         
   1  14  -1        382.40        331.53        13.08 o                         
   2  14  -1        466.69        375.36        33.56 o                         
   3  14  -1         95.95         85.98         5.36 o                         
   4  14  -1        168.48        153.78        12.13 o                         
   5  14  -1        419.43        376.98        56.31 o                         
   6  14  -1        193.98        171.35        28.61 o                         
   7  14  -1         90.52         80.35        18.01 o                         
   8  14  -1          6.36          7.20         2.10 o                         
   9  14  -1         53.95         56.88         6.07 o                         
  10  14  -1         73.14         81.91         7.20 o                         
   1  15  -1        154.36        129.12         6.83 o                         
   2  15  -1        159.53        140.91         7.58 o                         
   3  15  -1         54.04         46.53         5.31 o                         
   4  15  -1        124.81        127.19        13.08 o                         
   5  15  -1        114.22         95.45        10.24 o                         
   6  15  -1         55.85         51.86         7.58 o                         
   7  15  -1          8.33          7.47         2.27 o                         
   8  15  -1         86.85         73.52        14.98 o                         
   9  15  -1         88.75        111.10         9.10 o                         
  10  15  -1          8.18          9.10         3.41 o                         
   1  16  -1         54.66         44.27         4.02 o                         
   2  16  -1         34.79         32.63         3.75 o                         
   3  16  -1         31.91         28.70         3.61 o                         
   4  16  -1         68.54         59.02         4.83 o                         
   5  16  -1          0.41          0.76         1.46 o                         
   6  16  -1          3.25          2.04         1.73 o                         
   7  16  -1          9.97          7.23         2.27 o                         
   8  16  -1         33.86         30.28         5.12 o                         
   9  16  -1         20.10         25.41         4.93 o                         
  10  16  -1         30.77         43.61         6.07 o                         
   1  17  -1         93.61         80.43         5.63 o                         
   2  17  -1         28.39         23.90         3.22 o                         
   3  17  -1          8.34          4.65         2.00 o                         
   4  17  -1          2.87          1.14         1.61 o                         
   5  17  -1         18.06         20.52         3.45 o                         
   6  17  -1          1.09          0.14         1.46 o                         
   7  17  -1         60.55         60.15        10.43 o                         
   8  17  -1         10.58         10.26         2.81 o                         
   9  17  -1         24.62         29.58         5.69 o                         
  10  17  -1         14.60         23.51         5.69 o                         
   1  18  -1         23.96         20.85         3.61 o                         
   2  18  -1         34.01         33.57         4.15 o                         
   3  18  -1          1.95          0.47         1.54 o                         
   4  18  -1         25.25         27.77         5.12 o                         
   5  18  -1         26.95         20.64         3.79 o                         
   6  18  -1          8.39          7.84         2.54 o                         
   7  18  -1         14.81         18.39         3.61 o                         
   8  18  -1         45.83         48.73         5.69 o                         
   9  18  -1         43.59         58.78         7.96 o                         
   1  19  -1         61.05         56.50         5.49 o                         
   2  19  -1        106.04         92.48         6.83 o                         
   3  19  -1          7.51          6.41         2.54 o                         
   4  19  -1         74.60         70.92         8.15 o                         
   5  19  -1         11.88          8.65         2.81 o                         
   6  19  -1         27.20         25.05         4.15 o                         
   7  19  -1         35.75         38.65         5.18 o                         
   1  20  -1          7.95          5.09         2.54 o                         
   2  20  -1        143.66        139.85         9.73 o                         
   3  20  -1         17.24         17.06         5.31 o                         
   4  20  -1         34.89         31.85         7.58 o                         
   2   0   0       1409.44       1415.76        40.59 o                         
   4   0   0      15695.66      15409.26       630.90 o                         
   6   0   0       4882.40       4905.83       151.90 o                         
   8   0   0       3936.40       4188.80       116.20 o                         
  10   0   0        233.10        254.73         9.40 o                         
  12   0   0       2045.26       2000.82        78.49 o                         
  14   0   0          9.42         12.13         2.28 o                         
  16   0   0         11.75         19.34         3.03 o                         
  18   0   0         31.00         50.81         4.55 o                         
   1   1   0         52.82         51.41         1.75 o                         
   2   1   0       3367.85       3270.45        57.53 o                         
   3   1   0      11415.59      11017.43       217.43 o                         
   4   1   0       4600.68       4497.17        89.21 o                         
   5   1   0       2126.40       2212.57        39.18 o                         
   6   1   0          0.79         -0.24         0.28 o                         
   7   1   0       1712.54       1753.45        31.05 o                         
   8   1   0        829.60        904.48        18.66 o                         
   9   1   0         75.11         73.89         2.20 o                         
  10   1   0        120.84        100.45         3.61 o                         
  11   1   0        792.07        840.18        20.66 o                         
  12   1   0        883.81        871.65        25.04 o                         
  13   1   0          1.15          0.95         1.07 o                         
  14   1   0          4.84          6.07         1.90 o                         
  15   1   0          4.88          8.00         1.34 o                         
  16   1   0         36.66         32.61         2.68 o                         
  17   1   0          1.31         -0.76         1.07 o                         
  18   1   0         58.31         62.71         3.75 o                         
   0   2   0        155.66        140.30         5.69 o                         
   1   2   0       4975.92       4993.73       122.59 o                         
   2   2   0       1633.68       1521.65        27.14 o                         
   3   2   0       5035.57       4617.38        81.25 o                         
   4   2   0       6704.61       6500.12       120.67 o                         
   5   2   0        964.48        956.57        17.14 o                         
   6   2   0         59.59         76.68         1.97 o                         
   7   2   0        352.32        389.27         9.95 o                         
   8   2   0         58.23         51.63         1.70 o                         
   9   2   0         90.81         80.96         2.32 o                         
  10   2   0          9.71         12.71         2.64 o                         
  11   2   0        177.82        193.24         6.90 o                         
  12   2   0        448.54        451.09        12.33 o                         
  13   2   0        562.15        618.32        36.02 o                         
  14   2   0         12.27          7.72         1.90 o                         
  15   2   0          0.66          1.71         1.07 o                         
  16   2   0         32.79         38.51         2.81 o                         
  17   2   0          2.59          4.55         1.34 o                         
  18   2   0          0.31         -0.59         1.18 o                         
   0   3   0       9987.54      10548.87       447.41 o                         
   1   3   0          0.92          2.09         0.33 o                         
   2   3   0        588.84        621.06        11.15 o                         
   3   3   0       6416.22       6304.94       114.48 o                         
   4   3   0         24.97         26.36         0.86 o                         
   5   3   0          0.11          0.34         0.28 o                         
   6   3   0       3822.64       3983.39       123.96 o                         
   7   3   0         65.86         52.74         1.85 o                         
   8   3   0        340.16        357.58        13.08 o                         
   9   3   0        512.19        516.64        14.69 o                         
  10   3   0          0.37          1.07         0.57 o                         
  11   3   0        113.62        111.69         3.99 o                         
  12   3   0          2.72          6.54         1.14 o                         
  13   3   0        420.41        426.14        32.80 o                         
  14   3   0          0.63          0.38         1.07 o                         
  15   3   0         45.90         47.38         4.55 o                         
  16   3   0         12.83         13.21         2.46 o                         
  17   3   0         36.85         48.39         3.98 o                         
  18   3   0          0.78          3.03         1.90 o                         
   0   4   0         55.51         54.22         3.03 o                         
   1   4   0        450.09        440.54        10.21 o                         
   2   4   0       1482.12       1492.51        30.31 o                         
   3   4   0       7719.35       7595.63       147.73 o                         
   4   4   0        630.64        669.03        19.32 o                         
   5   4   0        747.24        774.61        23.21 o                         
   6   4   0       3416.34       3548.71       150.35 o                         
   7   4   0        191.85        212.46        10.26 o                         
   8   4   0        393.24        399.12        18.25 o                         
   9   4   0       1683.82       1679.44        85.82 o                         
  10   4   0         27.62         37.18         1.67 o                         
  11   4   0         18.29         17.84         1.54 o                         
  12   4   0         40.81         40.70         3.72 o                         
  13   4   0          4.88          5.81         1.18 o                         
  14   4   0         34.72         29.03         3.60 o                         
  15   4   0         45.03         55.00         5.69 o                         
  16   4   0         31.89         40.71         5.69 o                         
  17   4   0        113.86        128.32        13.08 o                         
  18   4   0        116.05        137.27         8.72 o                         
   0   5   0        325.38        298.01        12.51 o                         
   1   5   0          0.00         -0.22         0.22 o                         
   2   5   0        503.64        469.75         9.68 o                         
   3   5   0        124.00        149.95         3.68 o                         
   4   5   0        122.25         83.32         2.76 o                         
   5   5   0        251.35        238.15         8.60 o                         
   6   5   0        207.83        206.14        11.68 o                         
   7   5   0          0.46          0.26         0.39 o                         
   8   5   0         30.69         34.13         2.24 o                         
   9   5   0         22.87         28.93         1.35 o                         
  10   5   0        121.47        144.19         9.28 o                         
  11   5   0        268.06        254.11        18.57 o                         
  12   5   0         57.98         71.16         6.38 o                         
  13   5   0         21.88         15.96         2.65 o                         
  14   5   0          0.71          1.52         1.07 o                         
  15   5   0         69.11         70.03        11.19 o                         
  16   5   0         57.91         60.76         9.10 o                         
  17   5   0          9.11         10.84         1.88 o                         
  18   5   0          0.44          5.69         2.65 o                         
   0   6   0       5897.98       6001.27       305.97 o                         
   1   6   0       2456.22       2531.68        58.32 o                         
   2   6   0         72.42         59.68         1.89 o                         
   3   6   0        726.39        776.06        15.84 o                         
   4   6   0       1202.70       1236.75        37.05 o                         
   5   6   0         95.97         81.40         3.69 o                         
   6   6   0       3832.99       4020.67       242.19 o                         
   7   6   0         31.72         44.82         1.93 o                         
   8   6   0         69.53         66.10         4.58 o                         
   9   6   0         12.50         16.61         1.59 o                         
  10   6   0        239.91        283.86        16.62 o                         
  11   6   0        231.36        239.05        26.59 o                         
  12   6   0        461.77        478.51        46.65 o                         
  13   6   0          0.71         -1.52         1.52 o                         
  14   6   0         28.02         32.75         4.36 o                         
  15   6   0        124.34        128.48        22.18 o                         
  16   6   0         61.12         62.77         5.50 o                         
  17   6   0         33.69         48.70         8.53 o                         
   0   7   0      10544.66      10451.41       468.65 o                         
   1   7   0          8.45          5.75         0.62 o                         
   2   7   0        482.50        574.07        14.28 o                         
   3   7   0        211.77        180.79         5.33 o                         
   4   7   0        178.20        196.30        10.00 o                         
   5   7   0       1985.28       2018.75       121.49 o                         
   6   7   0         94.12         96.05         5.11 o                         
   7   7   0         23.20         25.77         1.25 o                         
   8   7   0        189.94        177.95        15.07 o                         
   9   7   0        168.46        156.37        12.33 o                         
  10   7   0        294.42        345.77        25.89 o                         
  11   7   0        184.09        197.99        25.98 o                         
  12   7   0        294.06        281.51        33.83 o                         
  13   7   0         29.96         26.87         6.07 o                         
  14   7   0         63.91         74.77        13.65 o                         
  15   7   0          0.23          0.47         1.14 o                         
  16   7   0         18.33         19.33         4.36 o                         
  17   7   0         15.14         17.86         6.45 o                         
   0   8   0       1678.12       1738.53        48.74 o                         
   1   8   0        183.60        212.18         5.52 o                         
   2   8   0        707.99        739.99        17.32 o                         
   3   8   0        784.22        742.33        23.94 o                         
   4   8   0          3.15          4.30         0.62 o                         
   5   8   0          6.94          7.57         0.83 o                         
   6   8   0        205.60        209.68        17.39 o                         
   7   8   0          9.04         12.26         0.89 o                         
   8   8   0        107.19        106.53         9.10 o                         
   9   8   0         48.51         62.80         4.53 o                         
  10   8   0        477.96        480.34        40.68 o                         
  11   8   0         19.24         25.10         3.29 o                         
  12   8   0         78.62         67.49        10.28 o                         
  13   8   0          0.60          0.05         0.91 o                         
  14   8   0         21.96         26.46         8.91 o                         
  15   8   0          1.36          1.90         1.52 o                         
  16   8   0          6.91         10.24         2.28 o                         
   0   9   0         61.71         66.33         2.52 o                         
   1   9   0       2428.46       2523.65        61.28 o                         
   2   9   0          4.94          5.80         0.62 o                         
   3   9   0        613.07        615.24        18.65 o                         
   4   9   0        644.27        615.94        34.01 o                         
   5   9   0         99.39         87.47         6.14 o                         
   6   9   0         57.21         37.21         2.74 o                         
   7   9   0       1166.46       1078.38       112.41 o                         
   8   9   0         56.80         60.83         7.44 o                         
   9   9   0        448.82        488.68        46.86 o                         
  10   9   0         35.30         30.37         3.99 o                         
  11   9   0         83.24         95.54        14.48 o                         
  12   9   0        168.82        131.83        34.51 o                         
  13   9   0        251.05        207.76        10.24 o                         
  14   9   0         47.44         38.30         3.41 o                         
  15   9   0          7.18          7.58         1.90 o                         
  16   9   0          7.11          3.79         1.90 o                         
   0  10   0        719.17        906.23        25.70 o                         
   1  10   0         22.47         21.33         1.18 o                         
   2  10   0       1189.30       1233.05        44.86 o                         
   3  10   0         86.22        103.71         3.89 o                         
   4  10   0        175.41        160.75         8.66 o                         
   5  10   0        408.51        388.50        37.68 o                         
   6  10   0       1852.08       1694.91       177.41 o                         
   7  10   0        183.02        182.68        22.76 o                         
   8  10   0        938.74        897.75       113.12 o                         
   9  10   0        378.24        358.30        52.91 o                         
  10  10   0        148.47        157.76        25.99 o                         
  11  10   0         35.59         37.44         4.85 o                         
  12  10   0          3.61          1.49         1.09 o                         
  13  10   0        132.79         97.83         5.69 o                         
  14  10   0         38.86         41.71         3.79 o                         
  15  10   0          0.03          0.00         1.14 o                         
  16  10   0          9.20          8.34         2.65 o                         
   0  11   0        350.22        315.79         9.82 o                         
   1  11   0        213.01        206.98         5.80 o                         
   2  11   0          2.23          2.84         0.67 o                         
   3  11   0        421.50        399.78        13.98 o                         
   4  11   0         31.69         27.52         1.52 o                         
   5  11   0         33.03         37.76         2.02 o                         
   6  11   0       2913.86       2648.63       289.33 o                         
   7  11   0         17.37         16.03         2.44 o                         
   8  11   0         12.06         11.22         2.55 o                         
   9  11   0        239.94        229.10        43.40 o                         
  10  11   0         24.52         20.15         6.51 o                         
  11  11   0         32.86         31.74         4.58 o                         
  12  11   0         57.08         59.77        14.79 o                         
  13  11   0         73.16         55.74         4.17 o                         
  14  11   0         24.54         19.34         2.65 o                         
  15  11   0         76.06         64.08         4.55 o                         
   0  12   0        196.25        181.25        10.24 o                         
   1  12   0         36.60         41.27         1.80 o                         
   2  12   0         51.79         50.59         2.36 o                         
   3  12   0          8.84          8.84         0.95 o                         
   4  12   0        106.75        101.69         5.38 o                         
   5  12   0          2.46          2.06         0.66 o                         
   6  12   0        994.67        886.64       101.47 o                         
   7  12   0          7.78          7.65         1.80 o                         
   8  12   0         19.33         16.16         2.09 o                         
   9  12   0        158.00        153.70        42.26 o                         
  10  12   0          5.41          2.92         1.71 o                         
  11  12   0        126.37        127.39        37.73 o                         
  12  12   0          4.52          3.79         1.52 o                         
  13  12   0          6.30          4.93         1.52 o                         
  14  12   0          1.98          2.28         1.52 o                         
  15  12   0          2.96          1.90         1.52 o                         
   0  13   0          1.28          1.90         1.90 o                         
   1  13   0        441.39        433.64        14.47 o                         
   2  13   0        548.67        532.23        28.25 o                         
   3  13   0         46.36         46.71         3.61 o                         
   4  13   0         69.46         65.74         5.66 o                         
   5  13   0          0.03          0.00         0.66 o                         
   6  13   0        478.14        433.64        47.34 o                         
   7  13   0         32.88         27.45         3.25 o                         
   8  13   0        313.10        297.11        48.50 o                         
   9  13   0          0.55          0.27         0.70 o                         
  10  13   0        112.23        102.10        24.46 o                         
  11  13   0         24.25         25.73        10.81 o                         
  12  13   0         82.01         69.01         4.55 o                         
  13  13   0         18.29         17.82         2.65 o                         
  14  13   0         12.72         11.38         2.28 o                         
   0  14   0        875.22        826.95        36.40 o                         
   1  14   0        504.77        447.23        15.28 o                         
   2  14   0         26.93         24.78         2.81 o                         
   3  14   0        308.02        305.45        18.20 o                         
   4  14   0          5.67          3.60         1.61 o                         
   5  14   0       1120.19       1102.44       164.95 o                         
   6  14   0         30.12         36.88         5.69 o                         
   7  14   0         38.13         37.31         7.20 o                         
   8  14   0          0.53          0.67         0.67 o                         
   9  14   0         94.47         92.43        26.35 o                         
  10  14   0         52.53         51.25        17.06 o                         
  11  14   0         16.19         14.58         6.07 o                         
  12  14   0         32.84         23.51         2.65 o                         
  13  14   0          0.70          1.14         1.14 o                         
   0  15   0        123.55        109.97         8.34 o                         
   1  15   0         19.96         22.79         2.81 o                         
   2  15   0        104.97        108.00         5.90 o                         
   3  15   0       1969.33       1848.83       145.80 o                         
   4  15   0         40.27         44.22         4.02 o                         
   5  15   0        165.82        150.08        19.91 o                         
   6  15   0         20.48         16.48         3.79 o                         
   7  15   0         13.92         10.40         2.41 o                         
   8  15   0          9.78          9.48         3.41 o                         
   9  15   0        109.57        143.71        10.24 o                         
  10  15   0         19.22         38.30         5.69 o                         
  11  15   0         28.87         37.16         5.69 o                         
   0  16   0          0.01          5.31         2.65 o                         
   1  16   0         21.63         18.54         2.81 o                         
   2  16   0        101.19         95.13         5.76 o                         
   3  16   0         19.91         18.32         2.91 o                         
   4  16   0         65.39         57.91         6.07 o                         
   5  16   0         40.92         48.57         8.34 o                         
   6  16   0        126.58        134.49        27.11 o                         
   7  16   0          0.72          0.34         1.46 o                         
   8  16   0         67.10         82.29         7.96 o                         
   9  16   0          3.52          1.14         2.65 o                         
  10  16   0          0.02          1.14         2.65 o                         
  11  16   0         55.36         95.56         8.72 o                         
   0  17   0        303.83        282.46        16.68 o                         
   1  17   0         10.24          6.64         2.15 o                         
   2  17   0         14.72         10.85         2.65 o                         
   3  17   0         32.03         36.97         3.88 o                         
   4  17   0         17.33         12.96         2.81 o                         
   5  17   0          3.07          3.94         2.00 o                         
   6  17   0         25.83         28.34         3.75 o                         
   7  17   0         37.90         52.48         6.83 o                         
   8  17   0         18.40         26.92         5.31 o                         
   9  17   0          0.61          1.90         2.65 o                         
  10  17   0          3.60          6.07         3.41 o                         
   0  18   0         30.04         41.33         6.07 o                         
   1  18   0         23.15         26.75         3.61 o                         
   2  18   0          1.32          0.70         1.73 o                         
   3  18   0          8.94          7.77         2.41 o                         
   4  18   0         32.03         37.76         4.15 o                         
   5  18   0         21.29         26.13         5.88 o                         
   6  18   0        120.83        145.21        28.63 o                         
   7  18   0          0.00          0.93         1.73 o                         
   8  18   0         24.04         35.27         6.45 o                         
   9  18   0         10.95         21.99         5.31 o                         
   0  19   0         56.93         56.12         7.58 o                         
   1  19   0        104.23        113.80         7.24 o                         
   2  19   0         12.55         12.87         3.07 o                         
   3  19   0          8.67          7.14         2.54 o                         
   4  19   0         38.06         40.35         4.69 o                         
   5  19   0         10.71         13.03         3.34 o                         
   6  19   0        321.62        364.66        66.55 o                         
   7  19   0         27.60         45.12        11.38 o                         
   0  20   0         73.88         92.90         9.86 o                         
   1  20   0        124.96        141.43         8.72 o                         
   2  20   0         16.48         15.48         3.49 o                         
   3  20   0        103.04        105.83         8.61 o                         
   4  20   0        100.87         97.45        10.24 o                         
   5  20   0          0.22         -0.76         2.65 o                         
   2   0   1      11905.99      12697.19       507.32 o                         
   4   0   1        341.39        318.11        12.89 o                         
   6   0   1        467.83        492.91        19.72 o                         
   8   0   1        356.58        401.44        12.68 o                         
  10   0   1        402.10        451.66        14.29 o                         
  12   0   1        606.01        574.63        19.35 o                         
  14   0   1        136.83        140.30         7.58 o                         
  16   0   1          3.96          4.17         1.90 o                         
  18   0   1         32.06         39.44         4.17 o                         
   1   1   1       3079.63       2977.80        60.99 o                         
   2   1   1       8598.68       9135.68       259.77 o                         
   3   1   1       4013.83       4135.73       114.36 o                         
   4   1   1       1617.12       1569.33        38.70 o                         
   5   1   1       1483.36       1489.82        34.59 o                         
   6   1   1        621.95        621.90        14.95 o                         
   7   1   1       4537.35       4625.03        92.92 o                         
   8   1   1        512.41        540.94        12.10 o                         
   9   1   1        207.19        218.76         5.65 o                         
  10   1   1          1.32          1.28         0.71 o                         
  11   1   1        539.16        521.56        13.68 o                         
  12   1   1        223.37        219.88         6.81 o                         
  13   1   1         19.30         19.96         1.71 o                         
  14   1   1         62.92         57.94         3.07 o                         
  15   1   1         21.41         19.07         2.00 o                         
  16   1   1         24.12         23.46         3.60 o                         
  17   1   1         12.30         11.88         1.73 o                         
  18   1   1          2.22          3.41         1.34 o                         
   1   2   1       2701.20       2660.69        53.92 o                         
   2   2   1       1662.17       1692.87        34.60 o                         
   3   2   1        648.43        670.13        14.05 o                         
   4   2   1        691.83        681.50        13.33 o                         
   5   2   1       1241.71       1268.40        24.71 o                         
   6   2   1        359.76        389.62         8.09 o                         
   7   2   1        376.74        410.64        10.34 o                         
   8   2   1        355.40        386.83        12.07 o                         
   9   2   1         17.01         19.26         1.48 o                         
  10   2   1        732.82        734.42        17.68 o                         
  11   2   1        132.80        129.65         4.06 o                         
  12   2   1        254.94        242.67        10.90 o                         
  13   2   1         88.49         74.01         4.90 o                         
  14   2   1        124.83        125.68         6.26 o                         
  15   2   1         26.47         20.02         2.00 o                         
  16   2   1         19.84         20.23         3.79 o                         
  17   2   1          9.17          7.22         1.61 o                         
  18   2   1          8.15         10.71         2.00 o                         
   1   3   1        709.97        645.74        13.24 o                         
   2   3   1       2248.44       2213.45        39.47 o                         
   3   3   1       1250.21       1218.96        30.59 o                         
   4   3   1       2307.58       2346.27        41.65 o                         
   5   3   1         15.81         16.57         0.81 o                         
   6   3   1         58.02         61.59         2.18 o                         
   7   3   1        990.94        972.99        38.89 o                         
   8   3   1       1375.15       1503.23        48.80 o                         
   9   3   1        314.85        291.43        11.20 o                         
  10   3   1         99.22         89.88         3.17 o                         
  11   3   1        221.90        212.51         8.53 o                         
  12   3   1        568.67        588.21        39.73 o                         
  13   3   1         80.05         79.06         4.78 o                         
  14   3   1         35.76         32.19         3.41 o                         
  15   3   1          5.95          5.12         1.34 o                         
  16   3   1          6.58          4.93         1.34 o                         
  17   3   1         11.93         12.40         1.88 o                         
  18   3   1         26.12         31.47         4.17 o                         
   1   4   1        387.45        400.27         9.95 o                         
   2   4   1         52.17         46.68         1.16 o                         
   3   4   1        118.01        117.41         2.60 o                         
   4   4   1        828.84        858.50        15.90 o                         
   5   4   1        445.22        457.06         8.81 o                         
   6   4   1        237.83        255.00        10.67 o                         
   7   4   1         97.03         92.83         5.47 o                         
   8   4   1         96.21        123.03         6.74 o                         
   9   4   1        135.70        129.75         7.75 o                         
  10   4   1        347.60        359.64        18.61 o                         
  11   4   1         26.65         20.06         1.53 o                         
  12   4   1        295.36        289.13        27.57 o                         
  13   4   1        244.34        237.49        18.82 o                         
  14   4   1         40.72         40.26         2.67 o                         
  15   4   1         79.61         77.84         8.15 o                         
  16   4   1         39.37         40.94         3.79 o                         
  17   4   1          0.87          0.19         1.07 o                         
  18   4   1         94.58        119.83         7.96 o                         
   1   5   1         41.38         45.49         1.87 o                         
   2   5   1        626.19        623.42        12.87 o                         
   3   5   1         23.13         25.65         0.86 o                         
   4   5   1        234.67        220.09         4.51 o                         
   5   5   1        310.67        320.42         6.45 o                         
   6   5   1        158.25        149.02         5.76 o                         
   7   5   1        217.80        219.54        13.72 o                         
   8   5   1        492.64        482.43        28.26 o                         
   9   5   1         71.51         74.55         4.70 o                         
  10   5   1         33.45         33.29         1.74 o                         
  11   5   1        385.92        378.09        34.46 o                         
  12   5   1         64.62         60.69         5.09 o                         
  13   5   1        422.65        388.02        45.37 o                         
  14   5   1         15.70         16.23         1.67 o                         
  15   5   1         18.19         23.70         3.98 o                         
  16   5   1         55.13         56.69         8.91 o                         
  17   5   1          0.98          0.55         1.18 o                         
   1   6   1         83.67         87.83         3.02 o                         
   2   6   1       1107.39       1129.95        22.50 o                         
   3   6   1       1214.77       1322.49        27.79 o                         
   4   6   1        471.00        522.69         9.94 o                         
   5   6   1        605.84        629.12        15.29 o                         
   6   6   1         91.84         96.46         4.91 o                         
   7   6   1        334.56        338.89        22.42 o                         
   8   6   1         88.07         90.39         6.25 o                         
   9   6   1        149.21        165.61         5.74 o                         
  10   6   1         22.72         27.05         1.55 o                         
  11   6   1        599.28        584.45        46.79 o                         
  12   6   1        175.27        167.93        16.09 o                         
  13   6   1        331.36        320.58        32.31 o                         
  14   6   1         99.24         92.29        11.85 o                         
  15   6   1         29.04         25.64         4.93 o                         
  16   6   1          6.98          4.93         1.90 o                         
  17   6   1         13.16         12.89         2.65 o                         
   1   7   1       2892.72       3342.34        77.26 o                         
   2   7   1       2138.80       2461.65        52.65 o                         
   3   7   1       1167.25       1333.95        27.07 o                         
   4   7   1        491.48        540.81        11.65 o                         
   5   7   1        464.82        492.90        11.60 o                         
   6   7   1        368.90        362.03        17.26 o                         
   7   7   1        122.89        131.45         6.36 o                         
   8   7   1        229.46        227.86        14.88 o                         
   9   7   1         60.65         67.30         5.86 o                         
  10   7   1         13.09         14.86         1.37 o                         
  11   7   1        176.60        173.45        16.58 o                         
  12   7   1        163.98        149.06        17.33 o                         
  13   7   1         12.46         13.21         2.79 o                         
  14   7   1         10.17          7.39         2.09 o                         
  15   7   1         18.02         12.51         2.28 o                         
  16   7   1          5.52          6.45         1.90 o                         
   1   8   1       1022.08       1190.43        27.21 o                         
   2   8   1        282.83        312.77         7.06 o                         
   3   8   1         40.90         52.65         1.94 o                         
   4   8   1        260.81        283.99         6.74 o                         
   5   8   1        393.02        369.39        16.86 o                         
   6   8   1        314.28        332.51        14.98 o                         
   7   8   1        232.59        238.60        16.71 o                         
   8   8   1        283.44        318.05        21.96 o                         
   9   8   1        241.20        256.45        23.82 o                         
  10   8   1        182.19        168.23        24.23 o                         
  11   8   1         62.40         66.08         7.57 o                         
  12   8   1         20.07         16.68         2.16 o                         
  13   8   1         89.60         69.72        11.19 o                         
  14   8   1          7.10          4.01         2.09 o                         
  15   8   1         88.98         77.36         5.31 o                         
  16   8   1        110.58        104.66         6.45 o                         
   1   9   1        951.54       1055.68        24.28 o                         
   2   9   1         44.26         45.90         1.83 o                         
   3   9   1        522.81        572.33        16.19 o                         
   4   9   1        246.92        292.99         8.46 o                         
   5   9   1        250.83        266.18        12.21 o                         
   6   9   1        461.37        482.95        29.39 o                         
   7   9   1        118.56        108.50         9.14 o                         
   8   9   1        162.46        175.02        24.42 o                         
   9   9   1        125.40        132.10        18.38 o                         
  10   9   1        181.16        168.64        25.48 o                         
  11   9   1        112.72         97.71        16.03 o                         
  12   9   1         48.89         46.60        10.05 o                         
  13   9   1         78.95         64.22        17.25 o                         
  14   9   1        141.52        111.69        32.23 o                         
  15   9   1         30.05         27.30         3.41 o                         
  16   9   1         50.53         49.30         4.55 o                         
   1  10   1        116.96        140.42         4.18 o                         
   2  10   1        235.50        276.73         7.52 o                         
   3  10   1        173.27        186.08         7.30 o                         
   4  10   1        186.06        189.94         8.09 o                         
   5  10   1         37.73         38.26         2.63 o                         
   6  10   1         80.22         77.69         7.28 o                         
   7  10   1         36.34         31.95         3.69 o                         
   8  10   1        459.05        509.43        65.45 o                         
   9  10   1         59.12         53.88        10.99 o                         
  10  10   1         30.42         32.09         4.59 o                         
  11  10   1        242.05        238.46        42.27 o                         
  12  10   1         11.67          9.26         1.80 o                         
  13  10   1          4.91          3.98         1.44 o                         
  14  10   1         15.54         15.88         4.36 o                         
  15  10   1         28.00         20.10         2.65 o                         
   1  11   1         14.99         14.71         1.14 o                         
   2  11   1        849.93        943.41        44.78 o                         
   3  11   1         39.14         39.60         2.27 o                         
   4  11   1        304.08        313.96        17.26 o                         
   5  11   1         89.03         92.31         5.80 o                         
   6  11   1         37.28         41.91         3.67 o                         
   7  11   1        502.60        508.64        50.83 o                         
   8  11   1        352.78        367.94        53.23 o                         
   9  11   1        217.94        233.43        37.20 o                         
  10  11   1        168.26        174.69        33.35 o                         
  11  11   1          3.41          1.59         0.99 o                         
  12  11   1         68.51         70.32        13.19 o                         
  13  11   1         41.05         42.96         7.20 o                         
  14  11   1         36.41         34.43         7.02 o                         
  15  11   1         61.43         56.12         4.55 o                         
   1  12   1         60.41         58.27         2.44 o                         
   2  12   1        243.23        256.88         9.25 o                         
   3  12   1        170.83        193.67        10.34 o                         
   4  12   1        229.20        234.67        16.71 o                         
   5  12   1        118.46        127.35         8.39 o                         
   6  12   1        575.76        610.84        48.15 o                         
   7  12   1        736.91        771.39        79.08 o                         
   8  12   1        547.79        579.54        80.83 o                         
   9  12   1        199.72        212.50        31.85 o                         
  10  12   1        199.57        205.26        38.57 o                         
  11  12   1        105.80        108.03        20.39 o                         
  12  12   1          4.19          3.91         1.67 o                         
  13  12   1         37.68         32.70        10.05 o                         
  14  12   1         40.31         29.16        11.76 o                         
   1  13   1        943.00        970.83        23.07 o                         
   2  13   1        702.75        766.41        24.25 o                         
   3  13   1        770.55        795.68        35.08 o                         
   4  13   1        356.74        380.41        29.52 o                         
   5  13   1        910.37        909.52        56.10 o                         
   6  13   1        151.34        151.58        16.15 o                         
   7  13   1         12.88         14.77         2.68 o                         
   8  13   1        139.90        156.61        24.66 o                         
   9  13   1        126.21        118.62        22.45 o                         
  10  13   1          2.93          4.45         1.54 o                         
  11  13   1         26.19         23.98         4.36 o                         
  12  13   1         45.87         44.01         8.22 o                         
  13  13   1         15.94         13.99         6.45 o                         
  14  13   1         37.59         33.21         9.86 o                         
   1  14   1        381.52        404.71        13.81 o                         
   2  14   1        466.72        459.79        21.78 o                         
   3  14   1         95.92        103.77         4.17 o                         
   4  14   1        168.00        184.22        11.06 o                         
   5  14   1        419.17        428.46        32.54 o                         
   6  14   1        194.04        194.32        24.70 o                         
   7  14   1         90.75         84.43        12.13 o                         
   8  14   1          6.35          6.94         1.36 o                         
   9  14   1         54.08         48.62        13.65 o                         
  10  14   1         72.99         67.10        22.75 o                         
  11  14   1          2.32          2.31         1.07 o                         
  12  14   1         66.23         74.48        19.98 o                         
  13  14   1          6.34          8.77         3.60 o                         
   1  15   1        154.07        157.95         7.10 o                         
   2  15   1        159.93        170.65        13.27 o                         
   3  15   1         54.12         58.86         7.96 o                         
   4  15   1        124.69        152.96        20.48 o                         
   5  15   1        114.24        115.19        18.58 o                         
   6  15   1         55.62         52.98         6.64 o                         
   7  15   1          8.37          7.62         1.90 o                         
   8  15   1         86.80         75.70        21.61 o                         
   9  15   1         88.71         90.23        31.66 o                         
  10  15   1          8.35          5.96         2.46 o                         
  11  15   1         22.73         21.48         6.64 o                         
  12  15   1         26.11         28.20         6.45 o                         
   1  16   1         54.76         54.55         4.15 o                         
   2  16   1         35.05         38.25         3.61 o                         
   3  16   1         31.86         36.00         3.61 o                         
   4  16   1         68.59         70.07        10.81 o                         
   5  16   1          0.42          0.38         1.34 o                         
   6  16   1          3.20          2.48         1.73 o                         
   7  16   1          9.98         11.76         3.79 o                         
   8  16   1         33.91         43.99         6.07 o                         
   9  16   1         20.04         27.68         5.69 o                         
  10  16   1         31.03         44.37         6.45 o                         
  11  16   1         11.58         12.13         4.17 o                         
   1  17   1         93.53        102.24         6.17 o                         
   2  17   1         28.38         26.73         3.49 o                         
   3  17   1          8.33          6.26         2.15 o                         
   4  17   1          2.85          1.49         1.73 o                         
   5  17   1         18.02         23.55         5.31 o                         
   6  17   1          1.10          1.20         1.73 o                         
   7  17   1         60.62         86.08         8.72 o                         
   8  17   1         10.54         17.06         4.93 o                         
   9  17   1         24.58         32.61         6.07 o                         
  10  17   1         14.57         23.13         5.31 o                         
   1  18   1         23.90         23.11         3.45 o                         
   2  18   1         34.05         43.92         4.42 o                         
   3  18   1          1.95          1.14         1.88 o                         
   4  18   1         25.09         34.74         4.17 o                         
   5  18   1         26.92         27.16         6.45 o                         
   6  18   1          8.39          7.54         2.54 o                         
   7  18   1         14.69         24.27         5.69 o                         
   8  18   1         45.72         71.67         8.34 o                         
   1  19   1         61.29         65.55         6.45 o                         
   2  19   1        105.81        117.71         7.37 o                         
   3  19   1          7.49          8.15         2.68 o                         
   4  19   1         74.54         89.17         6.42 o                         
   5  19   1         11.94         11.38         2.91 o                         
   6  19   1         27.10         29.58         6.83 o                         
   1  20   1          7.95          6.77         2.81 o                         
   2  20   1        143.65        174.01        10.09 o                         
   3  20   1         17.27         21.99         5.69 o                         
   4  20   1         35.05         37.16         6.45 o                         
   2   0   2       3814.93       4014.49       154.71 o                         
   4   0   2       1276.08       1353.19        52.33 o                         
   6   0   2        409.22        375.36        15.17 o                         
   8   0   2        567.16        560.79        22.75 o                         
  10   0   2        519.31        481.78        15.58 o                         
  12   0   2         97.02         90.51         4.86 o                         
  14   0   2         48.60         53.54         3.82 o                         
  16   0   2        144.07        164.57         8.72 o                         
  18   0   2         65.45         59.91         4.93 o                         
   1   1   2       8461.63       7642.27       299.53 o                         
   2   1   2         12.24         12.53         0.71 o                         
   3   1   2        711.13        727.20        19.30 o                         
   4   1   2        270.15        263.73         6.31 o                         
   5   1   2        253.84        250.36         7.37 o                         
   6   1   2        217.99        216.21         6.57 o                         
   7   1   2        777.81        794.14        18.96 o                         
   8   1   2        216.36        221.81         6.02 o                         
   9   1   2        375.16        349.92         8.47 o                         
  10   1   2        154.41        154.26         4.55 o                         
  11   1   2         79.92         78.40         2.91 o                         
  12   1   2        953.42        888.37        33.25 o                         
  13   1   2        127.07        123.50         4.47 o                         
  14   1   2         92.05         85.39         3.61 o                         
  15   1   2         78.36         68.97         3.21 o                         
  16   1   2         50.76         51.88         6.83 o                         
  17   1   2          1.85          0.76         1.07 o                         
  18   1   2          2.93          2.96         1.46 o                         
   0   2   2      21096.04      20048.98       686.53 o                         
   1   2   2       4871.82       4791.95       149.02 o                         
   2   2   2       4063.14       4009.42       107.66 o                         
   3   2   2       3105.23       3151.01        94.39 o                         
   4   2   2        362.62        365.55         7.18 o                         
   5   2   2       1209.16       1313.84        28.36 o                         
   6   2   2        347.86        384.67         8.97 o                         
   7   2   2        275.98        303.71         7.82 o                         
   8   2   2        317.35        328.96         9.18 o                         
   9   2   2        438.02        415.61         9.95 o                         
  10   2   2        482.86        475.60        18.13 o                         
  11   2   2        424.63        408.73        17.73 o                         
  12   2   2        781.01        788.97        22.07 o                         
  13   2   2        224.50        221.48        12.05 o                         
  14   2   2          4.62          3.88         1.05 o                         
  15   2   2         70.45         69.53         3.35 o                         
  16   2   2         10.21         11.76         1.73 o                         
  17   2   2         10.15         10.78         2.84 o                         
  18   2   2         31.21         36.78         4.55 o                         
   0   3   2       1698.97       1639.02       140.09 o                         
   1   3   2       1246.97       1240.76        28.14 o                         
   2   3   2        504.86        540.82        16.36 o                         
   3   3   2        561.27        556.21        10.44 o                         
   4   3   2        592.02        639.02        11.96 o                         
   5   3   2       1035.67       1095.36        20.17 o                         
   6   3   2        311.24        345.24         7.35 o                         
   7   3   2        545.83        587.42        13.23 o                         
   8   3   2          1.09          0.36         0.51 o                         
   9   3   2         48.15         48.22         2.06 o                         
  10   3   2        137.02        146.17         8.76 o                         
  11   3   2         41.75         40.89         2.75 o                         
  12   3   2        152.43        147.05         7.03 o                         
  13   3   2        376.67        380.55        24.07 o                         
  14   3   2         20.16         18.70         1.94 o                         
  15   3   2          9.00          6.19         1.30 o                         
  16   3   2         32.24         33.54         2.54 o                         
  17   3   2          0.87          1.81         1.18 o                         
   0   4   2        491.17        486.81        33.56 o                         
   1   4   2       5189.11       5172.61       266.52 o                         
   2   4   2        680.05        716.30        13.92 o                         
   3   4   2        348.09        339.75         6.65 o                         
   4   4   2        527.32        602.12        11.25 o                         
   5   4   2        286.46        320.79         6.50 o                         
   6   4   2       1291.41       1418.59        25.77 o                         
   7   4   2         99.27        105.32         3.20 o                         
   8   4   2        602.53        614.39        25.94 o                         
   9   4   2        218.20        226.29        11.29 o                         
  10   4   2        146.23        140.98         6.15 o                         
  11   4   2         99.53        108.22         7.07 o                         
  12   4   2         81.11         76.71         7.41 o                         
  13   4   2         56.00         55.38         3.49 o                         
  14   4   2          0.18          0.66         0.89 o                         
  15   4   2         10.85         12.39         1.67 o                         
  16   4   2         26.54         29.06         4.55 o                         
  17   4   2         22.06         23.89         3.41 o                         
   0   5   2       5887.85       6124.04       425.42 o                         
   1   5   2        208.14        211.16         6.95 o                         
   2   5   2        101.43        110.64         4.12 o                         
   3   5   2        335.75        346.75         6.82 o                         
   4   5   2         65.66         87.76         2.18 o                         
   5   5   2        555.09        610.41        11.59 o                         
   6   5   2       2926.83       3285.38        76.32 o                         
   7   5   2        158.28        160.85         6.33 o                         
   8   5   2        262.56        295.59        11.54 o                         
   9   5   2        132.14        147.01         8.35 o                         
  10   5   2        350.23        362.60        29.03 o                         
  11   5   2         22.60         23.84         2.42 o                         
  12   5   2        298.33        310.82        24.43 o                         
  13   5   2        110.03        101.47         8.08 o                         
  14   5   2        158.21        162.50        18.19 o                         
  15   5   2         44.40         39.64         5.69 o                         
  16   5   2          3.72          4.17         1.90 o                         
  17   5   2         44.87         47.40         4.17 o                         
   0   6   2       6738.85       7309.70       482.28 o                         
   1   6   2        148.65        163.20         6.57 o                         
   2   6   2        210.99        231.05         6.68 o                         
   3   6   2        858.45        985.70        17.92 o                         
   4   6   2        786.24        939.08        17.13 o                         
   5   6   2        543.66        618.88        12.92 o                         
   6   6   2        871.84        939.23        17.45 o                         
   7   6   2         57.50         66.65         2.82 o                         
   8   6   2         49.46         52.27         2.43 o                         
   9   6   2         63.06         68.28         4.05 o                         
  10   6   2         67.38         63.34         3.94 o                         
  11   6   2        137.92        150.43        10.98 o                         
  12   6   2         16.73         14.52         3.28 o                         
  13   6   2         69.48         63.00        10.43 o                         
  14   6   2          8.80          9.72         2.09 o                         
  15   6   2         38.20         32.10         7.96 o                         
  16   6   2         21.57         16.68         2.65 o                         
   0   7   2        351.00        383.27        12.47 o                         
   1   7   2        170.58        197.76         9.05 o                         
   2   7   2        470.95        516.80        16.86 o                         
   3   7   2       1621.38       1805.07        35.97 o                         
   4   7   2       1047.97       1143.95        20.61 o                         
   5   7   2        446.13        519.26        10.05 o                         
   6   7   2        625.41        705.79        13.46 o                         
   7   7   2        381.49        474.43        30.34 o                         
   8   7   2         26.86         28.84         1.97 o                         
   9   7   2        376.32        369.16        33.37 o                         
  10   7   2        236.14        220.26        31.81 o                         
  11   7   2        242.22        271.00        32.02 o                         
  12   7   2         71.91         68.76        10.07 o                         
  13   7   2        144.85        133.29        24.84 o                         
  14   7   2         43.24         39.35         7.58 o                         
  15   7   2         19.51         19.12         5.69 o                         
  16   7   2         50.58         45.88         4.17 o                         
   0   8   2       3367.47       3992.94       236.98 o                         
   1   8   2        558.21        683.02        37.41 o                         
   2   8   2        767.12        876.78        20.37 o                         
   3   8   2        274.87        281.90         8.43 o                         
   4   8   2         92.79        105.14         3.26 o                         
   5   8   2        703.93        817.80        17.55 o                         
   6   8   2       1046.03       1163.22        28.40 o                         
   7   8   2        437.85        467.28        35.71 o                         
   8   8   2       1008.63       1087.86        98.74 o                         
   9   8   2        522.84        540.73        62.45 o                         
  10   8   2        310.53        341.71        45.47 o                         
  11   8   2        184.65        180.95        31.33 o                         
  12   8   2        119.97        117.55        18.77 o                         
  13   8   2          9.98          9.61         1.83 o                         
  14   8   2        116.68        118.78        31.28 o                         
  15   8   2         51.08         45.14        12.13 o                         
  16   8   2          1.84          2.28         1.52 o                         
   0   9   2        213.69        280.57        13.65 o                         
   1   9   2        248.49        292.90        11.22 o                         
   2   9   2         92.42        108.11         3.67 o                         
   3   9   2        615.99        715.84        21.67 o                         
   4   9   2        187.04        210.35         5.97 o                         
   5   9   2         13.15         15.93         1.86 o                         
   6   9   2        529.77        576.90        22.22 o                         
   7   9   2        204.33        235.19        16.95 o                         
   8   9   2         32.41         29.14         3.41 o                         
   9   9   2         12.79         11.22         2.63 o                         
  10   9   2         35.66         38.11         5.76 o                         
  11   9   2         89.68         89.31        15.06 o                         
  12   9   2        225.17        214.20        38.69 o                         
  13   9   2          1.03          1.37         1.10 o                         
  14   9   2          8.04         10.61         2.84 o                         
  15   9   2          2.51          2.53         1.52 o                         
   0  10   2        202.72        259.71        12.89 o                         
   1  10   2         89.38        118.90         5.07 o                         
   2  10   2         92.81        115.04         3.51 o                         
   3  10   2       1215.78       1418.12        50.82 o                         
   4  10   2         19.19         20.14         1.38 o                         
   5  10   2        337.74        386.40        15.88 o                         
   6  10   2        347.53        378.02        13.85 o                         
   7  10   2         44.45         51.65         4.36 o                         
   8  10   2         30.08         31.48         3.39 o                         
   9  10   2         59.48         63.27        10.29 o                         
  10  10   2        110.62        114.58        15.00 o                         
  11  10   2        121.52        128.85        25.76 o                         
  12  10   2          4.68          6.52         1.68 o                         
  13  10   2        155.89        145.13        37.90 o                         
  14  10   2          1.72          3.24         1.46 o                         
  15  10   2          0.37          0.40         1.45 o                         
   0  11   2        642.99        816.33        34.51 o                         
   1  11   2       1774.37       2141.09        48.78 o                         
   2  11   2         30.33         32.84         1.87 o                         
   3  11   2        533.33        609.92        16.05 o                         
   4  11   2         15.69         16.17         1.36 o                         
   5  11   2        102.46        104.40         4.63 o                         
   6  11   2       1020.23       1143.93        56.43 o                         
   7  11   2        327.02        368.82        27.55 o                         
   8  11   2        490.55        547.51        53.52 o                         
   9  11   2         27.88         35.22         3.23 o                         
  10  11   2         57.80         62.46        12.18 o                         
  11  11   2         29.93         34.55         9.46 o                         
  12  11   2          5.36          5.99         1.62 o                         
  13  11   2         63.05         64.40        14.98 o                         
  14  11   2         24.00         25.45         4.74 o                         
  15  11   2          2.79          3.79         5.69 o                         
   0  12   2        278.14        306.35        15.17 o                         
   1  12   2        174.80        204.84         6.02 o                         
   2  12   2        298.54        355.33         9.67 o                         
   3  12   2        395.92        447.34        21.97 o                         
   4  12   2        104.33        108.22         5.24 o                         
   5  12   2        342.71        385.24        17.63 o                         
   6  12   2        920.14       1044.09        45.10 o                         
   7  12   2         81.77         83.21         9.08 o                         
   8  12   2        276.93        285.90        34.23 o                         
   9  12   2          6.31          6.58         1.58 o                         
  10  12   2        183.47        187.02        34.10 o                         
  11  12   2         21.53         15.33         2.90 o                         
  12  12   2         71.87         65.10        13.79 o                         
  13  12   2         54.22         62.05        18.01 o                         
  14  12   2         12.39         12.00         2.16 o                         
   0  13   2         86.85        109.59         7.58 o                         
   1  13   2        577.61        620.53        15.48 o                         
   2  13   2        212.72        248.25         7.12 o                         
   3  13   2        196.15        202.70        10.61 o                         
   4  13   2        490.31        563.19        33.18 o                         
   5  13   2        570.23        650.83        31.80 o                         
   6  13   2        781.57        917.44        56.69 o                         
   7  13   2         23.37         20.57         4.00 o                         
   8  13   2         82.49         89.15        11.61 o                         
   9  13   2         39.04         43.27         6.33 o                         
  10  13   2        100.24        105.04        19.04 o                         
  11  13   2         35.45         37.36         6.57 o                         
  12  13   2          4.32          4.05         1.34 o                         
  13  13   2         39.77         39.34         7.96 o                         
   0  14   2        451.27        466.75        14.68 o                         
   1  14   2         11.06         18.43         1.69 o                         
   2  14   2        241.78        263.40        13.65 o                         
   3  14   2        171.20        185.34        10.78 o                         
   4  14   2        368.36        392.12        27.28 o                         
   5  14   2        264.59        297.72        20.94 o                         
   6  14   2        171.86        205.06        18.03 o                         
   7  14   2        164.43        207.92        18.99 o                         
   8  14   2         27.19         23.11         4.39 o                         
   9  14   2          8.00          8.80         2.31 o                         
  10  14   2         16.38         21.24         4.20 o                         
  11  14   2         23.33         31.38         5.21 o                         
  12  14   2          6.18          8.07         2.39 o                         
  13  14   2         64.17         58.67        17.82 o                         
   0  15   2        511.01        564.45        17.49 o                         
   1  15   2         52.03         62.20         3.03 o                         
   2  15   2        102.78        132.02         4.73 o                         
   3  15   2         41.19         57.53         2.83 o                         
   4  15   2        173.92        220.16        17.40 o                         
   5  15   2         68.99         77.13         6.92 o                         
   6  15   2         38.34         42.10         7.39 o                         
   7  15   2         56.47         69.15        15.74 o                         
   8  15   2         73.72         86.28        20.29 o                         
   9  15   2         24.40         26.87         3.05 o                         
  10  15   2        153.01        177.50        36.53 o                         
  11  15   2         29.43         43.95         9.39 o                         
  12  15   2         46.74         54.25        13.22 o                         
   0  16   2         77.91        103.52         8.34 o                         
   1  16   2        107.50        123.76         6.57 o                         
   2  16   2         25.19         38.16         3.75 o                         
   3  16   2        139.77        164.92        15.93 o                         
   4  16   2        129.18        132.74        11.00 o                         
   5  16   2         43.64         52.10         4.24 o                         
   6  16   2         45.07         62.71        11.76 o                         
   7  16   2         18.89         24.62         4.36 o                         
   8  16   2         63.20         73.26        21.61 o                         
   9  16   2         59.02         56.75        22.56 o                         
  10  16   2          5.86          8.68         1.75 o                         
  11  16   2         12.50         17.44         3.22 o                         
   0  17   2        159.49        189.22        12.51 o                         
   1  17   2         79.25        101.62         6.15 o                         
   2  17   2         48.37         60.89         7.02 o                         
   3  17   2        114.10        144.53        15.17 o                         
   4  17   2         60.86         72.59        10.43 o                         
   5  17   2         70.29         96.48        13.08 o                         
   6  17   2         31.78         50.43         7.20 o                         
   7  17   2         32.70         51.57         7.58 o                         
   8  17   2          3.32          6.83         4.17 o                         
   9  17   2         11.94         20.86         5.69 o                         
   0  18   2          6.78          3.79         3.03 o                         
   1  18   2          4.58          6.45         2.41 o                         
   2  18   2         31.09         38.81         4.36 o                         
   3  18   2         55.55         67.78         5.69 o                         
   4  18   2         45.82         53.95         6.45 o                         
   5  18   2         21.78         29.58         4.02 o                         
   6  18   2          7.96         12.13         4.55 o                         
   7  18   2         49.79         81.53         9.10 o                         
   0  19   2         62.48         71.67         8.34 o                         
   1  19   2          2.89          3.57         2.27 o                         
   2  19   2         40.53         48.54         4.83 o                         
   3  19   2         11.82         17.26         3.61 o                         
   4  19   2         18.51         18.99         3.75 o                         
   5  19   2         25.87         42.09        11.00 o                         
   0  20   2         60.54        114.14        12.13 o                         
   1  20   2         33.58         47.02         7.20 o                         
   2  20   2         10.20         13.65         4.55 o                         
   3  20   2         25.41         27.68         6.45 o                         
   4   0   3        552.78        562.31        21.99 o                         
   6   0   3       1675.75       1876.44        72.05 o                         
   8   0   3        553.83        498.98        20.10 o                         
  10   0   3         75.07         75.08         4.17 o                         
  12   0   3         66.23         64.43         3.98 o                         
  14   0   3         96.14         85.49         4.89 o                         
  16   0   3         70.63         63.71         4.57 o                         
   2   1   3         31.91         31.09         3.41 o                         
   3   1   3       1193.75       1224.77        55.48 o                         
   4   1   3        191.44        187.33         5.63 o                         
   5   1   3        772.13        802.02        18.24 o                         
   6   1   3        195.71        219.14         6.70 o                         
   7   1   3        953.86        928.94        25.87 o                         
   8   1   3          7.41          8.73         0.91 o                         
   9   1   3        526.55        495.22        12.51 o                         
  10   1   3        135.82        140.07         4.78 o                         
  11   1   3        315.24        283.30         7.50 o                         
  12   1   3        503.12        468.54        14.61 o                         
  13   1   3        252.23        238.94         7.44 o                         
  14   1   3         49.74         46.23         3.03 o                         
  15   1   3         43.33         44.47         2.61 o                         
  16   1   3         95.26         90.91         3.82 o                         
  17   1   3         33.68         28.93         2.54 o                         
   1   2   3       1248.70       1205.48        45.28 o                         
   2   2   3        223.10        227.39         7.91 o                         
   3   2   3       1004.94        994.76        32.50 o                         
   4   2   3        486.51        539.31        10.53 o                         
   5   2   3        755.66        812.52        15.38 o                         
   6   2   3        326.73        337.47         8.60 o                         
   7   2   3        979.25        981.14        21.21 o                         
   8   2   3         10.76          9.91         1.00 o                         
   9   2   3        231.76        248.24         6.55 o                         
  10   2   3         90.86         87.82         4.26 o                         
  11   2   3       1082.19       1031.13        36.88 o                         
  12   2   3         37.09         34.88         2.00 o                         
  13   2   3        167.20        160.16        10.63 o                         
  14   2   3        197.89        168.59        11.38 o                         
  15   2   3         41.35         39.95         2.46 o                         
  16   2   3          2.62          0.94         1.02 o                         
  17   2   3          5.89          6.29         1.46 o                         
   1   3   3         77.80         75.26         3.18 o                         
   2   3   3        246.97        238.75         5.43 o                         
   3   3   3         97.33        116.26         2.67 o                         
   4   3   3        111.67        106.14         2.67 o                         
   5   3   3          6.42          6.41         0.57 o                         
   6   3   3         22.96         31.86         1.46 o                         
   7   3   3         14.25         11.96         1.01 o                         
   8   3   3        291.69        307.27         7.70 o                         
   9   3   3        486.70        478.54        17.94 o                         
  10   3   3         24.83         24.67         1.52 o                         
  11   3   3        199.13        186.02         9.66 o                         
  12   3   3          9.32          9.19         1.25 o                         
  13   3   3         21.92         21.70         1.85 o                         
  14   3   3        123.18        116.00         7.07 o                         
  15   3   3         32.63         33.80         2.34 o                         
  16   3   3         24.19         26.64         3.20 o                         
  17   3   3         19.06         19.72         3.03 o                         
   1   4   3       4047.03       4295.92       191.49 o                         
   2   4   3       1388.50       1453.73        57.44 o                         
   3   4   3        217.12        245.62         5.84 o                         
   4   4   3         13.26         13.57         0.79 o                         
   5   4   3        628.12        701.84        13.40 o                         
   6   4   3        135.12        147.88         4.13 o                         
   7   4   3          6.24          5.58         0.76 o                         
   8   4   3          6.59         10.38         1.00 o                         
   9   4   3         49.55         53.38         2.93 o                         
  10   4   3         17.32         16.38         1.37 o                         
  11   4   3         34.95         29.44         1.86 o                         
  12   4   3         19.29         21.67         1.79 o                         
  13   4   3         97.73         89.61         9.18 o                         
  14   4   3         67.16         57.30        10.62 o                         
  15   4   3         38.26         42.24         6.83 o                         
  16   4   3         29.59         22.65         5.88 o                         
  17   4   3          0.74          3.03         2.65 o                         
   1   5   3        143.68        169.09         7.50 o                         
   2   5   3         84.05        108.64         3.93 o                         
   3   5   3        904.93        985.99        24.70 o                         
   4   5   3        111.52        116.83         3.05 o                         
   5   5   3        374.90        429.60         8.62 o                         
   6   5   3        473.42        496.29        11.35 o                         
   7   5   3        230.13        253.09         6.53 o                         
   8   5   3        238.03        254.66         6.61 o                         
   9   5   3        179.31        172.30         5.07 o                         
  10   5   3        123.89        125.66        11.14 o                         
  11   5   3        372.97        341.83        36.86 o                         
  12   5   3         86.99         84.25        10.89 o                         
  13   5   3        106.50        101.78        11.85 o                         
  14   5   3         28.86         26.18         3.79 o                         
  15   5   3         10.78         12.19         2.19 o                         
  16   5   3         13.12         12.24         2.19 o                         
  17   5   3         17.91         25.41        11.38 o                         
   1   6   3        176.72        217.64        12.26 o                         
   2   6   3        552.85        629.80        29.06 o                         
   3   6   3        488.31        583.57        17.98 o                         
   4   6   3         33.41         45.46         2.02 o                         
   5   6   3        447.38        546.20        12.45 o                         
   6   6   3         97.71        111.45         4.93 o                         
   7   6   3        653.69        726.57        19.43 o                         
   8   6   3        362.23        420.71        12.50 o                         
   9   6   3          7.07          8.06         1.37 o                         
  10   6   3        153.25        148.85        20.95 o                         
  11   6   3        146.72        143.43        16.87 o                         
  12   6   3        515.32        520.13        62.57 o                         
  13   6   3         39.51         35.97         7.70 o                         
  14   6   3         11.76          6.93         2.09 o                         
  15   6   3          4.05          6.20         1.81 o                         
  16   6   3         53.53         53.89         7.39 o                         
   1   7   3        115.98        136.09         9.30 o                         
   2   7   3         20.68         20.23         1.65 o                         
   3   7   3         16.91         21.08         1.52 o                         
   4   7   3        124.84        136.50         4.18 o                         
   5   7   3        121.72        150.71         4.45 o                         
   6   7   3        185.31        197.95         6.84 o                         
   7   7   3        309.53        344.89        10.50 o                         
   8   7   3        108.01        123.56         8.47 o                         
   9   7   3         39.76         39.83         3.93 o                         
  10   7   3         76.00         78.44        10.92 o                         
  11   7   3        168.46        169.92        23.03 o                         
  12   7   3         63.60         61.52        10.26 o                         
  13   7   3         71.87         66.77        13.58 o                         
  14   7   3         45.14         39.80         7.77 o                         
  15   7   3          0.92         -0.84         1.10 o                         
  16   7   3         50.10         52.78         8.72 o                         
   1   8   3        368.68        396.41        29.34 o                         
   2   8   3         10.92         15.55         1.96 o                         
   3   8   3        184.75        196.65         5.42 o                         
   4   8   3        115.38        142.02         4.33 o                         
   5   8   3        407.15        459.41        14.45 o                         
   6   8   3        110.55        126.66         5.02 o                         
   7   8   3        112.87        124.64         5.07 o                         
   8   8   3        107.55        119.93         6.28 o                         
   9   8   3         68.77         81.41         7.98 o                         
  10   8   3          0.51          1.16         1.03 o                         
  11   8   3        164.92        160.87        25.61 o                         
  12   8   3         21.93         20.19         4.63 o                         
  13   8   3         72.39         71.33        13.58 o                         
  14   8   3         98.40         86.21        21.61 o                         
  15   8   3         27.07         21.82         7.39 o                         
  16   8   3         10.72         15.55         8.34 o                         
   1   9   3        323.77        386.15        27.76 o                         
   2   9   3        369.85        454.11        36.94 o                         
   3   9   3        109.12        131.48         5.83 o                         
   4   9   3         40.42         54.07         2.46 o                         
   5   9   3        191.68        224.97         6.13 o                         
   6   9   3        123.13        158.54        12.25 o                         
   7   9   3         31.33         31.92         2.93 o                         
   8   9   3        211.00        256.70        15.01 o                         
   9   9   3         49.05         56.45         3.59 o                         
  10   9   3        117.02        128.85        17.98 o                         
  11   9   3         34.40         33.06         4.72 o                         
  12   9   3          8.04          7.53         3.05 o                         
  13   9   3        107.17        111.99        16.68 o                         
  14   9   3         31.60         31.52         5.69 o                         
  15   9   3         17.93         14.91         5.69 o                         
   1  10   3        128.02        141.78        10.38 o                         
   2  10   3        194.34        259.90        12.37 o                         
   3  10   3        367.89        446.27        17.19 o                         
   4  10   3        252.92        288.30        12.37 o                         
   5  10   3        198.36        217.86         6.01 o                         
   6  10   3         77.07        101.55         4.63 o                         
   7  10   3        147.33        168.87        10.57 o                         
   8  10   3        241.95        283.42        18.64 o                         
   9  10   3         54.41         52.04         5.25 o                         
  10  10   3         69.22         75.63         7.83 o                         
  11  10   3         28.99         28.48         3.48 o                         
  12  10   3         19.25         15.10         4.49 o                         
  13  10   3         26.55         27.50         4.78 o                         
  14  10   3          4.51          2.61         1.46 o                         
  15  10   3          0.19          0.38         4.93 o                         
   1  11   3         13.26         17.11         2.17 o                         
   2  11   3        138.81        172.75        10.07 o                         
   3  11   3          8.22          9.85         1.48 o                         
   4  11   3         26.62         38.97         2.25 o                         
   5  11   3         56.20         69.04         3.76 o                         
   6  11   3         53.61         59.76         3.99 o                         
   7  11   3        157.50        195.49        13.09 o                         
   8  11   3         45.81         50.50         3.19 o                         
   9  11   3        173.34        192.18        20.47 o                         
  10  11   3         23.46         31.65         3.98 o                         
  11  11   3         22.87         19.50         4.16 o                         
  12  11   3         48.60         50.37         9.58 o                         
  13  11   3          9.88          8.24         2.79 o                         
  14  11   3          3.87          6.31         2.13 o                         
   1  12   3         20.40         21.43         2.68 o                         
   2  12   3         95.50        118.48         4.04 o                         
   3  12   3         25.82         31.13         2.06 o                         
   4  12   3        257.91        302.85        13.55 o                         
   5  12   3        206.21        249.93         9.66 o                         
   6  12   3         65.69         80.24         6.49 o                         
   7  12   3         61.77         74.24         3.98 o                         
   8  12   3        281.13        319.72        27.01 o                         
   9  12   3         55.44         62.73         8.63 o                         
  10  12   3         29.45         36.01         2.94 o                         
  11  12   3         15.38         21.50         4.05 o                         
  12  12   3         81.93         93.89        16.03 o                         
  13  12   3         15.37         18.60         4.11 o                         
   1  13   3         62.90         69.57         5.41 o                         
   2  13   3          6.42          7.51         1.38 o                         
   3  13   3         51.71         69.30         3.22 o                         
   4  13   3        259.91        330.70        18.19 o                         
   5  13   3         79.52        110.51         6.95 o                         
   6  13   3         95.76        121.14         8.62 o                         
   7  13   3        137.90        173.41        14.17 o                         
   8  13   3        353.49        454.36        36.35 o                         
   9  13   3         35.79         50.07         8.13 o                         
  10  13   3         74.82         85.33        11.08 o                         
  11  13   3         30.76         33.19         6.75 o                         
  12  13   3         32.41         33.69         9.04 o                         
  13  13   3          0.67          1.05         3.76 o                         
   1  14   3        128.91        142.91         5.13 o                         
   2  14   3         34.46         48.34         2.69 o                         
   3  14   3        148.51        178.74        12.00 o                         
   4  14   3        202.07        299.48        16.79 o                         
   5  14   3        152.83        181.98        12.67 o                         
   6  14   3         31.58         33.79         2.84 o                         
   7  14   3         86.16        111.54         8.15 o                         
   8  14   3        194.30        260.00        46.83 o                         
   9  14   3         22.67         28.67         2.98 o                         
  10  14   3         10.75         11.19         2.00 o                         
  11  14   3         20.41         25.80         4.65 o                         
  12  14   3         17.23         19.13         4.88 o                         
   1  15   3         82.09         92.86         5.55 o                         
   2  15   3         46.67         47.39         2.92 o                         
   3  15   3         23.34         25.66         2.23 o                         
   4  15   3          2.57          4.34         1.38 o                         
   5  15   3         70.10        105.26        13.84 o                         
   6  15   3         26.29         37.64         4.18 o                         
   7  15   3         37.99         46.22         5.28 o                         
   8  15   3         28.40         36.34         4.93 o                         
   9  15   3          2.21          3.18         1.60 o                         
  10  15   3         47.09         61.09         7.95 o                         
  11  15   3         54.69         64.44        22.94 o                         
   1  16   3         23.12         28.85         2.48 o                         
   2  16   3         27.13         31.87         2.55 o                         
   3  16   3         30.95         35.89         2.57 o                         
   4  16   3         74.37         85.79         6.73 o                         
   5  16   3          1.87          5.46         1.89 o                         
   6  16   3         11.27         13.74         2.34 o                         
   7  16   3          3.44          5.05         1.73 o                         
   8  16   3        140.07        186.10        44.35 o                         
   9  16   3         16.35         24.42         2.85 o                         
  10  16   3          2.81          1.52         2.09 o                         
   1  17   3         58.54         90.80         5.99 o                         
   2  17   3         16.86         17.15         3.18 o                         
   3  17   3         20.71         21.32         2.28 o                         
   4  17   3        131.31        176.88        11.83 o                         
   5  17   3         37.74         55.41         7.58 o                         
   6  17   3          4.89          8.59         2.28 o                         
   7  17   3          3.06          4.33         2.84 o                         
   8  17   3        105.33        145.53        32.02 o                         
   1  18   3          3.06          3.44         2.27 o                         
   2  18   3        109.44        145.07         8.15 o                         
   3  18   3          9.90         15.08         3.18 o                         
   4  18   3          8.78         14.33         3.55 o                         
   5  18   3         16.15         30.34         6.45 o                         
   6  18   3         18.56         36.78        11.00 o                         
   1  19   3          7.08          9.10         2.95 o                         
   2  19   3         72.81        119.91        13.46 o                         
   3  19   3          4.00          4.42         3.02 o                         
   4   0   4        581.45        589.19        23.51 o                         
   6   0   4        277.53        291.56        12.13 o                         
   8   0   4        140.98        142.58         6.83 o                         
  10   0   4        101.61         80.77         4.55 o                         
  12   0   4        231.63        208.58        10.24 o                         
  14   0   4        390.21        349.64        13.68 o                         
  16   0   4         61.44         59.43         4.26 o                         
   2   1   4        779.90        749.21        34.89 o                         
   3   1   4        121.43        103.18         4.91 o                         
   4   1   4         23.33         23.89         1.34 o                         
   5   1   4         64.39         68.62         2.86 o                         
   6   1   4        451.16        474.68        13.54 o                         
   7   1   4         34.03         31.66         1.61 o                         
   8   1   4         88.69         94.67         3.34 o                         
   9   1   4        290.00        259.25         7.29 o                         
  10   1   4        283.52        250.35         6.79 o                         
  11   1   4        103.35         95.27         3.41 o                         
  12   1   4        229.57        210.42         6.08 o                         
  13   1   4         37.11         33.33         1.94 o                         
  14   1   4          5.86          5.82         1.31 o                         
  15   1   4         27.75         26.44         2.15 o                         
  16   1   4          8.31          8.31         1.51 o                         
   0   2   4       1768.26       1881.75        76.60 o                         
   1   2   4       1138.66       1151.39        36.17 o                         
   2   2   4        155.75        165.24         6.39 o                         
   3   2   4        347.98        367.47        10.42 o                         
   4   2   4       1106.47       1167.41        27.20 o                         
   5   2   4         51.30         61.08         1.97 o                         
   6   2   4        122.28        127.23         3.78 o                         
   7   2   4        235.05        248.86         7.98 o                         
   8   2   4         29.30         31.18         1.63 o                         
   9   2   4        153.54        146.61         4.43 o                         
  10   2   4         71.35         67.35         2.72 o                         
  11   2   4         28.63         30.35         1.78 o                         
  12   2   4        330.06        302.77        12.14 o                         
  13   2   4        339.27        328.04        11.14 o                         
  14   2   4         74.91         65.26         4.30 o                         
  15   2   4          4.42          5.02         1.81 o                         
  16   2   4         18.35         17.36         2.40 o                         
   0   3   4       1665.87       1718.12        50.54 o                         
   1   3   4       2545.25       2471.65        77.00 o                         
   2   3   4        829.87        827.55        25.22 o                         
   3   3   4        619.55        633.32        17.33 o                         
   4   3   4         29.16         30.99         1.29 o                         
   5   3   4        618.24        643.84        15.62 o                         
   6   3   4        798.99        833.82        20.80 o                         
   7   3   4        499.60        535.04        13.73 o                         
   8   3   4        291.64        308.08         8.43 o                         
   9   3   4         96.39         90.96         3.20 o                         
  10   3   4         84.60         82.02         2.98 o                         
  11   3   4        153.37        126.87         5.96 o                         
  12   3   4         37.28         37.22         2.73 o                         
  13   3   4         92.52         82.82         6.93 o                         
  14   3   4          4.82          3.30         1.42 o                         
  15   3   4         59.68         58.92         5.50 o                         
  16   3   4          9.30         10.42         2.19 o                         
   0   4   4       1368.04       1385.89       130.99 o                         
   1   4   4        393.63        401.58        16.75 o                         
   2   4   4        612.74        635.00        17.86 o                         
   3   4   4        254.91        246.15         7.15 o                         
   4   4   4         27.01         33.78         1.36 o                         
   5   4   4         20.08         22.10         1.14 o                         
   6   4   4        417.20        454.09        13.79 o                         
   7   4   4         33.25         40.83         2.63 o                         
   8   4   4        126.16        130.75         5.26 o                         
   9   4   4         37.25         36.68         2.66 o                         
  10   4   4        453.09        465.29        24.03 o                         
  11   4   4        126.60        128.35         7.82 o                         
  12   4   4         77.98         63.69         5.63 o                         
  13   4   4         63.88         59.40         4.05 o                         
  14   4   4         34.37         32.58         2.76 o                         
  15   4   4          1.77          2.43         2.09 o                         
  16   4   4         29.78         27.98         3.25 o                         
   0   5   4        369.20        399.66        36.97 o                         
   1   5   4       1438.49       1521.38        71.80 o                         
   2   5   4         78.87         79.38         3.68 o                         
   3   5   4        182.65        199.79         5.42 o                         
   4   5   4         95.54        117.14         4.38 o                         
   5   5   4         21.01         21.26         1.99 o                         
   6   5   4        153.51        169.59         6.25 o                         
   7   5   4         80.60         86.58         4.07 o                         
   8   5   4         86.49         90.77         4.34 o                         
   9   5   4        120.42        122.83         5.61 o                         
  10   5   4         85.50         88.70         4.50 o                         
  11   5   4         23.71         21.41         2.39 o                         
  12   5   4         20.95         17.93         2.66 o                         
  13   5   4        118.02        106.07        14.41 o                         
  14   5   4         20.92         20.21         3.10 o                         
  15   5   4          8.07          6.31         1.82 o                         
  16   5   4         18.29         14.77         3.60 o                         
   0   6   4         76.64         82.13         8.53 o                         
   1   6   4         18.58         15.94         1.93 o                         
   2   6   4        505.26        547.12        30.42 o                         
   3   6   4        706.07        789.71        38.31 o                         
   4   6   4        381.71        459.09        11.16 o                         
   5   6   4         35.15         44.28         2.85 o                         
   6   6   4        175.13        200.04         7.21 o                         
   7   6   4        152.26        178.12         6.65 o                         
   8   6   4         79.43         92.18         4.43 o                         
   9   6   4         51.63         60.50         3.60 o                         
  10   6   4        224.58        234.50        12.02 o                         
  11   6   4         38.29         35.79         3.00 o                         
  12   6   4         71.49         66.57         6.21 o                         
  13   6   4         65.30         66.60         9.77 o                         
  14   6   4         14.92         15.30         2.07 o                         
  15   6   4          4.72          5.40         1.83 o                         
   0   7   4       3078.77       3298.01       361.71 o                         
   1   7   4        591.45        646.96        51.39 o                         
   2   7   4         30.46         31.99         2.38 o                         
   3   7   4        169.65        171.97         6.80 o                         
   4   7   4        367.45        432.46        12.10 o                         
   5   7   4        524.40        620.52        17.11 o                         
   6   7   4        157.10        189.18         6.96 o                         
   7   7   4         84.55        102.35         4.67 o                         
   8   7   4        199.36        220.79         8.11 o                         
   9   7   4        248.60        286.63        15.19 o                         
  10   7   4         14.30         12.41         1.75 o                         
  11   7   4        105.72        121.03        12.14 o                         
  12   7   4         54.45         56.00         4.50 o                         
  13   7   4          0.09          0.82         1.36 o                         
  14   7   4         10.95         11.94         2.06 o                         
  15   7   4         28.41         29.76         3.26 o                         
   0   8   4        607.87        645.58       105.59 o                         
   1   8   4        355.51        355.80        26.54 o                         
   2   8   4         34.67         40.22         3.39 o                         
   3   8   4         12.94         15.98         1.63 o                         
   4   8   4        380.04        434.66        14.79 o                         
   5   8   4         14.66         14.92         1.71 o                         
   6   8   4         28.03         24.73         2.30 o                         
   7   8   4        385.77        439.27        13.47 o                         
   8   8   4        291.54        342.02        11.16 o                         
   9   8   4        156.76        158.51        13.05 o                         
  10   8   4         57.03         57.96         3.63 o                         
  11   8   4         28.73         32.47         3.01 o                         
  12   8   4        180.25        192.87        21.29 o                         
  13   8   4          4.06          3.10         1.38 o                         
  14   8   4         23.57         20.14         5.80 o                         
  15   8   4          6.25         11.76         7.58 o                         
   0   9   4        858.97        934.09       128.15 o                         
   1   9   4        365.28        385.05        35.63 o                         
   2   9   4         42.47         51.55         3.57 o                         
   3   9   4        249.14        297.07        13.85 o                         
   4   9   4        895.14       1058.35        39.14 o                         
   5   9   4         49.85         57.44         3.65 o                         
   6   9   4        148.34        194.14         8.66 o                         
   7   9   4        281.07        336.61        11.42 o                         
   8   9   4         32.59         36.28         3.16 o                         
   9   9   4         25.44         28.06         2.89 o                         
  10   9   4         42.48         45.85         6.80 o                         
  11   9   4          8.84         12.28         2.03 o                         
  12   9   4         34.68         36.82         3.30 o                         
  13   9   4         52.88         51.42         7.99 o                         
  14   9   4          7.09          8.52         1.75 o                         
   0  10   4          0.90          0.76         1.61 o                         
   1  10   4         18.28         22.40         2.26 o                         
   2  10   4         18.58         20.87         2.95 o                         
   3  10   4        123.84        144.38         5.91 o                         
   4  10   4        173.62        208.93         6.26 o                         
   5  10   4        337.83        386.17        26.59 o                         
   6  10   4       1099.90       1313.20        51.24 o                         
   7  10   4        143.60        185.92         8.06 o                         
   8  10   4         83.24        108.51         5.26 o                         
   9  10   4         22.09         25.55         2.85 o                         
  10  10   4         24.19         28.87         3.94 o                         
  11  10   4         15.03         18.67         3.11 o                         
  12  10   4         14.18         18.84         4.23 o                         
  13  10   4         38.39         46.14         4.53 o                         
  14  10   4         12.81         17.79         5.26 o                         
   0  11   4        145.55        146.01        20.86 o                         
   1  11   4          9.78         12.36         2.33 o                         
   2  11   4        180.24        210.68        12.09 o                         
   3  11   4        236.42        290.24        12.75 o                         
   4  11   4          3.22          2.55         1.07 o                         
   5  11   4        213.35        263.39        17.85 o                         
   6  11   4        373.78        472.46        21.72 o                         
   7  11   4        134.72        169.55         9.84 o                         
   8  11   4         51.92         53.83         4.29 o                         
   9  11   4         20.98         23.73         2.84 o                         
  10  11   4        107.90        130.91         7.26 o                         
  11  11   4         15.79         16.47         2.37 o                         
  12  11   4         36.12         40.29         6.59 o                         
  13  11   4          8.97         10.47         2.32 o                         
   0  12   4        872.53       1172.73        50.43 o                         
   1  12   4         53.18         69.03         4.64 o                         
   2  12   4        150.80        190.10        13.07 o                         
   3  12   4        137.85        168.91        10.89 o                         
   4  12   4        206.18        264.79        12.01 o                         
   5  12   4        160.28        190.87        14.95 o                         
   6  12   4        228.73        308.53        29.01 o                         
   7  12   4         15.56         23.38         2.59 o                         
   8  12   4        211.94        260.40        11.96 o                         
   9  12   4        205.00        267.04        15.76 o                         
  10  12   4         17.74         17.11         2.59 o                         
  11  12   4         76.44         98.85        17.19 o                         
  12  12   4         34.04         36.47         5.52 o                         
  13  12   4         49.09         78.87        10.62 o                         
   0  13   4        225.46        319.62        17.82 o                         
   1  13   4         49.51         74.50         5.18 o                         
   2  13   4         97.86        126.92         5.58 o                         
   3  13   4        241.33        299.97        13.06 o                         
   4  13   4        152.83        199.56        11.27 o                         
   5  13   4         65.34         78.00         5.12 o                         
   6  13   4         74.73         94.94         8.15 o                         
   7  13   4        105.15        134.30        12.89 o                         
   8  13   4         80.20        103.02         5.78 o                         
   9  13   4        100.37        121.83        13.11 o                         
  10  13   4         27.21         32.95         5.01 o                         
  11  13   4         12.02         13.43         2.34 o                         
  12  13   4        110.84        182.01        15.17 o                         
   0  14   4         19.75         19.72         4.55 o                         
   1  14   4         33.26         32.60         3.13 o                         
   2  14   4         17.86         23.34         2.99 o                         
   3  14   4         23.60         26.68         2.32 o                         
   4  14   4         70.35         94.75         7.59 o                         
   5  14   4        155.27        221.31        21.23 o                         
   6  14   4         92.64        120.52         9.19 o                         
   7  14   4          8.49         13.25         2.18 o                         
   8  14   4         67.39         91.93         8.54 o                         
   9  14   4         37.62         55.13         5.06 o                         
  10  14   4         35.07         57.02         7.03 o                         
  11  14   4          7.85         12.13         6.45 o                         
   0  15   4        143.09        226.34        14.41 o                         
   1  15   4         50.38         71.79         3.82 o                         
   2  15   4         10.99         17.82         2.25 o                         
   3  15   4         16.02         21.84         2.31 o                         
   4  15   4          4.00          4.62         1.59 o                         
   5  15   4          1.63          0.42         1.32 o                         
   6  15   4         33.24         43.61         3.68 o                         
   7  15   4          7.40         11.19         2.21 o                         
   8  15   4         33.23         41.78         3.73 o                         
   9  15   4         31.49         44.72         3.80 o                         
  10  15   4         43.02         52.33         7.20 o                         
   0  16   4        107.33        138.61        12.13 o                         
   1  16   4          7.69          7.20         1.73 o                         
   2  16   4          6.21          6.38         1.69 o                         
   3  16   4          8.78         13.18         2.04 o                         
   4  16   4         31.87         45.71         3.95 o                         
   5  16   4         87.00        118.30        16.87 o                         
   6  16   4         32.81         50.29         3.97 o                         
   7  16   4        124.69        186.55        30.32 o                         
   8  16   4         16.18         22.54         3.05 o                         
   0  17   4        114.27        168.64        19.32 o                         
   1  17   4         45.80         55.88         7.47 o                         
   2  17   4         28.28         44.46         3.37 o                         
   3  17   4        126.34        182.29        10.16 o                         
   4  17   4         99.13        159.92        21.78 o                         
   5  17   4         33.88         53.75         4.29 o                         
   6  17   4         30.02         43.91         5.50 o                         
   7  17   4         68.33         97.45         7.20 o                         
   0  18   4         49.10         78.49         8.72 o                         
   1  18   4          1.62          2.28         2.37 o                         
   2  18   4         58.79         82.94         9.05 o                         
   3  18   4         75.71        112.51        12.32 o                         
   4  18   4         77.21        111.86         7.58 o                         
   5  18   4         70.09        108.45         7.58 o                         
   4   0   5        599.17        643.04        25.41 o                         
   6   0   5         15.57         20.48         1.90 o                         
   8   0   5         78.24         80.01         4.55 o                         
  10   0   5        167.37        148.64         7.20 o                         
  12   0   5        125.14        114.20         5.14 o                         
  14   0   5         55.98         54.53         3.62 o                         
   2   1   5         78.87         80.39         7.58 o                         
   3   1   5        103.28        101.82         3.49 o                         
   4   1   5        217.60        232.23         6.96 o                         
   5   1   5        236.03        262.11         7.91 o                         
   6   1   5          3.05          2.12         0.76 o                         
   7   1   5        284.96        290.82         8.85 o                         
   8   1   5        136.59        140.26         9.10 o                         
   9   1   5        145.41        141.62         4.59 o                         
  10   1   5        105.61         92.09         3.32 o                         
  11   1   5        344.93        308.72         8.30 o                         
  12   1   5        106.53        103.67         4.11 o                         
  13   1   5         54.12         55.51         3.37 o                         
  14   1   5         58.23         44.70         3.02 o                         
  15   1   5         26.60         21.97         2.79 o                         
   1   2   5        731.68        716.64        25.47 o                         
   2   2   5         34.64         27.21         2.91 o                         
   3   2   5         86.02         91.43         3.66 o                         
   4   2   5        202.36        207.55         8.69 o                         
   5   2   5         28.07         32.10         1.68 o                         
   6   2   5         34.90         37.43         2.32 o                         
   7   2   5         16.18         15.03         1.25 o                         
   8   2   5         97.52         91.84         3.27 o                         
   9   2   5          5.93          6.10         1.37 o                         
  10   2   5         26.08         23.23         2.36 o                         
  11   2   5         11.99         13.60         2.01 o                         
  12   2   5         86.56         76.18         4.04 o                         
  13   2   5        137.77        125.39         5.84 o                         
  14   2   5         25.98         21.68         2.23 o                         
  15   2   5         12.45          7.27         1.83 o                         
   1   3   5        247.13        225.79         7.50 o                         
   2   3   5        132.12        127.50         5.15 o                         
   3   3   5        378.77        379.69         9.65 o                         
   4   3   5         53.37         54.35         1.96 o                         
   5   3   5         71.72         84.90         4.73 o                         
   6   3   5         93.75         90.81         4.31 o                         
   7   3   5        272.71        270.83        12.63 o                         
   8   3   5        111.88        125.38         5.44 o                         
   9   3   5         13.42         13.16         1.73 o                         
  10   3   5         46.84         40.74         3.02 o                         
  11   3   5        210.49        216.62        10.13 o                         
  12   3   5         24.50         25.89         2.70 o                         
  13   3   5          4.04          2.37         1.38 o                         
  14   3   5         16.39         14.86         2.08 o                         
  15   3   5         23.81         23.77         2.90 o                         
   1   4   5        232.54        223.05         7.49 o                         
   2   4   5        339.60        336.14         9.68 o                         
   3   4   5        364.96        375.36        12.49 o                         
   4   4   5        105.06        121.00         4.34 o                         
   5   4   5          5.17          4.86         1.30 o                         
   6   4   5         37.79         41.29         2.63 o                         
   7   4   5         97.09        102.91         4.67 o                         
   8   4   5         32.10         33.01         4.38 o                         
   9   4   5         89.79         90.29         4.45 o                         
  10   4   5         11.32         12.43         1.99 o                         
  11   4   5         41.26         42.64         3.71 o                         
  12   4   5         14.96         15.02         2.08 o                         
  13   4   5         32.34         33.39         3.48 o                         
  14   4   5          0.16         -0.90         1.05 o                         
  15   4   5          1.61          1.06         1.47 o                         
   1   5   5       1186.82       1200.26        44.49 o                         
   2   5   5        188.27        185.95         7.99 o                         
   3   5   5        332.96        360.34        12.16 o                         
   4   5   5         99.57        105.58         3.98 o                         
   5   5   5         90.77        107.90         4.82 o                         
   6   5   5        352.01        374.89        13.29 o                         
   7   5   5         43.06         50.45         3.23 o                         
   8   5   5        218.09        233.10         9.01 o                         
   9   5   5        211.59        242.47         8.84 o                         
  10   5   5        110.50        113.01         5.41 o                         
  11   5   5        145.49        138.88        10.08 o                         
  12   5   5        117.57        118.83         8.73 o                         
  13   5   5         25.75         21.78         2.71 o                         
  14   5   5         32.56         38.66         3.35 o                         
  15   5   5         17.79         14.41         3.03 o                         
   1   6   5        181.80        187.58         7.27 o                         
   2   6   5        695.57        716.29        43.49 o                         
   3   6   5        143.58        158.52         5.33 o                         
   4   6   5          8.64         11.75         1.66 o                         
   5   6   5        387.52        436.98        15.15 o                         
   6   6   5        253.08        295.13         9.95 o                         
   7   6   5        109.63        119.25         5.50 o                         
   8   6   5         65.89         65.48         3.90 o                         
   9   6   5         35.42         46.92         8.56 o                         
  10   6   5         99.45        111.58         5.36 o                         
  11   6   5         90.35         88.08         4.82 o                         
  12   6   5         87.71         94.48         5.17 o                         
  13   6   5         39.79         36.62         4.77 o                         
  14   6   5          0.91         -0.17         1.37 o                         
   1   7   5        216.24        235.41        17.46 o                         
   2   7   5         83.48         96.09         5.51 o                         
   3   7   5         70.85         84.35         3.54 o                         
   4   7   5         16.49         17.93         1.98 o                         
   5   7   5         63.75         84.28         5.12 o                         
   6   7   5          4.30          4.82         1.35 o                         
   7   7   5        119.26        145.72         6.28 o                         
   8   7   5         13.94         15.89         2.29 o                         
   9   7   5         88.11        101.28         5.12 o                         
  10   7   5         45.45         55.83         3.88 o                         
  11   7   5         58.02         70.24         4.89 o                         
  12   7   5         12.16         10.85         2.02 o                         
  13   7   5         12.64         16.12         2.40 o                         
  14   7   5         39.50         35.30         7.77 o                         
   1   8   5        170.17        198.56        14.38 o                         
   2   8   5        419.69        485.54        33.56 o                         
   3   8   5        178.08        208.98         7.14 o                         
   4   8   5         79.87        100.58         4.83 o                         
   5   8   5        236.05        284.73         9.82 o                         
   6   8   5        218.14        269.23         9.59 o                         
   7   8   5        318.23        382.78        12.43 o                         
   8   8   5         60.77         76.85         4.39 o                         
   9   8   5          1.22          1.27         1.39 o                         
  10   8   5          0.91          2.72         1.63 o                         
  11   8   5         66.77         70.17         8.04 o                         
  12   8   5         17.65         17.17         3.28 o                         
  13   8   5         30.05         22.82         5.52 o                         
  14   8   5         13.56         17.82         6.83 o                         
   1   9   5        653.97        695.86        54.29 o                         
   2   9   5        731.58        809.47        56.67 o                         
   3   9   5        357.57        434.09        19.87 o                         
   4   9   5         25.79         34.18         3.29 o                         
   5   9   5        653.28        785.30        23.61 o                         
   6   9   5        413.29        492.35        15.17 o                         
   7   9   5         68.91         78.69         4.69 o                         
   8   9   5        113.06        140.42         6.40 o                         
   9   9   5         37.62         43.53         3.59 o                         
  10   9   5         26.22         25.72         3.01 o                         
  11   9   5         56.24         64.07         4.28 o                         
  12   9   5         90.90        103.88         8.23 o                         
  13   9   5         62.81         73.11         6.18 o                         
   1  10   5        214.95        222.59        21.44 o                         
   2  10   5        432.18        548.36        52.25 o                         
   3  10   5        108.28        122.43         5.80 o                         
   4  10   5        186.13        228.85        11.92 o                         
   5  10   5        419.16        530.11        26.08 o                         
   6  10   5        100.80        131.40         6.66 o                         
   7  10   5         79.79         95.63         5.19 o                         
   8  10   5         36.90         49.58         3.80 o                         
   9  10   5         24.73         27.84         3.23 o                         
  10  10   5          0.34          1.91         1.67 o                         
  11  10   5         64.21         75.13         4.59 o                         
  12  10   5        105.35        120.61        11.52 o                         
  13  10   5         40.19         57.26        10.24 o                         
   1  11   5        112.00        131.60        10.23 o                         
   2  11   5        604.14        730.60        70.97 o                         
   3  11   5          4.63          5.52         1.41 o                         
   4  11   5        116.95        145.65        11.54 o                         
   5  11   5         33.31         32.60         3.57 o                         
   6  11   5         25.00         33.09         3.51 o                         
   7  11   5          7.41          7.35         1.93 o                         
   8  11   5        132.36        165.98         7.40 o                         
   9  11   5         70.63        101.65         5.57 o                         
  10  11   5          0.95          0.68         1.63 o                         
  11  11   5         11.74         15.89         3.49 o                         
  12  11   5          7.72         13.65         6.07 o                         
   1  12   5        106.53        125.52        11.53 o                         
   2  12   5         48.24         57.14         4.60 o                         
   3  12   5          1.15          1.36         1.26 o                         
   4  12   5         65.55         82.59         5.26 o                         
   5  12   5         21.06         24.51         3.18 o                         
   6  12   5        116.01        152.84         6.70 o                         
   7  12   5        111.54        155.40         6.96 o                         
   8  12   5        143.02        196.60        12.45 o                         
   9  12   5         24.57         31.55         3.50 o                         
  10  12   5         64.23         76.36         5.24 o                         
  11  12   5         18.44         31.09         7.96 o                         
   1  13   5         26.84         40.02         4.78 o                         
   2  13   5         68.85         80.97         4.00 o                         
   3  13   5          7.46          8.28         1.88 o                         
   4  13   5          7.15         11.82         2.16 o                         
   5  13   5         24.76         26.51         2.88 o                         
   6  13   5         21.45         27.42         3.11 o                         
   7  13   5          3.36          0.76         1.64 o                         
   8  13   5          1.81          3.45         1.90 o                         
   9  13   5         39.42         59.74         4.97 o                         
  10  13   5          6.66          7.20         2.37 o                         
   1  14   5         14.55         19.51         2.32 o                         
   2  14   5         28.87         36.18         2.79 o                         
   3  14   5         31.04         43.65         3.67 o                         
   4  14   5         64.21         81.52        10.01 o                         
   5  14   5         90.18        123.22        10.36 o                         
   6  14   5         20.96         33.35         3.57 o                         
   7  14   5         10.26         15.63         2.78 o                         
   8  14   5         21.82         37.12         3.91 o                         
   9  14   5          4.20          7.20         3.79 o                         
   1  15   5         45.43         64.23         7.92 o                         
   2  15   5        103.15        143.11         9.88 o                         
   3  15   5         72.63        118.71        14.22 o                         
   4  15   5         19.45         30.87         3.26 o                         
   5  15   5         70.13        107.81        10.57 o                         
   6  15   5         47.93         67.41        11.19 o                         
   7  15   5        136.74        203.40        14.16 o                         
   1  16   5        112.82        165.53         8.62 o                         
   2  16   5         63.19         88.33         4.74 o                         
   3  16   5         36.92         52.39         7.02 o                         
   4  16   5         22.21         29.18         8.15 o                         
   5  16   5         54.51         79.61         7.95 o                         
   6  16   5         66.12         98.59         7.20 o                         
   1  17   5          3.90          5.12         1.83 o                         
   2  17   5          5.44          6.14         1.96 o                         
   3  17   5         19.06         30.22         4.17 o                         
   4  17   5          6.50          7.58         2.65 o                         
   4   0   6        276.64        287.01        12.51 o                         
   6   0   6        427.00        461.82        19.34 o                         
   8   0   6         40.71         41.71         3.03 o                         
  10   0   6        237.85        233.55        12.89 o                         
  12   0   6         13.28         11.91         4.42 o                         
  14   0   6         11.57         12.22         5.25 o                         
   0   1   6        378.41        334.41        22.37 o                         
   3   1   6         32.56         33.21         1.88 o                         
   4   1   6         17.58         14.77         2.28 o                         
   5   1   6        139.89        153.21         5.09 o                         
   6   1   6         34.07         37.54         2.15 o                         
   7   1   6         42.82         42.47         3.41 o                         
   8   1   6         19.79         21.31         3.03 o                         
   9   1   6         61.91         61.57         3.61 o                         
  10   1   6         35.52         35.42         4.33 o                         
  11   1   6         53.12         48.80         3.36 o                         
  12   1   6         35.39         30.46         2.75 o                         
  13   1   6         11.10         11.00         3.10 o                         
  14   1   6         45.19         40.37         6.30 o                         
   0   2   6        228.27        201.31        15.93 o                         
   1   2   6         35.61         33.94         4.46 o                         
   2   2   6         22.82         16.79         3.45 o                         
   3   2   6         82.70         76.05         3.96 o                         
   4   2   6        188.09        175.52        11.07 o                         
   5   2   6        323.49        317.01        14.76 o                         
   6   2   6         43.65         48.12         3.39 o                         
   7   2   6         11.17         11.71         1.69 o                         
   8   2   6         48.94         56.26         3.53 o                         
   9   2   6         28.86         26.36         3.26 o                         
  10   2   6         10.45         12.19         2.00 o                         
  11   2   6        107.38         95.81         4.86 o                         
  12   2   6         76.22         65.64         3.99 o                         
  13   2   6         49.24         43.91         3.38 o                         
  14   2   6         54.28         48.87         3.49 o                         
   0   3   6         85.46        128.67         8.26 o                         
   1   3   6        288.98        238.96         9.60 o                         
   2   3   6        252.15        234.50         9.47 o                         
   3   3   6        164.26        173.47         7.97 o                         
   4   3   6        160.54        167.17        14.29 o                         
   5   3   6         88.04         87.48         6.05 o                         
   6   3   6          8.23          7.02         1.63 o                         
   7   3   6        144.04        144.04         8.57 o                         
   8   3   6        110.96        116.43         5.33 o                         
   9   3   6         39.65         36.38         3.40 o                         
  10   3   6        330.66        342.90        11.73 o                         
  11   3   6         32.15         29.92         3.03 o                         
  12   3   6          3.42          3.95         1.41 o                         
  13   3   6         45.59         38.90         4.24 o                         
  14   3   6         31.34         30.23         3.16 o                         
   0   4   6       1929.19       1834.83        56.17 o                         
   1   4   6       1216.72       1171.39        31.08 o                         
   2   4   6        163.37        159.58         7.66 o                         
   3   4   6        457.65        451.43        14.95 o                         
   4   4   6        220.57        215.22         7.82 o                         
   5   4   6         36.18         41.79         2.96 o                         
   6   4   6         23.61         22.78         2.35 o                         
   7   4   6        245.01        265.66        11.77 o                         
   8   4   6        327.03        328.26        11.25 o                         
   9   4   6         26.75         33.88         3.00 o                         
  10   4   6         49.24         46.10         3.35 o                         
  11   4   6         39.50         39.80         3.32 o                         
  12   4   6         15.34         13.98         2.35 o                         
  13   4   6         74.47         71.62         4.31 o                         
  14   4   6         21.70         20.24         2.84 o                         
   0   5   6       1422.12       1413.93        70.91 o                         
   1   5   6        294.54        309.58        11.43 o                         
   2   5   6         76.75         72.58         5.24 o                         
   3   5   6        409.40        415.35        16.66 o                         
   4   5   6        277.38        290.55         9.89 o                         
   5   5   6         48.76         49.39         3.21 o                         
   6   5   6        342.02        381.32        13.65 o                         
   7   5   6         74.05         79.20         4.44 o                         
   8   5   6         57.63         67.69         4.18 o                         
   9   5   6        136.42        155.20         6.75 o                         
  10   5   6          7.45         10.17         2.03 o                         
  11   5   6        152.71        162.26         6.97 o                         
  12   5   6         22.57         27.18         3.01 o                         
  13   5   6         41.57         37.99         3.39 o                         
   0   6   6        407.21        491.28        34.51 o                         
   1   6   6         29.32         34.00         3.84 o                         
   2   6   6          2.66          1.98         1.87 o                         
   3   6   6        229.93        267.05         9.22 o                         
   4   6   6        105.80        110.70         5.13 o                         
   5   6   6          6.07          6.40         1.64 o                         
   6   6   6        264.32        296.80        10.27 o                         
   7   6   6         27.88         30.02         2.64 o                         
   8   6   6         13.17         15.34         2.29 o                         
   9   6   6        126.91        156.39         6.85 o                         
  10   6   6         90.60        104.17         5.61 o                         
  11   6   6         17.34         18.56         2.69 o                         
  12   6   6         90.41         95.31         5.23 o                         
  13   6   6          3.31          1.23         1.44 o                         
   0   7   6         50.93         44.29         5.07 o                         
   1   7   6        193.44        214.59        11.26 o                         
   2   7   6         71.15         83.75         5.57 o                         
   3   7   6         83.62         89.45         4.56 o                         
   4   7   6         27.60         37.26         3.18 o                         
   5   7   6         22.25         23.15         2.59 o                         
   6   7   6         28.17         36.48         3.15 o                         
   7   7   6        165.62        194.04         8.99 o                         
   8   7   6         49.21         56.36         3.94 o                         
   9   7   6         32.30         30.05         3.33 o                         
  10   7   6         20.72         23.08         2.90 o                         
  11   7   6          0.69         -0.39         1.37 o                         
  12   7   6          5.35          5.17         1.72 o                         
  13   7   6         16.00         20.10        11.38 o                         
   0   8   6        108.79        120.11        13.84 o                         
   1   8   6         47.83         48.28         4.30 o                         
   2   8   6         20.47         27.18         3.64 o                         
   3   8   6         37.32         44.99         3.19 o                         
   4   8   6         93.23        114.68         5.39 o                         
   5   8   6        155.38        182.73         7.41 o                         
   6   8   6        148.60        182.19         7.46 o                         
   7   8   6        144.98        177.64         7.65 o                         
   8   8   6         20.14         20.13         2.82 o                         
   9   8   6         30.31         34.65         3.52 o                         
  10   8   6         39.50         49.81         3.91 o                         
  11   8   6         18.59         19.77         2.72 o                         
  12   8   6          5.87          7.75         2.43 o                         
   0   9   6        113.11        133.48        11.76 o                         
   1   9   6         31.84         40.73         4.15 o                         
   2   9   6         72.69         85.62         5.67 o                         
   3   9   6         97.99        120.57         5.43 o                         
   4   9   6         23.42         28.38         3.09 o                         
   5   9   6         84.27        108.13         5.44 o                         
   6   9   6        385.07        468.93        14.99 o                         
   7   9   6         55.67         69.00         4.47 o                         
   8   9   6         11.93         11.32         2.24 o                         
   9   9   6         50.06         63.77         4.42 o                         
  10   9   6          3.57          3.44         1.96 o                         
  11   9   6         15.31         20.52         2.93 o                         
   0  10   6        206.82        254.78        17.06 o                         
   1  10   6        120.30        133.94        13.03 o                         
   2  10   6         37.22         42.46         4.23 o                         
   3  10   6        214.78        251.10        13.20 o                         
   4  10   6        132.17        163.78         9.84 o                         
   5  10   6         51.63         57.12         4.05 o                         
   6  10   6         14.48         19.25         2.81 o                         
   7  10   6         12.08         12.81         2.28 o                         
   8  10   6          8.63          9.15         2.27 o                         
   9  10   6          6.32          8.39         2.24 o                         
  10  10   6         31.06         42.62         4.14 o                         
   0  11   6        169.52        242.27        16.68 o                         
   1  11   6          2.87          2.25         2.04 o                         
   2  11   6         44.53         48.59         5.25 o                         
   3  11   6        202.66        234.52        17.39 o                         
   4  11   6         48.09         66.34         4.31 o                         
   5  11   6         29.29         33.05         3.16 o                         
   6  11   6         64.16         89.72         7.20 o                         
   7  11   6          6.85          8.92         2.24 o                         
   8  11   6         32.07         41.59         4.08 o                         
   9  11   6         10.67         12.34         2.63 o                         
   0  12   6          7.65          8.34         4.55 o                         
   1  12   6          3.96          7.09         2.47 o                         
   2  12   6          7.81          7.46         1.81 o                         
   3  12   6         59.25         77.99         7.12 o                         
   4  12   6         34.64         47.23         4.03 o                         
   5  12   6         52.02         56.68         4.87 o                         
   6  12   6         49.01         60.32         4.37 o                         
   7  12   6         16.31         19.12         2.67 o                         
   8  12   6          1.89          4.80         2.13 o                         
   9  12   6         38.66         59.53        20.48 o                         
   0  13   6         32.06         50.05         7.96 o                         
   1  13   6         51.95         65.65         6.07 o                         
   2  13   6          0.66          1.39         1.33 o                         
   3  13   6          9.31         11.11         2.24 o                         
   4  13   6         20.35         24.39         3.04 o                         
   5  13   6         19.33         25.55         3.29 o                         
   6  13   6         52.77         65.55         4.67 o                         
   7  13   6          0.41          1.14         1.85 o                         
   0  14   6         78.50        122.48        11.76 o                         
   1  14   6         12.65         14.94         2.16 o                         
   2  14   6         30.25         45.48         3.57 o                         
   3  14   6          1.45          1.72         1.61 o                         
   4  14   6         43.87         62.49         4.97 o                         
   5  14   6         36.85         50.85         4.19 o                         
   6  14   6         18.60         23.09         3.48 o                         
   0  15   6          8.98         19.72         5.69 o                         
   1  15   6        112.58        154.58        15.05 o                         
   2  15   6         21.08         34.02         5.12 o                         
   3  15   6         66.70         99.95        11.00 o                         
   4  15   6          0.02         -0.21         1.61 o                         
   5  15   6         73.17         85.70        13.27 o                         
   0  16   6        219.67        317.46        49.86 o                         
   1  16   6        110.08        171.44        16.07 o                         
   2  16   6          4.75          7.58         5.69 o                         
   4   0   7          0.75          1.14         1.14 o                         
  10   0   7         10.70          7.68         3.90 o                         
  12   0   7         23.45         20.98         6.17 o                         
   1   1   7         21.06         19.34         6.83 o                         
   2   1   7         55.40         50.81         9.48 o                         
   3   1   7          8.74          8.12         1.79 o                         
   4   1   7        195.65        195.74        27.47 o                         
   5   1   7         16.51         15.30         2.28 o                         
   6   1   7         13.31         11.96         1.83 o                         
   7   1   7         12.05         14.60         1.96 o                         
   8   1   7         23.99         23.21         5.46 o                         
   9   1   7         11.53          8.30         3.83 o                         
  10   1   7         27.34         26.52         5.96 o                         
  11   1   7         18.85         17.47         5.26 o                         
  12   1   7         22.60         19.03         4.29 o                         
   1   2   7         91.76         67.93         5.88 o                         
   2   2   7        146.58        114.44         6.58 o                         
   3   2   7        325.21        315.03        13.93 o                         
   4   2   7        101.50        110.03         8.06 o                         
   5   2   7         65.28         65.31         5.38 o                         
   6   2   7         38.05         35.19         2.96 o                         
   7   2   7         57.17         64.00         6.68 o                         
   8   2   7         92.26        101.06         6.30 o                         
   9   2   7         43.85         49.44         6.20 o                         
  10   2   7         11.85         15.35         2.30 o                         
  11   2   7        105.98        100.57        10.09 o                         
  12   2   7        110.84        109.97        13.65 o                         
   1   3   7        831.14        692.60        24.80 o                         
   2   3   7        150.03        128.84         7.10 o                         
   3   3   7        229.48        209.64         7.84 o                         
   4   3   7         33.74         37.78         2.94 o                         
   5   3   7        197.00        201.73        15.10 o                         
   6   3   7         33.63         32.74         2.94 o                         
   7   3   7         30.93         35.09         5.68 o                         
   8   3   7        130.64        135.22        10.60 o                         
   9   3   7         65.69         69.04         6.08 o                         
  10   3   7          0.36          0.48         1.35 o                         
  11   3   7         46.78         53.61         3.92 o                         
  12   3   7         63.96         68.10         4.93 o                         
   1   4   7        356.94        316.25        14.21 o                         
   2   4   7        150.44        123.16         7.06 o                         
   3   4   7         13.82         10.80         1.94 o                         
   4   4   7         45.48         49.47         4.33 o                         
   5   4   7         33.63         31.18         2.64 o                         
   6   4   7        151.30        150.13         6.46 o                         
   7   4   7         32.82         35.31         2.99 o                         
   8   4   7        109.48        127.37         8.03 o                         
   9   4   7         18.72         24.98         5.98 o                         
  10   4   7         30.82         30.67         3.25 o                         
  11   4   7        154.59        151.15         6.87 o                         
  12   4   7         23.46         22.75         3.03 o                         
   1   5   7          0.55         -0.11         2.27 o                         
   2   5   7        176.97        177.35         9.15 o                         
   3   5   7        141.52        142.24         6.03 o                         
   4   5   7         13.61         20.04         2.52 o                         
   5   5   7          9.66         10.64         1.94 o                         
   6   5   7          7.49          9.24         1.94 o                         
   7   5   7         53.82         57.02         3.88 o                         
   8   5   7          6.71          5.65         1.68 o                         
   9   5   7         22.91         29.64         3.24 o                         
  10   5   7          1.78          1.16         1.40 o                         
  11   5   7         54.28         58.88         4.27 o                         
   1   6   7         17.66         19.24         4.02 o                         
   2   6   7        171.55        175.36        11.22 o                         
   3   6   7         15.32         14.71         2.41 o                         
   4   6   7         13.55         15.03         2.23 o                         
   5   6   7         55.04         62.96         4.11 o                         
   6   6   7          6.59          6.94         1.95 o                         
   7   6   7         58.26         61.81         4.20 o                         
   8   6   7         33.70         35.73         3.53 o                         
   9   6   7         29.26         33.36         3.33 o                         
  10   6   7         48.92         57.38         4.21 o                         
  11   6   7          5.57          6.45         2.28 o                         
   1   7   7         28.74         27.73         4.83 o                         
   2   7   7         82.52         89.15         8.15 o                         
   3   7   7        106.65        109.33         5.25 o                         
   4   7   7         13.12         16.15         2.34 o                         
   5   7   7        208.38        246.41         9.44 o                         
   6   7   7          2.83          5.88         1.90 o                         
   7   7   7        285.53        349.67        12.28 o                         
   8   7   7         11.19         12.62         2.55 o                         
   9   7   7         12.02         11.66         2.36 o                         
  10   7   7         31.98         34.35         3.58 o                         
   1   8   7        154.47        178.45        10.30 o                         
   2   8   7         23.57         23.17         5.18 o                         
   3   8   7        114.66        122.74         5.82 o                         
   4   8   7         48.20         54.51         3.87 o                         
   5   8   7        254.12        302.21        10.90 o                         
   6   8   7         28.76         42.07         3.77 o                         
   7   8   7         51.32         62.77         4.48 o                         
   8   8   7          9.36         10.74         2.28 o                         
   9   8   7         13.82         18.28         2.86 o                         
  10   8   7         85.47        104.28         7.96 o                         
   1   9   7         60.67         76.53         6.80 o                         
   2   9   7         34.35         43.23         8.34 o                         
   3   9   7         13.72         15.63         2.52 o                         
   4   9   7         67.32         79.22         4.84 o                         
   5   9   7         33.03         41.47         3.80 o                         
   6   9   7         24.37         31.03         3.46 o                         
   7   9   7         51.35         64.97         4.44 o                         
   8   9   7         47.66         60.76         4.74 o                         
   9   9   7          6.59          8.48         2.51 o                         
   1  10   7         10.83         16.31         3.88 o                         
   2  10   7         54.16         79.25        10.62 o                         
   3  10   7          8.30         10.46         2.19 o                         
   4  10   7          8.64         12.01         2.47 o                         
   5  10   7          9.83         12.07         2.30 o                         
   6  10   7          1.54          2.07         1.68 o                         
   7  10   7         43.49         52.27         4.44 o                         
   8  10   7         11.08         11.93         2.99 o                         
   1  11   7          4.47          8.73         4.07 o                         
   2  11   7         12.86         14.32         2.65 o                         
   3  11   7          0.91          0.00         1.33 o                         
   4  11   7         69.35         87.89         5.15 o                         
   5  11   7         48.03         57.95         4.18 o                         
   6  11   7         10.32         15.74         2.78 o                         
   7  11   7          4.82          7.67         5.33 o                         
   1  12   7          5.78          7.96         4.93 o                         
   2  12   7          5.79          6.26         1.79 o                         
   3  12   7          6.50          8.83         2.19 o                         
   4  12   7          7.10          8.48         2.19 o                         
   5  12   7         31.94         39.04         3.87 o                         
   6  12   7          2.94          8.34         6.83 o                         
   1  13   7         16.75         21.23         6.45 o                         
   2  13   7         38.48         54.59         4.63 o                         
   3  13   7         25.26         33.15         4.24 o                         
   4  13   7         33.37         45.95         7.37 o                         
   5  13   7          6.66          7.96         6.45 o                         
   1  14   7         58.55         82.29        11.00 o                         
   2  14   7          3.57          3.41         4.93 o                         
   4   0   8         69.89         58.78        11.38 o                         
   6   0   8         10.08          8.72         6.07 o                         
   8   0   8          8.94         11.21         4.27 o                         
   0   1   8         22.97         14.41         4.93 o                         
   1   1   8         19.69         14.03         4.93 o                         
   3   1   8         35.88         27.30         9.48 o                         
   4   1   8          5.93          3.46         3.07 o                         
   5   1   8         14.38         11.66         4.15 o                         
   6   1   8         23.45         18.05         4.80 o                         
   7   1   8          5.29          4.87         3.45 o                         
   8   1   8         11.06         10.24         3.90 o                         
   9   1   8         24.77         23.31         5.68 o                         
   0   2   8          6.29          3.03         3.79 o                         
   1   2   8         23.25         14.12         3.73 o                         
   2   2   8         45.05         31.47         6.83 o                         
   3   2   8          5.92          7.40         1.73 o                         
   4   2   8         11.58         12.16         1.98 o                         
   5   2   8         44.01         46.68         5.82 o                         
   6   2   8         96.57         73.64         7.83 o                         
   7   2   8         13.58         16.05         5.01 o                         
   8   2   8         12.55          9.53         3.90 o                         
   9   2   8          3.50          3.20         3.55 o                         
   0   3   8         11.40         11.00         4.93 o                         
   1   3   8          5.72          5.50         2.68 o                         
   2   3   8         28.96         28.82         7.20 o                         
   3   3   8         20.25         18.77         4.93 o                         
   4   3   8        109.82        103.76         8.82 o                         
   5   3   8         53.84         56.07         4.81 o                         
   6   3   8         64.55         71.63         6.87 o                         
   7   3   8          2.50          3.20         1.66 o                         
   8   3   8         21.63         20.08         5.61 o                         
   9   3   8        135.66        123.11        13.25 o                         
   0   4   8         56.01         48.54         7.96 o                         
   1   4   8        110.86         95.56        11.00 o                         
   2   4   8         47.93         37.54         7.96 o                         
   3   4   8         47.81         42.59         3.45 o                         
   4   4   8          8.64          9.43         1.97 o                         
   5   4   8         31.52         34.83         3.26 o                         
   6   4   8         32.03         36.97         3.35 o                         
   7   4   8        132.47        138.96        10.68 o                         
   8   4   8          3.56          3.12         1.90 o                         
   9   4   8         53.73         71.39        12.32 o                         
   0   5   8        562.69        518.32        29.20 o                         
   1   5   8         14.57         12.89         5.31 o                         
   2   5   8          3.74          2.65         3.79 o                         
   3   5   8          2.03          2.00         1.43 o                         
   4   5   8         88.93         89.35         4.95 o                         
   5   5   8          2.87          5.53         1.70 o                         
   6   5   8         42.14         49.15         4.43 o                         
   7   5   8         47.89         56.46         4.15 o                         
   8   5   8         81.05         88.19         7.20 o                         
   9   5   8         68.06         78.49         6.07 o                         
   0   6   8        144.67        139.54        13.27 o                         
   1   6   8         75.56         70.15         9.86 o                         
   2   6   8         13.43         11.38         5.31 o                         
   3   6   8        128.53        139.50         9.67 o                         
   4   6   8         40.52         43.21         3.55 o                         
   5   6   8         14.68         18.85         2.61 o                         
   6   6   8          0.24          0.20         1.38 o                         
   7   6   8          0.18          1.90         1.66 o                         
   8   6   8         12.01         13.57         3.79 o                         
   0   7   8         89.17         92.52        11.00 o                         
   1   7   8        116.47        107.31        12.13 o                         
   2   7   8         21.23         19.34         6.45 o                         
   3   7   8          1.77          2.46         1.44 o                         
   4   7   8         34.83         35.42         3.50 o                         
   5   7   8        188.36        213.06         8.81 o                         
   6   7   8         16.70         23.42         3.10 o                         
   7   7   8         82.69         91.17         5.51 o                         
   8   7   8         17.95         21.14         3.61 o                         
   0   8   8         46.99         61.43         9.10 o                         
   1   8   8         57.45         69.39         9.86 o                         
   2   8   8        156.31        163.81        15.17 o                         
   3   8   8          2.81          3.77         1.77 o                         
   4   8   8         16.10         14.20         2.74 o                         
   5   8   8          7.24          7.88         2.28 o                         
   6   8   8         20.15         24.03         2.91 o                         
   7   8   8         38.28         40.57        12.51 o                         
   0   9   8         93.22         98.59        11.38 o                         
   1   9   8         38.13         44.74         9.10 o                         
   2   9   8         48.48         54.30         4.41 o                         
   3   9   8        145.74        168.37        11.94 o                         
   4   9   8         26.22         36.73         4.03 o                         
   5   9   8         36.74         45.03         4.14 o                         
   6   9   8          7.41         12.89         8.34 o                         
   1  10   8          4.96          5.31         4.55 o                         
   2  10   8          9.71         10.44         2.41 o                         
   3  10   8         28.98         28.12         3.98 o                         
   4  10   8         52.82         79.63        11.38 o                         
   1  11   8         13.02         16.31         6.45 o                         
   2  11   8         15.30         22.75         7.20 o                         
   6   0   9          0.90          4.17         5.31 o                         
   1   1   9         16.36         12.51         5.31 o                         
   2   1   9          8.83         12.89         5.31 o                         
   3   1   9         18.92         16.68         6.07 o                         
   4   1   9          0.83          1.90         3.41 o                         
   5   1   9         14.16         11.00         4.70 o                         
   6   1   9          7.56          6.45         4.42 o                         
   1   2   9         57.38         42.47         7.96 o                         
   2   2   9         30.31         28.44         7.20 o                         
   3   2   9         42.81         39.44         7.96 o                         
   4   2   9         14.08          5.31         4.55 o                         
   5   2   9         13.20         14.41         6.07 o                         
   6   2   9         20.71         20.48         9.10 o                         
   1   3   9         57.88         43.99         8.34 o                         
   2   3   9         29.89         29.48         4.74 o                         
   3   3   9         95.86         83.42        11.00 o                         
   4   3   9         19.65         19.34         6.83 o                         
   5   3   9         51.48         50.05        11.38 o                         
   1   4   9          6.60          4.93         4.55 o                         
   2   4   9        149.25        142.89        14.22 o                         
   3   4   9         19.40         25.42         3.22 o                         
   4   4   9          6.99          7.96         2.09 o                         
   5   4   9          3.10          4.17         3.41 o                         
   1   5   9         69.44         62.95         9.48 o                         
   2   5   9         11.61         11.15         2.11 o                         
   3   5   9         23.98         22.89         3.08 o                         
   4   5   9          8.76         12.26         2.68 o                         
   1   6   9         23.14         20.86         6.83 o                         
   2   6   9         40.63         39.07         6.64 o                         
   3   6   9          5.41          8.82         2.29 o                         
   1   7   9         14.26         15.93         6.45 o                         
                                                                                
