# Supplementary material for: Three closely related 1-[(1,3-benzodioxol-5-yl)methyl]-4-(halobenzo­yl)piperazines: similar mol­ecular structures but different inter­molecular inter­actions
Source: Acta Crystallogr E Crystallogr Commun. 2019 Jan 11;75(Pt 2):202–7. doi: 10.1107/S2056989019000458 (PMC6362650; doi:10.1107/S2056989019000458)
Supplement: Supplementary file 4 [file e-75-00202-IIIsup4.hkl]

data_III                                                                        
_shelx_title ' m5cg'                                                            
_shelx_refln_list_code          4                                               
_shelx_F_calc_maximum      226.47                                               
_exptl_crystal_F_000       816.00                                               
_reflns_d_resolution_high  0.7713                                               
                                                                                
loop_                                                                           
 _space_group_symop_operation_xyz                                               
 'x, y, z'                                                                      
 '-x+1/2, y+1/2, -z+1/2'                                                        
 '-x, -y, -z'                                                                   
 'x-1/2, -y-1/2, z-1/2'                                                         
                                                                                
_cell_length_a    12.2889                                                       
_cell_length_b    12.3034                                                       
_cell_length_c    13.3667                                                       
_cell_angle_alpha  90.000                                                       
_cell_angle_beta  116.295                                                       
_cell_angle_gamma  90.000                                                       
                                                                                
_shelx_F_squared_multiplier     1.000                                           
                                                                                
loop_                                                                           
 _refln_index_h                                                                 
 _refln_index_k                                                                 
 _refln_index_l                                                                 
 _refln_F_squared_calc                                                          
 _refln_F_squared_meas                                                          
 _refln_F_squared_sigma                                                         
 _refln_observed_status                                                         
   2   0   0          0.22         -0.26         0.37 o                         
   4   0   0        472.98        431.05         5.84 o                         
   6   0   0        339.27        374.33         5.84 o                         
   8   0   0          6.07          3.64         0.86 o                         
  10   0   0        470.92        455.46        12.47 o                         
  12   0   0        344.93        365.60        12.47 o                         
  14   0   0          0.01          1.56         3.12 o                         
   1   1   0        551.00        603.49         9.87 o                         
   2   1   0       2323.78       2692.49       110.37 o                         
   3   1   0      18743.14      18791.98       183.81 o                         
   4   1   0       1937.77       2141.63        21.89 o                         
   5   1   0        352.77        383.21         3.94 o                         
   6   1   0       1061.81       1072.68         9.39 o                         
   7   1   0       1079.03       1043.45         9.45 o                         
   8   1   0          0.22          0.39         0.52 o                         
   9   1   0        293.20        279.76         4.87 o                         
  10   1   0        106.99        117.95         5.97 o                         
  11   1   0         43.84         34.80         3.11 o                         
  12   1   0          0.22          1.39         1.62 o                         
  13   1   0         49.57         47.36         4.04 o                         
  14   1   0         42.47         52.16         4.73 o                         
   0   2   0      11514.25      11485.87       224.38 o                         
   1   2   0        949.23       1176.30        17.39 o                         
   2   2   0       5192.78       5567.82       174.23 o                         
   3   2   0        187.13        261.82         7.25 o                         
   4   2   0        751.53        763.40         7.19 o                         
   5   2   0        369.04        382.40         3.96 o                         
   6   2   0          3.57          5.59         1.09 o                         
   7   2   0        182.49        179.98         3.60 o                         
   8   2   0          3.70          1.93         0.76 o                         
   9   2   0        573.34        559.23         7.67 o                         
  10   2   0        130.25        138.31         3.50 o                         
  11   2   0        202.89        208.66         6.05 o                         
  12   2   0         21.35         20.83         2.57 o                         
  13   2   0         93.77         95.21         4.95 o                         
  14   2   0          0.69         -0.52         2.60 o                         
   1   3   0       8187.57       8536.74        94.54 o                         
   2   3   0          0.35          0.26         0.78 o                         
   3   3   0       1032.95       1024.01        12.49 o                         
   4   3   0       3664.37       3678.19        63.13 o                         
   5   3   0        221.56        299.79         3.25 o                         
   6   3   0       1309.46       1289.95        11.05 o                         
   7   3   0        555.38        506.21        11.18 o                         
   8   3   0         71.01         79.24         2.49 o                         
   9   3   0         48.37         55.89         2.36 o                         
  10   3   0         29.56         29.80         1.98 o                         
  11   3   0        629.30        638.27        12.24 o                         
  12   3   0         11.51         10.13         2.20 o                         
  13   3   0          6.87          7.47         2.37 o                         
  14   3   0         13.59         12.98         3.64 o                         
   0   4   0        470.00        432.39         4.99 o                         
   1   4   0       1781.49       1836.66        36.72 o                         
   2   4   0          7.39         17.32         0.73 o                         
   3   4   0       2205.09       2218.83        20.39 o                         
   4   4   0       1062.42       1053.76        13.22 o                         
   5   4   0       1183.13       1066.00        18.07 o                         
   6   4   0        118.63        130.10         2.67 o                         
   7   4   0         40.18         35.06         1.68 o                         
   8   4   0       2458.81       2470.27        24.26 o                         
   9   4   0         39.66         31.98         1.95 o                         
  10   4   0        259.56        285.93         7.30 o                         
  11   4   0         90.36         97.36         3.34 o                         
  12   4   0          8.01          8.84         2.00 o                         
  13   4   0         93.94        113.46         5.47 o                         
   1   5   0        767.22        832.86         8.55 o                         
   2   5   0       4222.42       4208.49        44.43 o                         
   3   5   0        427.35        431.15         6.46 o                         
   4   5   0        298.25        371.34         6.24 o                         
   5   5   0       2137.11       2205.64        20.98 o                         
   6   5   0         47.82         54.36         1.83 o                         
   7   5   0        232.90        222.75         3.97 o                         
   8   5   0       1034.49       1019.47        11.66 o                         
   9   5   0          3.27          2.69         0.97 o                         
  10   5   0         84.08         84.36         3.16 o                         
  11   5   0         16.17         15.89         1.88 o                         
  12   5   0        141.09        155.80         5.61 o                         
  13   5   0          6.48          6.23         3.64 o                         
   0   6   0       5380.98       6148.53        57.98 o                         
   1   6   0       2761.04       2816.03        20.75 o                         
   2   6   0       1253.88       1363.71        14.80 o                         
   3   6   0        375.85        465.51         5.35 o                         
   4   6   0         10.73         14.10         1.47 o                         
   5   6   0       1263.00       1222.00        12.54 o                         
   6   6   0        167.70        152.94         3.13 o                         
   7   6   0        625.02        588.52         7.54 o                         
   8   6   0          8.98          7.27         1.62 o                         
   9   6   0          2.13          1.04         2.08 o                         
  10   6   0         68.19         66.31         3.84 o                         
  11   6   0        265.62        258.90         8.54 o                         
  12   6   0          7.69          4.06         2.00 o                         
  13   6   0         20.18         29.09         7.79 o                         
   1   7   0       4101.49       4071.97        53.06 o                         
   2   7   0         13.36         23.50         1.14 o                         
   3   7   0        474.58        463.98         5.85 o                         
   4   7   0          6.83          5.19         1.04 o                         
   5   7   0          0.04          6.23         2.08 o                         
   6   7   0          6.38          7.54         1.56 o                         
   7   7   0         50.54         41.12         3.38 o                         
   8   7   0         59.78         61.33         3.31 o                         
   9   7   0        379.70        393.41         8.42 o                         
  10   7   0          0.67         -1.10         1.82 o                         
  11   7   0          4.78          5.67         2.00 o                         
  12   7   0          0.02          0.09         2.00 o                         
   0   8   0        288.67        339.24        13.24 o                         
   1   8   0        279.01        264.11         3.59 o                         
   2   8   0        962.98        920.19        13.46 o                         
   3   8   0        343.32        367.15         5.26 o                         
   4   8   0        759.98        721.23        11.30 o                         
   5   8   0         18.26         17.15         3.06 o                         
   6   8   0        520.59        484.61         8.81 o                         
   7   8   0         74.54         69.33         4.16 o                         
   8   8   0       1151.64       1143.87        16.89 o                         
   9   8   0        569.37        559.80        10.63 o                         
  10   8   0          6.94         13.42         2.37 o                         
  11   8   0         46.01         37.63         3.47 o                         
  12   8   0         22.97         23.85         3.11 o                         
   1   9   0        471.53        449.47         7.12 o                         
   2   9   0        837.48        794.14        20.33 o                         
   3   9   0        356.64        360.81         6.93 o                         
   4   9   0         10.20          7.76         1.47 o                         
   5   9   0          5.06          4.21         1.36 o                         
   6   9   0       1912.43       1850.90        32.07 o                         
   7   9   0         42.81         40.15         3.27 o                         
   8   9   0         48.79         50.06         3.47 o                         
   9   9   0         29.73         31.60         2.94 o                         
  10   9   0          0.06          1.04         1.84 o                         
  11   9   0        390.46        408.37         9.69 o                         
   0  10   0          5.34          4.36         1.43 o                         
   1  10   0        175.06        164.27         8.55 o                         
   2  10   0        125.38        119.46         3.99 o                         
   3  10   0         60.40         59.00         3.18 o                         
   4  10   0        105.63        101.20        15.06 o                         
   5  10   0       1104.86       1104.52        17.59 o                         
   6  10   0         37.61         37.76         3.46 o                         
   7  10   0          0.86          1.04         1.86 o                         
   8  10   0         29.51         26.11         3.14 o                         
   9  10   0         41.07         45.04         5.97 o                         
  10  10   0        150.76        158.54         6.05 o                         
  11  10   0         49.30         60.25         7.27 o                         
   1  11   0          9.67         11.00         2.27 o                         
   2  11   0          7.93          7.06         1.76 o                         
   3  11   0        229.53        233.39         6.10 o                         
   4  11   0        311.96        327.09        12.21 o                         
   5  11   0         48.69         45.50         3.93 o                         
   6  11   0        228.45        219.75         7.21 o                         
   7  11   0        428.99        445.61        10.84 o                         
   8  11   0        145.52        136.31         6.44 o                         
   9  11   0         67.81         76.94         5.41 o                         
  10  11   0         16.29         25.97         5.71 o                         
   0  12   0        631.81        584.69        15.84 o                         
   1  12   0        982.81        903.72        13.48 o                         
   2  12   0          1.32          1.76         1.39 o                         
   3  12   0         41.70         51.94         3.70 o                         
   4  12   0         29.19         37.24         3.64 o                         
   5  12   0          7.55          7.67         2.86 o                         
   6  12   0          9.80         12.51         2.74 o                         
   7  12   0        118.56        116.64         6.05 o                         
   8  12   0          1.06          0.17         2.32 o                         
   9  12   0        164.03        171.92        19.74 o                         
   1  13   0          5.33          3.30         1.78 o                         
   2  13   0        397.17        353.93         8.75 o                         
   3  13   0          0.00         -0.22         1.73 o                         
   4  13   0        216.27        211.11        12.98 o                         
   5  13   0         33.64         34.91         7.79 o                         
   6  13   0        540.90        542.51        17.40 o                         
   7  13   0          1.61          0.17         2.32 o                         
   0  14   0        198.89        224.90        15.58 o                         
   1  14   0         78.33         88.97         7.69 o                         
   2  14   0         49.37         47.08         4.82 o                         
   3  14   0        243.28        238.08         9.61 o                         
   4  14   0         60.32         62.19         7.79 o                         
   5  14   0         36.52         35.60         4.07 o                         
   6  14   0          9.37         12.71         2.83 o                         
   1  15   0        130.33        141.19         9.36 o                         
   2  15   0         12.79         16.06         4.73 o                         
   3  15   0        172.19        197.06         8.02 o                         
   4  15   0         35.65         34.80         4.67 o                         
 -13   0   1        158.76        150.11         8.31 o                         
 -11   0   1       1049.97       1039.73        22.33 o                         
  -9   0   1       1423.16       1361.73        17.58 o                         
  -7   0   1         12.64         11.13         1.56 o                         
  -5   0   1       8706.45       9086.34       104.11 o                         
  -3   0   1        460.15        457.02         7.79 o                         
   1   0   1        934.75        819.28        10.46 o                         
   3   0   1      41478.45      41024.77       510.42 o                         
   5   0   1        393.52        311.57         4.87 o                         
   7   0   1       1319.18       1329.18        16.48 o                         
   9   0   1        127.92        129.85         6.23 o                         
  11   0   1        163.30        161.01         7.79 o                         
  13   0   1          0.55         -2.08         2.60 o                         
 -14   1   1         76.81         86.91         4.95 o                         
 -13   1   1          0.85          0.00         1.84 o                         
 -12   1   1        725.69        751.51        13.76 o                         
 -11   1   1        108.83         96.45         4.21 o                         
 -10   1   1         31.79         26.94         1.75 o                         
  -9   1   1         22.70         27.38         1.68 o                         
  -8   1   1         37.96         40.38         2.25 o                         
  -7   1   1        345.48        376.75         4.78 o                         
  -6   1   1         97.10        103.13         1.98 o                         
  -5   1   1       1905.75       1967.15        18.39 o                         
  -4   1   1         17.63         19.55         2.40 o                         
  -3   1   1       8108.11       8696.58       105.05 o                         
  -2   1   1        118.30        134.00         2.60 o                         
  -1   1   1       1655.02       1701.36        26.49 o                         
   0   1   1       2840.19       2763.76        23.13 o                         
   1   1   1        163.56        143.41         1.88 o                         
   2   1   1        949.87        900.76         8.48 o                         
   3   1   1       5964.43       6203.73        85.01 o                         
   4   1   1         17.66         12.98         0.86 o                         
   5   1   1       1019.58       1078.90        18.44 o                         
   6   1   1        874.02        948.13        33.38 o                         
   7   1   1         11.83          7.90         0.93 o                         
   8   1   1        370.30        359.02         5.34 o                         
   9   1   1        232.41        214.86         5.68 o                         
  10   1   1        100.93        100.51         5.19 o                         
  11   1   1        131.36        133.58         9.61 o                         
  12   1   1          0.23         -1.62         1.62 o                         
  13   1   1         10.49         13.01         2.57 o                         
 -14   2   1         57.81         59.14         4.58 o                         
 -13   2   1        196.60        203.44         6.79 o                         
 -12   2   1         47.83         38.44         3.31 o                         
 -11   2   1         24.02         18.90         5.19 o                         
 -10   2   1          0.17          0.78         1.30 o                         
  -9   2   1        139.34        132.31         3.19 o                         
  -8   2   1        170.91        162.34         6.19 o                         
  -7   2   1         77.08         77.84         1.67 o                         
  -6   2   1         20.69         43.21         1.22 o                         
  -5   2   1       2144.81       2353.78        26.57 o                         
  -4   2   1       1239.02       1291.76        13.29 o                         
  -3   2   1       5032.44       4906.40       115.15 o                         
  -2   2   1        640.82        583.28         5.70 o                         
  -1   2   1        622.05        678.10         5.11 o                         
   0   2   1      11149.07      11210.14       108.66 o                         
   1   2   1       2245.73       2313.88        22.41 o                         
   2   2   1      22516.31      22759.68       252.81 o                         
   3   2   1          0.08          1.04         0.52 o                         
   4   2   1       2085.25       1974.68        16.57 o                         
   5   2   1        539.31        491.81         4.87 o                         
   6   2   1         34.25         40.74         9.97 o                         
   7   2   1         62.17         72.85         3.22 o                         
   8   2   1          3.31          6.35         1.50 o                         
   9   2   1        255.23        254.66         5.58 o                         
  10   2   1          0.32         -0.45         1.25 o                         
  11   2   1        119.65        102.09         4.41 o                         
  12   2   1          3.69          1.56         1.84 o                         
  13   2   1         11.95         18.92         2.87 o                         
 -14   3   1         43.26         39.43         3.84 o                         
 -13   3   1         13.12         10.85         2.37 o                         
 -12   3   1         21.07         26.39         2.74 o                         
 -11   3   1        347.32        354.49         9.13 o                         
 -10   3   1        180.82        178.80         4.07 o                         
  -9   3   1         14.10         15.93         1.38 o                         
  -8   3   1         48.86         37.86         1.80 o                         
  -7   3   1       1008.39       1046.98        14.39 o                         
  -6   3   1        184.10        177.38         4.10 o                         
  -5   3   1        261.69        221.83         3.13 o                         
  -4   3   1       1660.10       1701.62        28.82 o                         
  -3   3   1        856.86        843.73         9.90 o                         
  -2   3   1        958.34        984.62        11.27 o                         
  -1   3   1       9552.74      10032.90        77.53 o                         
   0   3   1      17288.19      17876.19       166.11 o                         
   1   3   1        389.38        387.32         4.80 o                         
   2   3   1        443.02        447.87         5.83 o                         
   3   3   1        188.55        183.05         2.67 o                         
   4   3   1        311.84        309.24         6.92 o                         
   5   3   1       1396.36       1449.85        29.47 o                         
   6   3   1        606.69        562.13         9.26 o                         
   7   3   1        351.66        333.93         5.08 o                         
   8   3   1        176.33        170.18         3.64 o                         
   9   3   1          4.94          4.67         1.07 o                         
  10   3   1          1.38          1.51         1.07 o                         
  11   3   1        120.95        133.22         5.10 o                         
  12   3   1         35.23         27.80         3.11 o                         
  13   3   1          7.52          7.31         2.37 o                         
 -14   4   1        165.06        179.71         9.35 o                         
 -13   4   1         44.24         44.01         6.23 o                         
 -12   4   1        408.93        385.21        15.39 o                         
 -11   4   1         49.08         48.47         2.56 o                         
 -10   4   1        318.54        311.32         5.81 o                         
  -9   4   1        709.85        708.36         9.09 o                         
  -8   4   1        108.76         92.42         3.05 o                         
  -7   4   1        156.10        143.53         4.73 o                         
  -6   4   1       1272.33       1283.26        12.72 o                         
  -5   4   1       1246.00       1188.89        11.64 o                         
  -4   4   1         89.30         71.31         3.27 o                         
  -3   4   1          0.48         -0.49         0.49 o                         
  -2   4   1         90.55         91.59         2.01 o                         
  -1   4   1        253.05        283.57         3.49 o                         
   0   4   1         19.19         19.23         0.85 o                         
   1   4   1        118.65        121.17         2.84 o                         
   2   4   1       1654.56       1627.27        21.22 o                         
   3   4   1        464.39        503.88         5.65 o                         
   4   4   1        312.92        315.48         4.27 o                         
   5   4   1        519.45        543.70         6.67 o                         
   6   4   1        423.44        438.43         5.98 o                         
   7   4   1          2.56          2.25         0.90 o                         
   8   4   1        122.28        116.86         3.16 o                         
   9   4   1         42.04         38.36         2.19 o                         
  10   4   1          7.12          6.10         1.33 o                         
  11   4   1        327.19        332.99         8.05 o                         
  12   4   1         41.86         39.12         3.47 o                         
  13   4   1          6.10          5.19         4.16 o                         
 -13   5   1         78.42         78.43         7.27 o                         
 -12   5   1          1.14          2.40         1.33 o                         
 -11   5   1        150.58        150.57         4.17 o                         
 -10   5   1          0.04         -0.28         0.97 o                         
  -9   5   1        233.04        211.09         4.25 o                         
  -8   5   1        364.40        362.76         5.56 o                         
  -7   5   1       1523.02       1465.84        25.89 o                         
  -6   5   1         54.07         47.04         2.20 o                         
  -5   5   1        283.93        315.48         5.08 o                         
  -4   5   1         42.02         44.56         1.38 o                         
  -3   5   1       3905.68       4136.83        64.21 o                         
  -2   5   1       2650.65       2769.72        38.07 o                         
  -1   5   1        179.80        212.30        18.11 o                         
   0   5   1       6170.38       6493.83        48.19 o                         
   1   5   1       5292.75       5478.58        77.53 o                         
   2   5   1        228.46        277.20         2.56 o                         
   3   5   1       2328.56       2311.07        22.16 o                         
   4   5   1        708.82        753.13         8.15 o                         
   5   5   1       2114.69       2068.09        19.87 o                         
   6   5   1        374.05        363.12         5.26 o                         
   7   5   1        193.53        190.52         3.88 o                         
   8   5   1        143.84        141.95         3.49 o                         
   9   5   1         27.83         31.34         2.06 o                         
  10   5   1          0.09          1.13         1.19 o                         
  11   5   1          2.88         -0.46         1.62 o                         
  12   5   1         61.93         74.79         7.27 o                         
 -13   6   1         55.43         52.59         3.99 o                         
 -12   6   1        422.08        420.54        11.17 o                         
 -11   6   1          0.97          1.39         1.62 o                         
 -10   6   1        134.55        134.05         4.73 o                         
  -9   6   1          4.21          2.55         0.97 o                         
  -8   6   1        242.94        263.25         4.65 o                         
  -7   6   1         19.72         19.17         1.38 o                         
  -6   6   1        258.57        290.87         9.61 o                         
  -5   6   1         56.41         52.20         2.20 o                         
  -4   6   1       2490.23       2460.79        61.90 o                         
  -3   6   1         19.87         20.03         1.01 o                         
  -2   6   1          8.19         10.51         1.23 o                         
  -1   6   1        292.01        254.55         2.57 o                         
   0   6   1       6576.74       6981.13        60.27 o                         
   1   6   1        383.74        415.36         4.82 o                         
   2   6   1       1145.84       1135.02        10.37 o                         
   3   6   1       1954.93       2075.72        22.76 o                         
   4   6   1        124.61        132.15         2.62 o                         
   5   6   1        425.50        472.30         6.03 o                         
   6   6   1          9.13         10.64         2.88 o                         
   7   6   1         27.91         26.25         2.20 o                         
   8   6   1         53.49         48.25         5.19 o                         
   9   6   1        420.06        428.24        12.98 o                         
  10   6   1        534.94        544.12        12.73 o                         
  11   6   1        100.81        103.14         4.73 o                         
  12   6   1         99.74        120.15         5.47 o                         
 -13   7   1          8.50         10.43         2.60 o                         
 -12   7   1         51.28         51.83         3.99 o                         
 -11   7   1         23.84         25.86         2.74 o                         
 -10   7   1        230.96        246.22        12.21 o                         
  -9   7   1        708.41        712.41        14.54 o                         
  -8   7   1          1.25          2.45         1.25 o                         
  -7   7   1          0.99          2.08         1.10 o                         
  -6   7   1         44.28         42.98         2.37 o                         
  -5   7   1        123.32        128.67         3.90 o                         
  -4   7   1         75.68         58.43         4.42 o                         
  -3   7   1        847.68        957.78        14.53 o                         
  -2   7   1        575.73        609.91         6.77 o                         
  -1   7   1          0.05          3.95         4.51 o                         
   0   7   1       1196.47       1350.77        11.04 o                         
   1   7   1          8.48          5.70         1.04 o                         
   2   7   1       2289.15       2371.01        40.07 o                         
   3   7   1       2382.20       2450.75        24.22 o                         
   4   7   1          0.11         16.97        10.85 o                         
   5   7   1         49.79         51.10         7.01 o                         
   6   7   1        588.14        550.74         9.53 o                         
   7   7   1        177.77        176.38         7.27 o                         
   8   7   1        301.12        303.08         9.87 o                         
   9   7   1         84.31         89.96         4.93 o                         
  10   7   1        153.21        156.18         5.61 o                         
  11   7   1         25.47         25.62         2.98 o                         
  12   7   1          2.46          3.51         2.11 o                         
 -12   8   1         33.59         26.40         3.11 o                         
 -11   8   1        245.52        255.17         8.28 o                         
 -10   8   1          0.80          0.00         1.47 o                         
  -9   8   1        493.63        474.03         9.36 o                         
  -8   8   1         60.17         62.38         4.41 o                         
  -7   8   1         26.05         28.43         3.12 o                         
  -6   8   1        577.04        547.36        11.17 o                         
  -5   8   1        271.59        285.22         5.20 o                         
  -4   8   1        315.02        326.33         5.40 o                         
  -3   8   1       1054.49        943.43        13.32 o                         
  -2   8   1        141.01        137.56         3.21 o                         
  -1   8   1       1475.43       1410.93        13.49 o                         
   0   8   1        215.48        213.04         3.02 o                         
   1   8   1         60.53         56.18         1.66 o                         
   2   8   1        515.89        587.95         6.11 o                         
   3   8   1        252.09        221.25         4.56 o                         
   4   8   1          1.02          0.25         1.29 o                         
   5   8   1         57.89         50.64         2.54 o                         
   6   8   1        113.36        104.92         4.04 o                         
   7   8   1        538.53        543.80        10.09 o                         
   8   8   1          0.05         -0.26         1.47 o                         
   9   8   1         30.46         29.42         3.12 o                         
  10   8   1         19.51         19.82         2.74 o                         
  11   8   1        806.61        821.94        14.79 o                         
 -12   9   1         11.25         15.66         2.86 o                         
 -11   9   1        560.75        610.65        12.12 o                         
 -10   9   1         18.19         12.19         2.37 o                         
  -9   9   1         67.31         69.86         4.04 o                         
  -8   9   1        182.00        198.22         8.31 o                         
  -7   9   1         68.46         64.10         3.04 o                         
  -6   9   1        910.71        876.23        23.53 o                         
  -5   9   1         30.40         30.07         3.07 o                         
  -4   9   1        476.58        492.80        17.40 o                         
  -3   9   1       1474.71       1420.01        31.98 o                         
  -2   9   1        114.92         99.19         2.71 o                         
  -1   9   1        558.50        568.85         7.13 o                         
   0   9   1         12.00         16.34         1.33 o                         
   1   9   1        471.86        450.89         9.07 o                         
   2   9   1          9.67         10.18         2.13 o                         
   3   9   1        472.20        473.05         7.35 o                         
   4   9   1          0.93          2.99         1.74 o                         
   5   9   1        233.91        212.80         4.92 o                         
   6   9   1        324.43        328.48         6.51 o                         
   7   9   1        138.29        120.83         4.58 o                         
   8   9   1        327.36        321.26         7.71 o                         
   9   9   1        169.44        157.54         5.68 o                         
  10   9   1          0.45         -0.42         2.00 o                         
  11   9   1          0.84          2.41         2.00 o                         
 -11  10   1          0.29          1.46         2.36 o                         
 -10  10   1          0.17         -1.04         2.08 o                         
  -9  10   1         65.37         68.50         8.05 o                         
  -8  10   1         96.34         94.00         5.27 o                         
  -7  10   1        378.50        340.62         8.83 o                         
  -6  10   1        132.29        143.14         7.79 o                         
  -5  10   1        324.56        315.42        12.21 o                         
  -4  10   1        112.32         97.65         8.05 o                         
  -3  10   1         17.53         13.19         1.99 o                         
  -2  10   1        182.15        182.75         3.80 o                         
  -1  10   1         29.73         42.98         2.08 o                         
   0  10   1        284.62        293.50         9.82 o                         
   1  10   1        341.61        321.46         6.61 o                         
   2  10   1         17.69         18.81         2.08 o                         
   3  10   1         87.65         85.41         5.45 o                         
   4  10   1        218.09        217.76         6.72 o                         
   5  10   1        227.88        220.08         6.82 o                         
   6  10   1          0.07         -0.35         1.86 o                         
   7  10   1          7.78         10.64         2.26 o                         
   8  10   1        238.56        245.24         6.20 o                         
   9  10   1        486.13        507.78        10.83 o                         
  10  10   1        233.68        246.48         7.52 o                         
 -10  11   1          7.26          3.67         2.74 o                         
  -9  11   1         74.83         64.72         4.80 o                         
  -8  11   1        652.00        621.69        13.10 o                         
  -7  11   1        156.50        154.26         6.13 o                         
  -6  11   1          2.53          4.12         1.90 o                         
  -5  11   1         39.73         35.44         3.46 o                         
  -4  11   1         81.16         71.75         4.13 o                         
  -3  11   1        121.98        120.81         4.46 o                         
  -2  11   1        879.47        841.36        13.35 o                         
  -1  11   1         58.90         54.04         2.47 o                         
   0  11   1          2.98          0.98         1.12 o                         
   1  11   1        130.73        100.65         4.08 o                         
   2  11   1          6.18          1.67         1.38 o                         
   3  11   1          2.21          6.39         1.90 o                         
   4  11   1          8.59         10.39         2.32 o                         
   5  11   1         34.65         30.05         4.41 o                         
   6  11   1         88.11         84.78         5.19 o                         
   7  11   1         11.24          5.71         5.19 o                         
   8  11   1        678.62        679.29        14.23 o                         
   9  11   1          2.00          5.56         3.90 o                         
  -9  12   1          2.41          1.90         2.32 o                         
  -8  12   1          0.47          3.64         2.32 o                         
  -7  12   1         90.92         89.70         5.34 o                         
  -6  12   1        337.23        333.02         9.03 o                         
  -5  12   1        225.52        213.94         8.83 o                         
  -4  12   1        167.97        158.55         6.21 o                         
  -3  12   1         43.29         53.22         3.35 o                         
  -2  12   1         18.69         18.87         2.51 o                         
  -1  12   1         29.97         34.02         2.96 o                         
   0  12   1         13.30         11.11         2.12 o                         
   1  12   1        116.47        135.65         4.84 o                         
   2  12   1         59.10         47.95         3.27 o                         
   3  12   1         20.36         16.95         2.79 o                         
   4  12   1        324.44        314.06        21.56 o                         
   5  12   1         18.69         17.24         2.79 o                         
   6  12   1        136.43        140.10         6.44 o                         
   7  12   1         13.38         14.68         3.14 o                         
   8  12   1         98.49        101.01         6.13 o                         
  -8  13   1          1.00          3.02         3.38 o                         
  -7  13   1          0.53         -0.35         2.32 o                         
  -6  13   1        148.45        145.47         6.68 o                         
  -5  13   1        242.72        246.65        14.52 o                         
  -4  13   1         33.94         30.49         3.67 o                         
  -3  13   1        312.71        305.17         7.91 o                         
  -2  13   1          0.15          0.05         1.42 o                         
  -1  13   1          7.96          8.78         3.84 o                         
   0  13   1          0.16         -0.79         5.19 o                         
   1  13   1        206.67        220.26         6.32 o                         
   2  13   1         75.64         69.62         4.40 o                         
   3  13   1          5.24          4.67         2.32 o                         
   4  13   1         10.64          6.91         2.36 o                         
   5  13   1        101.31        100.93         8.83 o                         
   6  13   1         13.02         10.75         2.79 o                         
   7  13   1          0.26          0.69         2.32 o                         
  -6  14   1         88.76        110.48         6.21 o                         
  -5  14   1          8.49          4.16         2.36 o                         
  -4  14   1         15.38         12.67         3.12 o                         
  -3  14   1         22.99         18.01         2.61 o                         
  -2  14   1          4.85          6.55         4.16 o                         
  -1  14   1        104.46        121.91        11.17 o                         
   0  14   1          9.19          9.87         4.41 o                         
   1  14   1         25.99         27.84         5.31 o                         
   2  14   1         10.48          6.43         2.25 o                         
   3  14   1         17.45         22.01         3.25 o                         
   4  14   1        131.29        141.61        11.69 o                         
   5  14   1         51.97         53.10         4.88 o                         
   6  14   1         31.53         25.45         5.19 o                         
  -5  15   1         45.89         62.33         6.23 o                         
  -4  15   1          0.01          0.26         1.97 o                         
  -3  15   1          0.49          3.12         6.23 o                         
  -2  15   1        224.21        255.53        11.74 o                         
  -1  15   1         68.16         58.18         6.98 o                         
   0  15   1          1.92          1.56         4.04 o                         
   1  15   1          7.52          4.72         4.21 o                         
   2  15   1        159.02        148.36         8.61 o                         
   3  15   1          8.25          9.71         2.83 o                         
   4  15   1          1.54          3.64         2.60 o                         
 -14   0   2        202.33        219.19         9.87 o                         
 -12   0   2        327.41        323.01        10.91 o                         
 -10   0   2        440.20        443.31         7.84 o                         
  -8   0   2         78.83         64.99         2.37 o                         
  -6   0   2       1052.50       1163.35        19.74 o                         
  -4   0   2       2402.70       2464.28        41.55 o                         
  -2   0   2       2383.79       2626.34        42.59 o                         
   0   0   2        918.21        931.18        13.24 o                         
   2   0   2      51290.29      51851.69       627.90 o                         
   4   0   2        999.97       1050.02        12.84 o                         
   6   0   2         91.29         84.81         2.49 o                         
   8   0   2       3812.95       3715.93        61.29 o                         
  10   0   2          8.17          9.87         2.60 o                         
  12   0   2        315.97        328.73        11.95 o                         
 -14   1   2          4.86          6.75         2.20 o                         
 -13   1   2          0.82          1.04         2.60 o                         
 -12   1   2        142.29        134.79         5.14 o                         
 -11   1   2          0.11          2.08         2.08 o                         
 -10   1   2         81.34         85.93         2.67 o                         
  -9   1   2        216.16        213.09         3.26 o                         
  -8   1   2       1563.88       1535.09        13.37 o                         
  -7   1   2       2127.35       2105.81        24.23 o                         
  -6   1   2        676.90        802.57         8.39 o                         
  -5   1   2       1709.51       1790.25        48.28 o                         
  -4   1   2       1334.34       1356.33        15.61 o                         
  -3   1   2        198.44        202.05         4.67 o                         
  -2   1   2        507.93        503.00         6.24 o                         
  -1   1   2         81.97         65.22         0.95 o                         
   0   1   2      24277.70      24564.44       223.10 o                         
   1   1   2       5710.57       6091.95        48.60 o                         
   2   1   2      26754.10      27128.69       253.87 o                         
   3   1   2       1134.94       1117.17        11.62 o                         
   4   1   2        789.98        803.76         7.18 o                         
   5   1   2       4711.63       4559.14        38.84 o                         
   6   1   2         30.14         45.39         1.31 o                         
   7   1   2          5.97          6.23         1.25 o                         
   8   1   2         29.97         32.31         1.75 o                         
   9   1   2         54.97         56.04         3.11 o                         
  10   1   2          1.21          1.67         1.62 o                         
  11   1   2         21.32         20.03         2.57 o                         
  12   1   2         47.05         38.91         3.64 o                         
  13   1   2         51.37         60.88         4.77 o                         
 -14   2   2          0.78         -1.33         1.62 o                         
 -13   2   2        261.32        297.15        12.73 o                         
 -12   2   2        543.05        530.47        10.46 o                         
 -11   2   2       1169.20       1116.14        17.13 o                         
 -10   2   2         95.40        102.99         3.22 o                         
  -9   2   2         63.52         67.39         2.29 o                         
  -8   2   2       1254.98       1305.37        17.43 o                         
  -7   2   2        121.58        110.10         2.36 o                         
  -6   2   2         20.72          9.00         0.76 o                         
  -5   2   2        638.32        540.10        10.65 o                         
  -4   2   2       1694.79       1698.16        19.47 o                         
  -3   2   2       3201.32       3355.06        78.92 o                         
  -2   2   2        589.30        561.42         6.98 o                         
  -1   2   2      22724.27      23103.32       202.48 o                         
   0   2   2        724.44        827.17         8.17 o                         
   1   2   2        194.32        186.06         7.95 o                         
   2   2   2        266.52        245.43         2.57 o                         
   3   2   2        374.44        346.28         3.47 o                         
   4   2   2       6854.92       6950.85        56.15 o                         
   5   2   2       4437.51       4638.15        41.24 o                         
   6   2   2        337.07        331.71         4.86 o                         
   7   2   2          1.06          1.10         0.66 o                         
   8   2   2        100.12        108.39         4.61 o                         
   9   2   2        102.49         99.57         3.50 o                         
  10   2   2          4.35          5.19         1.84 o                         
  11   2   2         26.24         27.32         3.90 o                         
  12   2   2          6.81          3.73         2.00 o                         
  13   2   2        124.56        125.78        10.65 o                         
 -14   3   2         15.43         15.43         3.12 o                         
 -13   3   2         67.14         75.49         4.36 o                         
 -12   3   2          5.21          4.71         1.38 o                         
 -11   3   2         23.32         23.95         1.98 o                         
 -10   3   2        845.58        802.44         9.98 o                         
  -9   3   2        170.07        166.08         4.07 o                         
  -8   3   2        347.73        342.30         5.19 o                         
  -7   3   2        104.63        103.55         3.10 o                         
  -6   3   2       1882.36       1961.16        18.57 o                         
  -5   3   2        365.90        410.36        10.79 o                         
  -4   3   2        738.13        775.66        11.31 o                         
  -3   3   2       9589.29       9650.43       126.43 o                         
  -2   3   2         62.18         83.60         4.95 o                         
  -1   3   2       2267.57       2364.91        18.12 o                         
   0   3   2       1193.81       1211.20         9.23 o                         
   1   3   2       5814.47       6059.12        79.83 o                         
   2   3   2       3000.11       2876.77        35.09 o                         
   3   3   2          1.54          6.95         0.90 o                         
   4   3   2        492.08        531.59         9.74 o                         
   5   3   2        478.81        497.06         6.26 o                         
   6   3   2        800.90        752.57         8.88 o                         
   7   3   2       2724.90       2724.53        30.86 o                         
   8   3   2         65.87         63.04         2.49 o                         
   9   3   2         54.94         54.17         2.56 o                         
  10   3   2        130.71        127.91         4.95 o                         
  11   3   2         48.11         42.78         3.47 o                         
  12   3   2        314.49        346.85         8.95 o                         
  13   3   2         26.83         25.97         4.67 o                         
 -14   4   2        268.69        289.11         9.09 o                         
 -13   4   2        219.29        219.52         6.79 o                         
 -12   4   2        121.20        132.59         3.95 o                         
 -11   4   2          4.73         -0.69         0.90 o                         
 -10   4   2         30.35         23.38         1.80 o                         
  -9   4   2         31.31         31.41         1.75 o                         
  -8   4   2         21.83         27.15         2.00 o                         
  -7   4   2        282.75        258.90         4.20 o                         
  -6   4   2       7259.64       7745.23       108.40 o                         
  -5   4   2         12.21         16.08         0.97 o                         
  -4   4   2        130.48        152.22         2.49 o                         
  -3   4   2         12.24         13.03         2.08 o                         
  -2   4   2       3981.74       4202.72        38.85 o                         
  -1   4   2         37.82         53.52         0.91 o                         
   0   4   2       3068.41       3024.90        33.37 o                         
   1   4   2         40.92         28.43         0.97 o                         
   2   4   2        248.51        262.46         3.73 o                         
   3   4   2        563.55        555.40         9.25 o                         
   4   4   2       2062.04       2041.29        19.58 o                         
   5   4   2         96.10         87.42         3.27 o                         
   6   4   2        164.91        161.46         3.27 o                         
   7   4   2        178.21        202.90         3.99 o                         
   8   4   2         21.25         21.42         1.68 o                         
   9   4   2        178.86        182.38         5.86 o                         
  10   4   2          0.64          0.56         1.28 o                         
  11   4   2        152.33        160.99        11.95 o                         
  12   4   2          5.75          4.16         3.64 o                         
 -14   5   2         89.41         88.82         8.83 o                         
 -13   5   2          0.10         -0.78         1.28 o                         
 -12   5   2       1241.98       1262.78        29.91 o                         
 -11   5   2        112.62        105.35         3.47 o                         
 -10   5   2        394.59        387.88         6.28 o                         
  -9   5   2        386.40        388.33         5.98 o                         
  -8   5   2        242.28        258.66         5.68 o                         
  -7   5   2          0.37          2.60         1.10 o                         
  -6   5   2        164.08        149.62         2.58 o                         
  -5   5   2       2209.84       2196.19        52.55 o                         
  -4   5   2         41.50         52.29         1.58 o                         
  -3   5   2        113.30         96.11         1.85 o                         
  -2   5   2       1958.07       1797.88        17.78 o                         
  -1   5   2       1029.35       1110.64         9.41 o                         
   0   5   2       6237.96       6376.29        74.04 o                         
   1   5   2       2258.43       2352.91        32.42 o                         
   2   5   2         27.24         34.95         0.97 o                         
   3   5   2         49.15         31.85         1.19 o                         
   4   5   2        207.13        206.92         3.44 o                         
   5   5   2        139.03        152.50         3.13 o                         
   6   5   2        486.50        490.23         6.67 o                         
   7   5   2        212.09        197.77         3.95 o                         
   8   5   2          9.96         11.52         1.38 o                         
   9   5   2          6.39          9.53         2.00 o                         
  10   5   2        638.06        654.85        11.83 o                         
  11   5   2         16.81         12.47         4.16 o                         
  12   5   2          6.42          1.56         3.64 o                         
 -13   6   2         12.44          7.70         2.11 o                         
 -12   6   2        349.59        351.15         8.42 o                         
 -11   6   2        176.32        172.71        10.91 o                         
 -10   6   2        342.92        319.18         8.52 o                         
  -9   6   2        585.40        587.77        12.09 o                         
  -8   6   2          0.34          0.52         1.10 o                         
  -7   6   2        341.42        331.02         6.42 o                         
  -6   6   2        653.22        662.73         9.92 o                         
  -5   6   2       2805.28       2737.53        36.35 o                         
  -4   6   2          1.06          3.75         0.64 o                         
  -3   6   2          0.06          1.75         0.88 o                         
  -2   6   2        105.12        112.03         1.72 o                         
  -1   6   2         58.54         73.83         1.48 o                         
   0   6   2         69.85         84.61         1.75 o                         
   1   6   2       3120.87       3181.26        37.48 o                         
   2   6   2         77.60         94.00         2.13 o                         
   3   6   2       1784.92       1729.10        26.76 o                         
   4   6   2        680.27        706.77        11.43 o                         
   5   6   2        196.90        171.40         4.58 o                         
   6   6   2          4.21          2.67         1.25 o                         
   7   6   2        733.18        717.14        11.74 o                         
   8   6   2        318.97        328.98         7.47 o                         
   9   6   2         40.17         36.09         3.11 o                         
  10   6   2         11.40         18.68         2.49 o                         
  11   6   2         19.63         18.17         2.87 o                         
  12   6   2         31.68         28.05         5.71 o                         
 -13   7   2        116.88        127.05         5.47 o                         
 -12   7   2          3.22          1.33         1.62 o                         
 -11   7   2         41.57         41.99         3.47 o                         
 -10   7   2         16.38         19.64         2.37 o                         
  -9   7   2         26.17         17.53         2.08 o                         
  -8   7   2          9.01         10.32         2.86 o                         
  -7   7   2        323.65        330.61        10.39 o                         
  -6   7   2       1175.29       1199.11        22.85 o                         
  -5   7   2         46.57         46.17         2.03 o                         
  -4   7   2        197.61        181.17         2.90 o                         
  -3   7   2        379.74        352.44         4.28 o                         
  -2   7   2       2352.28       2331.63        33.62 o                         
  -1   7   2        144.05        158.74         2.49 o                         
   0   7   2        771.19        891.40         8.03 o                         
   1   7   2       1213.08       1208.51        28.47 o                         
   2   7   2         33.23         24.02         1.17 o                         
   3   7   2        270.53        280.53        10.26 o                         
   4   7   2          0.23          1.82         0.83 o                         
   5   7   2        143.72        150.69         7.01 o                         
   6   7   2        488.92        463.60        11.95 o                         
   7   7   2        242.65        244.18         6.21 o                         
   8   7   2          6.50          5.25         1.62 o                         
   9   7   2        130.11        144.22         5.32 o                         
  10   7   2        157.28        161.44         5.84 o                         
  11   7   2        431.87        445.07        10.21 o                         
 -13   8   2         27.98         26.86         3.31 o                         
 -12   8   2          6.11          6.52         2.60 o                         
 -11   8   2          9.42          8.63         2.00 o                         
 -10   8   2          0.55          0.78         1.47 o                         
  -9   8   2        218.05        219.85         6.05 o                         
  -8   8   2         21.56         21.83         2.20 o                         
  -7   8   2        547.24        532.21         9.36 o                         
  -6   8   2       2628.62       2580.54        26.16 o                         
  -5   8   2        113.44        116.60         3.17 o                         
  -4   8   2        136.66        153.42         2.81 o                         
  -3   8   2          5.19          3.72         0.99 o                         
  -2   8   2        134.52        120.59         2.83 o                         
  -1   8   2        167.43        192.60         5.24 o                         
   0   8   2        834.41        753.26         7.25 o                         
   1   8   2         39.19         45.62         1.81 o                         
   2   8   2          4.08          0.65         1.27 o                         
   3   8   2         63.14         55.40         2.47 o                         
   4   8   2        558.73        522.20         7.85 o                         
   5   8   2        200.48        195.84         4.68 o                         
   6   8   2        825.35        818.92        13.03 o                         
   7   8   2          1.24          1.50         1.62 o                         
   8   8   2         23.18         22.98         2.74 o                         
   9   8   2         36.97         45.45         3.62 o                         
  10   8   2          2.12          0.10         1.73 o                         
  11   8   2          1.87          0.19         3.12 o                         
 -12   9   2         20.34         28.34         3.11 o                         
 -11   9   2         37.15         32.47         3.90 o                         
 -10   9   2          1.86          3.29         1.62 o                         
  -9   9   2         93.97         94.87         4.21 o                         
  -8   9   2         72.46         74.83         3.67 o                         
  -7   9   2         99.11         78.21         3.55 o                         
  -6   9   2        662.45        638.01        20.00 o                         
  -5   9   2        153.93        134.27         5.19 o                         
  -4   9   2       1460.26       1405.97        20.08 o                         
  -3   9   2        903.72        894.28        17.09 o                         
  -2   9   2       1013.02        952.10        10.32 o                         
  -1   9   2        267.10        264.18         4.44 o                         
   0   9   2        384.14        394.26         5.60 o                         
   1   9   2          0.36          0.97         0.96 o                         
   2   9   2        671.18        681.36        10.87 o                         
   3   9   2        674.78        663.67        14.34 o                         
   4   9   2          9.54          4.88         1.39 o                         
   5   9   2          6.83          3.84         1.51 o                         
   6   9   2        405.70        387.46         7.24 o                         
   7   9   2         13.85         17.83         2.37 o                         
   8   9   2         42.07         37.96         3.38 o                         
   9   9   2         15.05         12.47         2.37 o                         
  10   9   2         29.75         28.38         3.24 o                         
 -11  10   2         50.75         42.59         5.19 o                         
 -10  10   2          0.12          2.60         2.60 o                         
  -9  10   2        562.29        554.60        12.09 o                         
  -8  10   2         15.41         17.59         2.74 o                         
  -7  10   2         52.40         41.47         3.61 o                         
  -6  10   2         77.04         73.51         4.40 o                         
  -5  10   2          5.29         12.59         2.32 o                         
  -4  10   2       1971.16       1926.01        57.91 o                         
  -3  10   2       1161.57       1158.18        15.79 o                         
  -2  10   2       1044.76       1014.53        11.20 o                         
  -1  10   2         65.50         65.79         2.60 o                         
   0  10   2        698.28        673.89         8.38 o                         
   1  10   2        110.43        106.37         3.99 o                         
   2  10   2        182.16        177.96         5.23 o                         
   3  10   2        413.06        399.13         9.10 o                         
   4  10   2         41.78         27.88         3.90 o                         
   5  10   2        327.56        331.13         6.68 o                         
   6  10   2         41.58         42.60         3.09 o                         
   7  10   2        208.78        215.48         5.71 o                         
   8  10   2          2.05          1.77         2.86 o                         
   9  10   2          0.02         -1.56         1.84 o                         
  10  10   2          2.47          1.36         2.37 o                         
 -10  11   2         63.39         66.26         6.49 o                         
  -9  11   2         75.49         68.13         4.80 o                         
  -8  11   2         64.63         70.47        11.95 o                         
  -7  11   2        777.62        781.92        14.84 o                         
  -6  11   2        111.96         91.50         4.94 o                         
  -5  11   2       1075.62       1080.86        50.90 o                         
  -4  11   2        279.33        267.10         7.47 o                         
  -3  11   2          0.07          0.37         1.63 o                         
  -2  11   2         12.51          8.95         1.34 o                         
  -1  11   2        216.66        214.09         4.55 o                         
   0  11   2        321.43        295.38         6.80 o                         
   1  11   2        783.83        697.59        11.77 o                         
   2  11   2         32.88         32.57         4.74 o                         
   3  11   2        678.71        664.57        20.26 o                         
   4  11   2         47.66         42.59         3.61 o                         
   5  11   2        191.80        211.38        16.10 o                         
   6  11   2         58.78         54.74         5.19 o                         
   7  11   2        109.59        114.61         5.96 o                         
   8  11   2         77.51         69.84         8.83 o                         
   9  11   2          2.21          0.67         2.74 o                         
  -9  12   2          0.02         -1.07         2.86 o                         
  -8  12   2          1.91          4.85         2.60 o                         
  -7  12   2        147.31        141.55         6.75 o                         
  -6  12   2         21.35         21.49         3.20 o                         
  -5  12   2         48.79         56.04        10.65 o                         
  -4  12   2        406.56        444.91        15.84 o                         
  -3  12   2          0.06          1.67         1.39 o                         
  -2  12   2        115.39        119.88         4.50 o                         
  -1  12   2          0.20          1.63         1.73 o                         
   0  12   2        440.48        448.17        11.01 o                         
   1  12   2         48.33         41.15         3.89 o                         
   2  12   2         54.35         53.80         3.70 o                         
   3  12   2         20.31         22.66         3.14 o                         
   4  12   2        169.88        179.28        21.30 o                         
   5  12   2         64.55         64.90         8.57 o                         
   6  12   2         40.15         32.69         6.23 o                         
   7  12   2          0.00         -0.37         3.90 o                         
   8  12   2         85.87         69.60         9.35 o                         
  -8  13   2        187.59        211.23         8.07 o                         
  -7  13   2         46.59         45.90         4.40 o                         
  -6  13   2        100.05         91.83        10.13 o                         
  -5  13   2         12.20          8.07         3.12 o                         
  -4  13   2        393.46        368.77         9.59 o                         
  -3  13   2        166.66        153.99         5.40 o                         
  -2  13   2          7.00          2.34         3.31 o                         
  -1  13   2         59.70         56.92         5.99 o                         
   0  13   2          7.54          1.98         1.78 o                         
   1  13   2          0.05          1.12         1.78 o                         
   2  13   2        283.30        290.90         7.56 o                         
   3  13   2         10.21          6.30         2.60 o                         
   4  13   2          7.14          9.70         3.64 o                         
   5  13   2         49.15         33.82         4.01 o                         
   6  13   2        150.84        160.65         7.30 o                         
   7  13   2         11.60          5.19         7.79 o                         
  -7  14   2          7.14         11.95         3.12 o                         
  -6  14   2        241.07        237.32         8.34 o                         
  -5  14   2          8.87          5.91         2.36 o                         
  -4  14   2        148.95        148.32         8.05 o                         
  -3  14   2         35.11         27.27         3.51 o                         
  -2  14   2          9.98         -1.34         3.47 o                         
  -1  14   2        628.90        601.51        16.34 o                         
   0  14   2        223.58        220.22        10.63 o                         
   1  14   2         44.23         55.93         3.94 o                         
   2  14   2         58.71         63.91         4.46 o                         
   3  14   2         19.40         26.33        10.13 o                         
   4  14   2        191.17        179.90         7.39 o                         
   5  14   2          1.45          2.86         2.36 o                         
  -5  15   2          3.86          0.52         2.60 o                         
  -4  15   2          4.00          4.67         2.79 o                         
  -3  15   2        280.71        295.42        12.30 o                         
  -2  15   2         23.92         24.56         5.68 o                         
  -1  15   2        113.52         96.16         8.45 o                         
   0  15   2         17.11         22.04         5.32 o                         
   1  15   2        323.78        350.89        15.58 o                         
   2  15   2         14.85         13.88         3.20 o                         
   3  15   2         20.80         18.70         4.16 o                         
 -15   0   3         65.32         70.64         7.27 o                         
 -13   0   3          1.33         -1.56         1.56 o                         
 -11   0   3       1172.95       1131.15        23.37 o                         
  -9   0   3       1664.11       1681.22        20.92 o                         
  -7   0   3       1104.62       1009.61        18.18 o                         
  -5   0   3         14.97         15.58         1.56 o                         
  -3   0   3       2686.39       2521.42        41.55 o                         
  -1   0   3        331.68        352.65        10.13 o                         
   1   0   3      28814.51      29542.96       404.08 o                         
   3   0   3        722.21        721.00         9.53 o                         
   5   0   3       7028.85       7212.60       100.47 o                         
   7   0   3         29.79         31.16         3.64 o                         
   9   0   3         94.89         94.53         5.71 o                         
  11   0   3         18.88         18.70         4.16 o                         
 -15   1   3        264.60        283.02        11.43 o                         
 -14   1   3          6.69         12.66         2.86 o                         
 -13   1   3          6.54          5.19         1.84 o                         
 -12   1   3         59.14         74.64         3.84 o                         
 -11   1   3        153.89        138.48         3.57 o                         
 -10   1   3        297.45        290.95         5.85 o                         
  -9   1   3          2.01          0.57         0.56 o                         
  -8   1   3       1000.83       1035.79        13.24 o                         
  -7   1   3        131.92        146.10        28.05 o                         
  -6   1   3       2396.31       2408.89        27.18 o                         
  -5   1   3       1333.27       1523.63        17.62 o                         
  -4   1   3       1166.84       1106.20        16.36 o                         
  -3   1   3        871.64        857.64        10.09 o                         
  -2   1   3       1536.35       1613.17        15.38 o                         
  -1   1   3        388.71        433.19         3.47 o                         
   0   1   3        100.85         99.54         2.49 o                         
   1   1   3       4697.69       4978.47        44.68 o                         
   2   1   3         21.43         30.58         1.18 o                         
   3   1   3        188.58        202.58         2.63 o                         
   4   1   3       5068.69       5143.00        42.55 o                         
   5   1   3       1072.62       1045.39         9.43 o                         
   6   1   3        120.44        108.97         2.67 o                         
   7   1   3        816.12        796.66         9.65 o                         
   8   1   3          0.32          6.89         6.49 o                         
   9   1   3        135.56        145.83         4.95 o                         
  10   1   3        110.77        122.15         4.95 o                         
  11   1   3          6.53          4.72         2.00 o                         
  12   1   3          0.92          0.00         1.84 o                         
 -15   2   3          2.14          3.64         3.12 o                         
 -14   2   3         10.42         10.33         2.37 o                         
 -13   2   3          0.00         -1.47         1.47 o                         
 -12   2   3         56.87         59.80         2.67 o                         
 -11   2   3         72.11         81.36         2.89 o                         
 -10   2   3       1396.55       1385.00        20.30 o                         
  -9   2   3        426.90        427.31         5.86 o                         
  -8   2   3         25.03         29.35         1.84 o                         
  -7   2   3        604.19        572.09        13.03 o                         
  -6   2   3       1171.75       1047.95        12.84 o                         
  -5   2   3       1175.44       1242.14        14.68 o                         
  -4   2   3         43.25         42.41         1.82 o                         
  -3   2   3        709.71        799.89         9.73 o                         
  -2   2   3       1298.28       1381.94        26.57 o                         
  -1   2   3         37.64         38.67         1.20 o                         
   0   2   3       1687.92       1634.69        13.98 o                         
   1   2   3          3.13          0.07         0.37 o                         
   2   2   3          1.24          2.11         0.69 o                         
   3   2   3        246.66        290.41         3.32 o                         
   4   2   3       4514.85       4414.05        39.70 o                         
   5   2   3          7.79         11.59         1.07 o                         
   6   2   3        469.53        451.02         6.16 o                         
   7   2   3       1183.46       1202.07        13.25 o                         
   8   2   3         62.74         61.43         2.51 o                         
   9   2   3          0.47          2.60         1.47 o                         
  10   2   3        141.76        143.43         5.32 o                         
  11   2   3         15.78         14.10         2.57 o                         
  12   2   3         33.85         36.10         3.67 o                         
 -15   3   3         93.64        103.36         7.79 o                         
 -14   3   3         88.42         92.12         4.95 o                         
 -13   3   3        149.76        157.49         5.68 o                         
 -12   3   3        331.36        293.45         5.76 o                         
 -11   3   3         57.86         46.56         2.40 o                         
 -10   3   3         98.61         85.20         2.79 o                         
  -9   3   3        163.57        177.37         5.19 o                         
  -8   3   3       1595.89       1620.35        17.76 o                         
  -7   3   3       2366.52       2412.71        22.68 o                         
  -6   3   3       1559.41       1711.16        21.77 o                         
  -5   3   3       3234.85       3499.06        40.39 o                         
  -4   3   3        342.96        354.31         7.27 o                         
  -3   3   3       5168.97       5129.56        59.68 o                         
  -2   3   3         45.20         31.23         1.77 o                         
  -1   3   3       5966.41       6231.35        85.10 o                         
   0   3   3       1046.90       1008.42         8.82 o                         
   1   3   3        215.22        222.26         3.45 o                         
   2   3   3       1781.87       1791.72        29.17 o                         
   3   3   3        557.46        628.03         7.27 o                         
   4   3   3         13.88         24.41         2.60 o                         
   5   3   3         30.43         35.46         1.64 o                         
   6   3   3         24.84         24.23         1.67 o                         
   7   3   3       2547.46       2486.17        24.58 o                         
   8   3   3       1343.92       1328.05        14.84 o                         
   9   3   3         98.01        103.41         3.57 o                         
  10   3   3        334.73        320.52         8.05 o                         
  11   3   3          6.39          4.59         2.11 o                         
  12   3   3         63.61         76.49         5.10 o                         
 -14   4   3         18.20         19.03         4.93 o                         
 -13   4   3         10.56         12.16         1.80 o                         
 -12   4   3        293.93        313.41         6.18 o                         
 -11   4   3        475.71        491.49         7.57 o                         
 -10   4   3        391.80        389.01         6.18 o                         
  -9   4   3        214.12        211.15         6.75 o                         
  -8   4   3         87.48         85.99         3.11 o                         
  -7   4   3         18.11         28.02         3.42 o                         
  -6   4   3         35.40         44.50         2.00 o                         
  -5   4   3        510.05        455.44        13.35 o                         
  -4   4   3         17.27         31.48         1.47 o                         
  -3   4   3       1655.08       1850.42        17.87 o                         
  -2   4   3       7058.32       7190.29        56.53 o                         
  -1   4   3        234.11        225.09         2.65 o                         
   0   4   3        111.84         96.14         1.47 o                         
   1   4   3        151.93        202.41        34.10 o                         
   2   4   3        278.69        293.92         5.25 o                         
   3   4   3          4.66          0.87         0.60 o                         
   4   4   3       1036.29       1037.36        13.41 o                         
   5   4   3          2.31          4.45         2.64 o                         
   6   4   3        721.53        729.74         9.05 o                         
   7   4   3         16.20         15.84         1.44 o                         
   8   4   3        110.38        121.20         3.47 o                         
   9   4   3        245.29        255.43         5.23 o                         
  10   4   3         19.53         18.18         2.74 o                         
  11   4   3          0.92          0.52         3.12 o                         
  12   4   3         35.91         31.68         6.23 o                         
 -14   5   3          4.41          6.07         1.75 o                         
 -13   5   3         85.66         96.41         3.77 o                         
 -12   5   3        151.29        144.96         4.18 o                         
 -11   5   3        392.85        393.41         6.58 o                         
 -10   5   3         19.62         21.04         2.51 o                         
  -9   5   3        809.31        804.51        25.42 o                         
  -8   5   3         14.06         17.95         1.84 o                         
  -7   5   3        299.11        321.82         4.65 o                         
  -6   5   3        565.64        622.16         7.16 o                         
  -5   5   3       1422.72       1483.18        28.30 o                         
  -4   5   3       1183.83       1314.01        16.00 o                         
  -3   5   3        638.07        677.90         8.69 o                         
  -2   5   3         68.58         69.04         1.47 o                         
  -1   5   3        148.07        111.71         1.94 o                         
   0   5   3        105.53         91.65         1.79 o                         
   1   5   3        987.04        953.17        11.02 o                         
   2   5   3         46.75         54.70         1.07 o                         
   3   5   3        845.83        840.14         9.22 o                         
   4   5   3        243.76        259.50         4.55 o                         
   5   5   3       1772.13       1779.49        17.97 o                         
   6   5   3         39.83         39.97         3.07 o                         
   7   5   3        150.43        152.21         4.41 o                         
   8   5   3        295.04        288.75         6.86 o                         
   9   5   3         47.86         47.47         3.62 o                         
  10   5   3         10.50         12.08         2.20 o                         
  11   5   3         36.47         37.40         5.71 o                         
 -14   6   3          1.86         -0.52         3.12 o                         
 -13   6   3         50.45         58.60         3.99 o                         
 -12   6   3         37.05         42.15         2.79 o                         
 -11   6   3         73.55         83.77         3.19 o                         
 -10   6   3        100.05        118.72         3.36 o                         
  -9   6   3         73.21         67.10         3.31 o                         
  -8   6   3          0.26         -0.52         1.56 o                         
  -7   6   3         40.20         43.21         2.20 o                         
  -6   6   3        296.28        313.23         5.10 o                         
  -5   6   3        853.38        808.06        17.25 o                         
  -4   6   3       5434.19       5646.42        49.63 o                         
  -3   6   3         14.14          9.36         0.71 o                         
  -2   6   3       1949.18       1873.16        12.96 o                         
  -1   6   3       1113.96       1170.84        11.67 o                         
   0   6   3         98.58        100.01         1.93 o                         
   1   6   3        286.38        377.44         4.61 o                         
   2   6   3        628.36        723.27        16.45 o                         
   3   6   3       1231.52       1225.95        20.00 o                         
   4   6   3        687.28        664.65        10.63 o                         
   5   6   3        130.53        143.20         5.19 o                         
   6   6   3        276.97        268.59         6.21 o                         
   7   6   3         10.87         12.47         2.00 o                         
   8   6   3        565.67        559.15        10.42 o                         
   9   6   3          2.03         -0.40         1.62 o                         
  10   6   3          1.00          0.21         1.73 o                         
  11   6   3        113.46        140.24         9.35 o                         
 -13   7   3          8.99         10.94         3.38 o                         
 -12   7   3         62.24         71.31         4.21 o                         
 -11   7   3          0.35          0.78         1.47 o                         
 -10   7   3        267.09        265.95         6.79 o                         
  -9   7   3         42.27         44.20         2.94 o                         
  -8   7   3        580.19        566.37         9.73 o                         
  -7   7   3       1371.42       1388.17        18.35 o                         
  -6   7   3          0.91          1.66         0.86 o                         
  -5   7   3          9.18          6.56         0.87 o                         
  -4   7   3         64.69         63.38         1.74 o                         
  -3   7   3        568.30        581.88         6.53 o                         
  -2   7   3        808.62        884.18         9.38 o                         
  -1   7   3        217.76        229.47         4.92 o                         
   0   7   3        354.71        357.21         4.37 o                         
   1   7   3        419.02        373.67         4.38 o                         
   2   7   3       3120.11       3161.55        46.94 o                         
   3   7   3        166.11        191.87         4.32 o                         
   4   7   3        284.82        288.50         7.27 o                         
   5   7   3        109.56        103.93         3.99 o                         
   6   7   3        150.92        151.94         4.95 o                         
   7   7   3         56.28         63.77         3.62 o                         
   8   7   3        216.79        225.79         6.58 o                         
   9   7   3          2.60          2.49         1.73 o                         
  10   7   3         59.70         59.17         4.12 o                         
  11   7   3         12.86          8.71         2.49 o                         
 -13   8   3         66.54         63.70         4.93 o                         
 -12   8   3          3.03          1.96         1.62 o                         
 -11   8   3        152.45        143.19         5.71 o                         
 -10   8   3          3.24          0.52         1.47 o                         
  -9   8   3          5.43          5.75         1.47 o                         
  -8   8   3        162.05        168.84         4.95 o                         
  -7   8   3        216.25        213.50         5.32 o                         
  -6   8   3         33.83         32.77         2.19 o                         
  -5   8   3        202.95        200.18         4.46 o                         
  -4   8   3        153.95        147.09         3.67 o                         
  -3   8   3        415.08        397.44         5.63 o                         
  -2   8   3        917.06        943.59         8.68 o                         
  -1   8   3       3215.06       3023.85        22.81 o                         
   0   8   3         97.22         91.37         2.18 o                         
   1   8   3        289.49        296.55        15.97 o                         
   2   8   3         58.28         73.22         2.82 o                         
   3   8   3          5.13          3.13         1.18 o                         
   4   8   3       1095.61       1167.04        14.09 o                         
   5   8   3        532.12        568.45         8.87 o                         
   6   8   3          7.90          9.25         2.00 o                         
   7   8   3         37.18         43.28         3.47 o                         
   8   8   3         13.69         13.17         2.37 o                         
   9   8   3        128.35        134.23         5.47 o                         
  10   8   3        220.64        228.50         7.24 o                         
 -12   9   3         14.61         13.10         2.57 o                         
 -11   9   3         47.19         53.12         3.84 o                         
 -10   9   3        351.70        357.90         8.26 o                         
  -9   9   3        878.11        972.69        78.95 o                         
  -8   9   3          0.91         -0.17         2.60 o                         
  -7   9   3        958.09        942.82        15.72 o                         
  -6   9   3        600.75        603.17        11.48 o                         
  -5   9   3       2150.07       2053.13        27.51 o                         
  -4   9   3        108.60        104.69         4.48 o                         
  -3   9   3       1197.20       1167.53        12.22 o                         
  -2   9   3         17.83         21.96         2.62 o                         
  -1   9   3        417.44        420.37         8.80 o                         
   0   9   3        162.72        156.05         3.00 o                         
   1   9   3         48.37         41.01         2.85 o                         
   2   9   3         19.74         16.49         1.86 o                         
   3   9   3          4.26          3.75         2.23 o                         
   4   9   3         29.89         29.40         2.42 o                         
   5   9   3         11.57         10.45         1.83 o                         
   6   9   3         13.15         10.18         1.83 o                         
   7   9   3        569.75        555.97        11.00 o                         
   8   9   3          0.03         -0.98         1.62 o                         
   9   9   3          2.66          3.81         2.11 o                         
  10   9   3         57.68         54.34         4.41 o                         
 -11  10   3         25.86         21.30         4.16 o                         
 -10  10   3        125.08        116.35         7.27 o                         
  -9  10   3        457.07        441.92        10.46 o                         
  -8  10   3         58.09         47.57         3.93 o                         
  -7  10   3         77.60         70.11         6.23 o                         
  -6  10   3        188.38        201.30         6.44 o                         
  -5  10   3         79.98         61.83         5.71 o                         
  -4  10   3        925.99        880.53        29.09 o                         
  -3  10   3        824.99        783.98         9.47 o                         
  -2  10   3         23.89         22.48         1.77 o                         
  -1  10   3        712.50        680.36         8.46 o                         
   0  10   3        137.24        130.57         4.32 o                         
   1  10   3        103.68         92.02         3.94 o                         
   2  10   3         12.16          7.19         1.95 o                         
   3  10   3        757.93        724.99        21.65 o                         
   4  10   3          2.29          2.55         1.51 o                         
   5  10   3          0.35          0.84         1.51 o                         
   6  10   3          0.00         -0.65         1.51 o                         
   7  10   3         28.87         28.75         2.78 o                         
   8  10   3         77.16         89.21         4.53 o                         
   9  10   3         13.77         12.45         2.47 o                         
 -10  11   3          5.26          5.22         2.40 o                         
  -9  11   3          0.51         -0.44         1.90 o                         
  -8  11   3          6.99         10.38         2.67 o                         
  -7  11   3         43.48         47.49         3.93 o                         
  -6  11   3        113.12         97.12         4.94 o                         
  -5  11   3        130.49        117.19         5.34 o                         
  -4  11   3        106.59        114.27         4.94 o                         
  -3  11   3        214.48        198.01         5.56 o                         
  -2  11   3         89.99         79.16         2.86 o                         
  -1  11   3        365.00        354.64         7.50 o                         
   0  11   3        271.80        264.80         6.42 o                         
   1  11   3        127.62        146.22         4.97 o                         
   2  11   3        214.82        204.48         9.88 o                         
   3  11   3         11.48         12.00         2.32 o                         
   4  11   3          6.28          5.71         2.32 o                         
   5  11   3        133.15        133.75         6.05 o                         
   6  11   3        344.25        361.18         9.86 o                         
   7  11   3         17.07         17.20         3.14 o                         
   8  11   3          4.27          5.47         2.74 o                         
  -9  12   3        100.00         99.77         6.49 o                         
  -8  12   3         73.55         76.13         5.27 o                         
  -7  12   3         59.66         61.94         4.48 o                         
  -6  12   3          1.30          1.04         1.90 o                         
  -5  12   3        185.11        176.73         7.01 o                         
  -4  12   3          5.93          7.27         1.93 o                         
  -3  12   3         13.13         10.69         2.12 o                         
  -2  12   3        172.43        155.10         4.70 o                         
  -1  12   3         62.08         68.71         4.32 o                         
   0  12   3        378.85        358.61         7.93 o                         
   1  12   3        188.88        168.09         5.67 o                         
   2  12   3        154.43        143.21        10.39 o                         
   3  12   3        283.97        297.24         8.64 o                         
   4  12   3          0.90          1.48         2.27 o                         
   5  12   3          2.15          2.94         2.32 o                         
   6  12   3          1.13          0.33         2.27 o                         
   7  12   3         27.05         31.37         7.01 o                         
  -8  13   3          1.86          3.34         2.86 o                         
  -7  13   3          0.42         -1.71         2.08 o                         
  -6  13   3         18.21         13.93         2.86 o                         
  -5  13   3         28.85         26.90         3.25 o                         
  -4  13   3         62.36         71.82         7.53 o                         
  -3  13   3       1056.37       1027.22        15.12 o                         
  -2  13   3         49.95         38.13         5.32 o                         
  -1  13   3        239.69        239.54         8.78 o                         
   0  13   3         22.13         24.33         2.93 o                         
   1  13   3         24.72         27.63         3.18 o                         
   2  13   3          0.16          1.04         3.64 o                         
   3  13   3        153.36        151.25         6.61 o                         
   4  13   3         11.56         14.14         5.97 o                         
   5  13   3          0.01         -1.41         2.08 o                         
   6  13   3          4.95          2.99         3.12 o                         
  -7  14   3         64.56         61.29         6.23 o                         
  -6  14   3        269.00        270.38        13.50 o                         
  -5  14   3         39.60         27.10         3.29 o                         
  -4  14   3          8.30          7.88         2.40 o                         
  -3  14   3         25.12         33.28         5.68 o                         
  -2  14   3          3.24          0.32         4.16 o                         
  -1  14   3        180.21        161.82         9.36 o                         
   0  14   3        277.13        292.62        10.84 o                         
   1  14   3         52.44         50.41         3.98 o                         
   2  14   3        113.52        108.03         6.28 o                         
   3  14   3         66.12         75.59         8.57 o                         
   4  14   3         51.76         44.87         4.40 o                         
  -5  15   3          2.91          0.52         2.60 o                         
  -4  15   3        331.71        379.11        20.26 o                         
  -3  15   3         27.32         37.14         6.24 o                         
  -2  15   3        167.32        178.42        10.28 o                         
  -1  15   3          0.23         -2.23         3.62 o                         
   0  15   3         53.11         66.40         7.32 o                         
   1  15   3        104.74        114.13         7.99 o                         
   2  15   3         97.97         89.21         5.97 o                         
 -14   0   4        226.95        230.61         9.87 o                         
 -12   0   4       1911.79       1907.02        35.84 o                         
 -10   0   4         31.04         40.30         4.16 o                         
  -8   0   4       2551.03       2538.56        41.55 o                         
  -6   0   4       2089.88       2064.92        33.24 o                         
  -4   0   4       5254.17       5581.40        90.38 o                         
  -2   0   4       7655.62       7787.43        95.93 o                         
   0   0   4       2548.93       2491.78        54.02 o                         
   2   0   4       3650.08       3941.13        57.52 o                         
   4   0   4       2371.87       2357.96        27.52 o                         
   6   0   4       1636.29       1598.96        19.95 o                         
   8   0   4         40.97         43.63         4.67 o                         
  10   0   4          4.48          2.60         2.60 o                         
  12   0   4        110.43        116.86         8.31 o                         
 -15   1   4         18.35         17.09         2.74 o                         
 -14   1   4         35.80         23.60         2.86 o                         
 -13   1   4         39.29         47.41         3.31 o                         
 -12   1   4        503.75        476.94         7.46 o                         
 -11   1   4        240.20        238.90         4.69 o                         
 -10   1   4         50.67         54.90         2.57 o                         
  -9   1   4        694.02        655.18         9.73 o                         
  -8   1   4        786.99        793.63        10.83 o                         
  -7   1   4         81.90         77.40         2.57 o                         
  -6   1   4         25.62         30.44         1.62 o                         
  -5   1   4         81.06         92.97         2.37 o                         
  -4   1   4       1546.81       1612.17        18.36 o                         
  -3   1   4         11.30         24.70         1.10 o                         
  -2   1   4          9.79          7.79         1.10 o                         
  -1   1   4       1607.74       1610.83        13.57 o                         
   0   1   4        865.98        886.85         7.84 o                         
   1   1   4       7468.59       7316.09        59.93 o                         
   2   1   4       3740.11       4176.16        50.15 o                         
   3   1   4        764.01        855.56         8.02 o                         
   4   1   4       7658.18       7815.95        63.67 o                         
   5   1   4       1408.38       1392.16        12.48 o                         
   6   1   4         86.16         78.33         2.51 o                         
   7   1   4         75.68         85.03         3.84 o                         
   8   1   4        423.96        425.86         8.81 o                         
   9   1   4        101.45        106.92         4.77 o                         
  10   1   4         22.56         17.43         2.57 o                         
  11   1   4         68.73         77.39         5.71 o                         
  12   1   4         37.21         28.29         3.67 o                         
 -15   2   4         95.56        103.76         5.32 o                         
 -14   2   4        400.34        399.79         9.36 o                         
 -13   2   4          5.38          4.16         1.84 o                         
 -12   2   4         25.61         19.96         1.88 o                         
 -11   2   4        553.87        540.56         7.79 o                         
 -10   2   4         74.58         66.30         2.29 o                         
  -9   2   4        290.09        320.77         4.95 o                         
  -8   2   4        640.63        646.73        11.43 o                         
  -7   2   4        895.69        879.79        11.37 o                         
  -6   2   4         40.12         66.34         2.11 o                         
  -5   2   4       2035.97       2074.43        24.05 o                         
  -4   2   4       2125.79       2284.91        38.70 o                         
  -3   2   4       7387.40       7365.67       112.71 o                         
  -2   2   4        848.42        846.89         9.18 o                         
  -1   2   4       3678.34       3800.63        27.41 o                         
   0   2   4       3579.42       3738.44        57.65 o                         
   1   2   4       1261.84       1310.68        11.13 o                         
   2   2   4       1039.13       1047.67         9.25 o                         
   3   2   4        868.56        914.34         8.38 o                         
   4   2   4        119.69        125.52         2.30 o                         
   5   2   4        494.29        483.11         6.67 o                         
   6   2   4        253.86        273.99         4.86 o                         
   7   2   4       5152.76       5066.36        47.07 o                         
   8   2   4       1051.75       1005.73        15.41 o                         
   9   2   4          1.30          1.04         1.62 o                         
  10   2   4         63.05         65.68         5.45 o                         
  11   2   4         57.82         62.09         4.58 o                         
  12   2   4         56.94         43.63         5.71 o                         
 -15   3   4          1.41          1.56         2.60 o                         
 -14   3   4          7.27          9.93         2.37 o                         
 -13   3   4         57.28         59.67         2.97 o                         
 -12   3   4         60.55         65.30         2.79 o                         
 -11   3   4        203.82        174.91         3.99 o                         
 -10   3   4        214.56        198.09         6.23 o                         
  -9   3   4        120.48        126.59         2.97 o                         
  -8   3   4       1288.31       1272.98        27.16 o                         
  -7   3   4         17.94         33.61         4.16 o                         
  -6   3   4       5721.40       5999.98        96.09 o                         
  -5   3   4         58.68         33.56         1.62 o                         
  -4   3   4       2364.95       2624.01        31.40 o                         
  -3   3   4       3057.12       3225.44        42.79 o                         
  -2   3   4        519.82        484.19         6.96 o                         
  -1   3   4        869.86        843.22         6.16 o                         
   0   3   4        341.18        312.01         3.70 o                         
   1   3   4         29.19         34.86         1.20 o                         
   2   3   4        642.57        639.80         7.97 o                         
   3   3   4         68.07         87.58         3.00 o                         
   4   3   4        237.56        203.17         3.77 o                         
   5   3   4        159.87        164.54         4.75 o                         
   6   3   4        210.88        188.08         3.95 o                         
   7   3   4       1718.55       1668.59        17.76 o                         
   8   3   4        301.57        287.88         5.53 o                         
   9   3   4        449.14        451.68        10.13 o                         
  10   3   4        122.47        112.87         5.10 o                         
  11   3   4         28.73         33.82         3.47 o                         
 -15   4   4         69.81         74.79         6.23 o                         
 -14   4   4        236.11        257.20         6.06 o                         
 -13   4   4        133.48        132.04         4.18 o                         
 -12   4   4        200.42        224.23         8.90 o                         
 -11   4   4         36.10         31.55         2.74 o                         
 -10   4   4         95.40         94.02         3.67 o                         
  -9   4   4         87.09         94.71         4.16 o                         
  -8   4   4         22.49         24.51         1.38 o                         
  -7   4   4        651.57        646.72        13.32 o                         
  -6   4   4       1001.23       1007.34        18.18 o                         
  -5   4   4        594.13        549.48        16.88 o                         
  -4   4   4       1305.69       1537.27        18.36 o                         
  -3   4   4        271.20        323.88         3.78 o                         
  -2   4   4         83.93         53.03         1.37 o                         
  -1   4   4         62.07         58.46         5.32 o                         
   0   4   4        356.12        347.92         5.76 o                         
   1   4   4        143.69        144.09         2.18 o                         
   2   4   4        319.90        286.55         3.33 o                         
   3   4   4          1.35          7.80         1.82 o                         
   4   4   4         55.07         47.61         2.04 o                         
   5   4   4          4.21          5.19         0.97 o                         
   6   4   4        348.94        334.87         5.58 o                         
   7   4   4        228.40        224.08         4.67 o                         
   8   4   4        132.53        132.64         3.77 o                         
   9   4   4        488.53        459.00        12.47 o                         
  10   4   4          0.41          1.04         3.12 o                         
  11   4   4         87.25         77.91         7.79 o                         
 -14   5   4        178.71        196.12         5.28 o                         
 -13   5   4        144.80        139.09         4.29 o                         
 -12   5   4        315.50        285.93         5.79 o                         
 -11   5   4        177.32        152.75         5.97 o                         
 -10   5   4        417.21        398.60         8.08 o                         
  -9   5   4          0.67          2.45         1.25 o                         
  -8   5   4          0.03         -0.83         1.04 o                         
  -7   5   4         64.01         66.57         7.53 o                         
  -6   5   4         30.46         15.37         1.07 o                         
  -5   5   4         28.98         17.20         1.73 o                         
  -4   5   4       4469.77       4708.32        49.32 o                         
  -3   5   4        442.74        402.41         4.24 o                         
  -2   5   4        153.60        150.80         2.72 o                         
  -1   5   4       1294.16       1378.18        11.02 o                         
   0   5   4        558.81        550.29         7.86 o                         
   1   5   4        685.50        659.50         7.31 o                         
   2   5   4        225.02        261.92         5.45 o                         
   3   5   4        187.10        186.27         3.50 o                         
   4   5   4         73.92         66.81         3.63 o                         
   5   5   4         24.34         16.08         1.58 o                         
   6   5   4       2168.40       2046.53        26.24 o                         
   7   5   4        559.49        551.82        10.39 o                         
   8   5   4        182.00        179.31         5.61 o                         
   9   5   4         29.71         28.47         2.74 o                         
  10   5   4         43.31         41.03         5.71 o                         
  11   5   4          0.38         -2.60         2.60 o                         
 -14   6   4          1.75          5.19         2.00 o                         
 -13   6   4         10.10         12.93         1.75 o                         
 -12   6   4         91.18         79.40         3.27 o                         
 -11   6   4          4.61          3.52         1.62 o                         
 -10   6   4       1439.64       1430.72        64.15 o                         
  -9   6   4       1160.59       1142.83        17.14 o                         
  -8   6   4        586.25        608.74         9.92 o                         
  -7   6   4        619.49        610.36        19.74 o                         
  -6   6   4        105.56        115.83         2.56 o                         
  -5   6   4        106.81        110.15         2.21 o                         
  -4   6   4          0.76          2.32         0.73 o                         
  -3   6   4        128.91        141.87         1.96 o                         
  -2   6   4        127.69        168.71        22.59 o                         
  -1   6   4       2396.21       2533.72        45.55 o                         
   0   6   4         33.67         19.97         1.59 o                         
   1   6   4        138.37        166.01         4.45 o                         
   2   6   4       1041.37       1032.40        18.62 o                         
   3   6   4       2960.08       2931.56        34.87 o                         
   4   6   4          1.39          2.00         2.34 o                         
   5   6   4        320.89        327.17         7.10 o                         
   6   6   4         32.74         29.76         4.41 o                         
   7   6   4         23.06         19.91         2.37 o                         
   8   6   4         57.61         72.38         6.49 o                         
   9   6   4         27.77         28.67         2.87 o                         
  10   6   4         15.73         16.50         2.60 o                         
 -14   7   4         43.48         45.85         4.04 o                         
 -13   7   4        217.00        252.64        17.37 o                         
 -12   7   4          5.99          9.87         2.20 o                         
 -11   7   4        128.08        147.25         5.14 o                         
 -10   7   4         30.23         28.60         2.57 o                         
  -9   7   4        205.74        209.26         6.49 o                         
  -8   7   4        268.45        252.48         5.68 o                         
  -7   7   4       1227.86       1157.34        27.01 o                         
  -6   7   4          3.28          2.89         0.86 o                         
  -5   7   4       1748.16       1728.77        15.36 o                         
  -4   7   4        669.07        676.91         7.10 o                         
  -3   7   4       2024.01       2007.41        15.83 o                         
  -2   7   4        232.11        254.82         4.85 o                         
  -1   7   4        266.45        254.59         3.61 o                         
   0   7   4        422.55        429.33         4.94 o                         
   1   7   4       1463.41       1488.36        28.34 o                         
   2   7   4        387.36        422.51        15.62 o                         
   3   7   4         90.88         84.26         3.19 o                         
   4   7   4          6.54          5.14         1.62 o                         
   5   7   4        401.60        378.74         8.05 o                         
   6   7   4         30.18         31.82         2.87 o                         
   7   7   4          3.12          3.43         1.73 o                         
   8   7   4         79.27         68.28         3.99 o                         
   9   7   4         38.39         34.28         3.24 o                         
  10   7   4         55.61         58.28         4.49 o                         
 -13   8   4         10.45          5.97         2.20 o                         
 -12   8   4          0.27         -0.52         1.47 o                         
 -11   8   4          0.21         -0.78         1.47 o                         
 -10   8   4        515.30        538.08        10.09 o                         
  -9   8   4          0.67         -0.52         1.10 o                         
  -8   8   4        118.69        118.28         3.84 o                         
  -7   8   4        433.67        436.47         7.10 o                         
  -6   8   4        429.51        428.53        12.47 o                         
  -5   8   4        387.96        405.16         7.57 o                         
  -4   8   4       1087.55       1061.08        14.92 o                         
  -3   8   4          8.24          8.01         1.08 o                         
  -2   8   4        273.52        281.87         4.35 o                         
  -1   8   4        180.69        181.69         3.16 o                         
   0   8   4       2080.99       2001.57        18.85 o                         
   1   8   4        456.11        426.58        10.42 o                         
   2   8   4       1242.06       1251.48        14.98 o                         
   3   8   4        324.91        326.96         6.68 o                         
   4   8   4        270.25        276.27         6.49 o                         
   5   8   4         26.71         26.11         2.60 o                         
   6   8   4         90.65         87.65         4.36 o                         
   7   8   4        251.12        256.33         7.10 o                         
   8   8   4         64.15         59.30         4.12 o                         
   9   8   4          0.32         -1.73         1.73 o                         
  10   8   4          7.46          5.55         2.20 o                         
 -12   9   4          1.04          3.90         1.84 o                         
 -11   9   4          4.87          7.27         2.60 o                         
 -10   9   4          1.70          3.64         2.08 o                         
  -9   9   4         22.38         28.57         4.16 o                         
  -8   9   4        111.65        104.23         5.09 o                         
  -7   9   4        992.92        999.62        20.00 o                         
  -6   9   4        424.29        412.66         9.10 o                         
  -5   9   4        256.79        237.51         6.72 o                         
  -4   9   4       1153.28       1126.28        12.99 o                         
  -3   9   4         18.26         18.74         1.71 o                         
  -2   9   4        765.03        773.82         9.28 o                         
  -1   9   4       1421.88       1423.32        12.45 o                         
   0   9   4        487.27        461.75         8.70 o                         
   1   9   4        305.07        302.42         8.25 o                         
   2   9   4         38.66         34.75         2.47 o                         
   3   9   4        257.21        247.99         5.60 o                         
   4   9   4          0.98         -0.61         1.25 o                         
   5   9   4          1.89          1.53         1.56 o                         
   6   9   4        135.64        145.52         4.94 o                         
   7   9   4        159.82        160.68         5.40 o                         
   8   9   4          1.41          2.08         2.00 o                         
   9   9   4         11.30          7.07         2.37 o                         
 -11  10   4        135.89        166.21         8.83 o                         
 -10  10   4         47.53         45.06         4.67 o                         
  -9  10   4         54.16         59.14         4.40 o                         
  -8  10   4         15.65         11.87         3.38 o                         
  -7  10   4        839.74        833.50        14.97 o                         
  -6  10   4        569.66        571.00        11.48 o                         
  -5  10   4        321.49        318.32         8.31 o                         
  -4  10   4        314.79        335.44         5.74 o                         
  -3  10   4          1.64          1.57         1.13 o                         
  -2  10   4       2869.70       2747.99        35.84 o                         
  -1  10   4        275.17        253.97         8.19 o                         
   0  10   4        319.35        316.96         6.86 o                         
   1  10   4        102.72         92.37         3.63 o                         
   2  10   4          1.60         -1.25         1.25 o                         
   3  10   4        122.51        122.52         4.42 o                         
   4  10   4          8.46          5.47         1.83 o                         
   5  10   4         47.17         55.43         3.40 o                         
   6  10   4         75.13         78.29         4.11 o                         
   7  10   4          3.65          1.92         1.93 o                         
   8  10   4        142.22        161.33         5.61 o                         
   9  10   4          7.12          3.12         5.19 o                         
 -11  11   4         36.18         33.71         5.09 o                         
 -10  11   4          3.11          2.05         2.36 o                         
  -9  11   4        229.99        226.80         7.97 o                         
  -8  11   4         57.00         49.07         4.23 o                         
  -7  11   4        239.75        228.40         7.30 o                         
  -6  11   4         23.27         21.22         2.79 o                         
  -5  11   4        587.13        543.36        44.15 o                         
  -4  11   4         75.45         72.13         3.70 o                         
  -3  11   4        354.30        341.39         6.15 o                         
  -2  11   4        104.19         90.94         3.13 o                         
  -1  11   4        123.10        106.59         4.54 o                         
   0  11   4          1.30         -0.39         1.65 o                         
   1  11   4        719.28        748.72        24.30 o                         
   2  11   4         27.70         25.57         4.67 o                         
   3  11   4        222.71        231.81         7.59 o                         
   4  11   4          7.34          5.02         3.64 o                         
   5  11   4        281.23        268.20         8.45 o                         
   6  11   4          2.61          2.08         2.03 o                         
   7  11   4          0.13         -1.83         1.83 o                         
   8  11   4         35.54         27.53         4.23 o                         
 -10  12   4         16.63         34.80         8.83 o                         
  -9  12   4         25.32         24.17         3.61 o                         
  -8  12   4         75.09         74.76         4.94 o                         
  -7  12   4          7.04          6.41         2.32 o                         
  -6  12   4         74.88         85.02         6.23 o                         
  -5  12   4         15.26         20.26         3.12 o                         
  -4  12   4         93.09         94.15         4.37 o                         
  -3  12   4          0.08         -0.19         1.38 o                         
  -2  12   4         94.85         87.87         4.37 o                         
  -1  12   4         87.22         83.15         4.27 o                         
   0  12   4         92.55         96.70         4.64 o                         
   1  12   4         19.52         15.83         2.47 o                         
   2  12   4         91.56         78.62         6.75 o                         
   3  12   4        121.60        116.46         5.74 o                         
   4  12   4        119.50        111.59         6.05 o                         
   5  12   4        176.39        172.27         7.21 o                         
   6  12   4         32.75         35.48         4.32 o                         
   7  12   4          0.21          2.60         5.19 o                         
  -8  13   4        126.98        121.88         6.21 o                         
  -7  13   4          0.75          0.52         1.95 o                         
  -6  13   4        107.92        122.49        13.50 o                         
  -5  13   4         85.34         88.58         5.01 o                         
  -4  13   4        125.14        118.74         9.87 o                         
  -3  13   4         13.58         16.88         4.41 o                         
  -2  13   4        136.75        137.35         8.26 o                         
  -1  13   4         54.63         49.33         4.93 o                         
   0  13   4        278.16        268.39         9.03 o                         
   1  13   4         25.28         18.28         2.85 o                         
   2  13   4        166.70        177.40        14.02 o                         
   3  13   4          9.23         15.47         4.16 o                         
   4  13   4        240.24        250.19         8.83 o                         
   5  13   4          4.16          2.76         2.36 o                         
  -7  14   4          3.34          3.36         2.40 o                         
  -6  14   4        299.44        301.78        11.69 o                         
  -5  14   4        150.44        169.21         7.01 o                         
  -4  14   4         83.60         71.16         9.87 o                         
  -3  14   4         58.45         73.97         7.15 o                         
  -2  14   4         87.63         71.41         8.83 o                         
  -1  14   4        176.75        153.76         9.18 o                         
   0  14   4         54.29         66.13         4.54 o                         
   1  14   4        129.56        114.54         7.89 o                         
   2  14   4        101.38         97.84         6.13 o                         
   3  14   4         13.11         17.27         4.67 o                         
   4  14   4         34.55         41.96         5.84 o                         
  -4  15   4         74.94        131.41        12.98 o                         
  -3  15   4         38.35         40.73         6.21 o                         
  -2  15   4         28.88         28.62         5.47 o                         
  -1  15   4         90.25        101.87         8.42 o                         
   0  15   4         14.70          9.94         3.08 o                         
   1  15   4        283.01        293.59         9.98 o                         
 -15   0   5          2.82          8.31         3.12 o                         
 -13   0   5        502.72        532.33        14.54 o                         
 -11   0   5        129.32        121.02         5.19 o                         
  -9   0   5       2490.82       2572.84        42.59 o                         
  -7   0   5       5212.00       5396.55        86.22 o                         
  -5   0   5        317.80        255.02         5.71 o                         
  -3   0   5         35.80         33.24         2.08 o                         
  -1   0   5       6682.09       6188.31        97.91 o                         
   1   0   5          0.16          1.66         0.86 o                         
   3   0   5       6204.83       6413.81        76.50 o                         
   5   0   5          4.32          9.40         5.45 o                         
   7   0   5       1772.15       1689.97        32.72 o                         
   9   0   5        674.75        632.58        17.14 o                         
  11   0   5         53.84         54.54         6.23 o                         
 -15   1   5        418.37        422.10        10.09 o                         
 -14   1   5        114.48        125.69         5.14 o                         
 -13   1   5        168.21        185.02         5.88 o                         
 -12   1   5         95.49         91.25         3.19 o                         
 -11   1   5        352.56        361.11         5.68 o                         
 -10   1   5          1.75          4.93         1.47 o                         
  -9   1   5         12.69         14.00         3.64 o                         
  -8   1   5        306.56        287.08         5.32 o                         
  -7   1   5       1686.87       1719.52        50.38 o                         
  -6   1   5       1562.82       1666.25        19.47 o                         
  -5   1   5       5500.96       5800.07        94.01 o                         
  -4   1   5       4113.71       4081.47        47.01 o                         
  -3   1   5       1604.17       1582.58        14.99 o                         
  -2   1   5          2.11          2.60         0.60 o                         
  -1   1   5       1848.24       1811.26        20.27 o                         
   0   1   5         44.67         46.23         1.31 o                         
   1   1   5         21.24         19.36         0.95 o                         
   2   1   5       1272.19       1269.87        11.21 o                         
   3   1   5         86.38        118.58         2.42 o                         
   4   1   5       1098.59       1032.10         9.76 o                         
   5   1   5        116.77        123.01         3.57 o                         
   6   1   5       1843.28       1832.89        19.07 o                         
   7   1   5         44.31         40.63         3.11 o                         
   8   1   5        297.50        301.29         7.52 o                         
   9   1   5         18.46         19.55         2.74 o                         
  10   1   5          1.52          0.85         2.00 o                         
  11   1   5          9.02         10.13         2.57 o                         
 -15   2   5        150.80        159.63         6.05 o                         
 -14   2   5         51.61         57.42         4.04 o                         
 -13   2   5         26.82         23.85         1.98 o                         
 -12   2   5          2.66          1.73         1.20 o                         
 -11   2   5        367.62        380.33         8.05 o                         
 -10   2   5        494.45        489.70         6.88 o                         
  -9   2   5        724.20        695.30        10.09 o                         
  -8   2   5       1783.78       1787.03        34.51 o                         
  -7   2   5        979.28       1102.18        13.94 o                         
  -6   2   5        335.32        364.34         5.84 o                         
  -5   2   5         12.90         28.89         1.62 o                         
  -4   2   5       2406.28       2545.80        50.38 o                         
  -3   2   5       4233.11       4389.88        42.38 o                         
  -2   2   5       1151.31       1169.39         8.75 o                         
  -1   2   5          0.37         -0.17         0.60 o                         
   0   2   5        777.42        790.05         8.46 o                         
   1   2   5       1964.13       1969.65        21.89 o                         
   2   2   5       3335.03       3319.55        28.63 o                         
   3   2   5        224.46        245.38         3.52 o                         
   4   2   5         55.90         55.12         2.19 o                         
   5   2   5        536.93        526.11         7.27 o                         
   6   2   5          3.42         -1.07         1.07 o                         
   7   2   5        404.59        393.38         7.42 o                         
   8   2   5         62.86         63.09         3.84 o                         
   9   2   5        489.65        478.84        10.09 o                         
  10   2   5        119.10        106.61         5.32 o                         
  11   2   5        124.12        101.21         5.68 o                         
 -15   3   5          0.61          0.83         2.34 o                         
 -14   3   5         63.99         66.16         3.51 o                         
 -13   3   5        178.75        177.67         4.59 o                         
 -12   3   5        334.99        335.34         7.52 o                         
 -11   3   5        143.87        144.91         4.58 o                         
 -10   3   5        150.19        147.94         4.02 o                         
  -9   3   5         72.95         76.95         3.64 o                         
  -8   3   5        125.74        114.69         4.41 o                         
  -7   3   5        121.34        104.36         4.41 o                         
  -6   3   5        639.93        689.63        23.63 o                         
  -5   3   5        544.52        521.80        14.02 o                         
  -4   3   5       2280.65       2587.03        29.92 o                         
  -3   3   5         82.88         99.67         2.62 o                         
  -2   3   5       2105.32       2209.46        16.79 o                         
  -1   3   5       1030.38       1058.25        12.27 o                         
   0   3   5       1878.32       1985.11        24.39 o                         
   1   3   5        467.54        473.60         6.16 o                         
   2   3   5       1656.47       1818.64        26.90 o                         
   3   3   5       1429.42       1441.24        15.56 o                         
   4   3   5        525.43        502.02         9.72 o                         
   5   3   5          6.51          5.80         1.20 o                         
   6   3   5         78.10         64.97         2.79 o                         
   7   3   5         67.28         66.71         2.86 o                         
   8   3   5        119.66        102.92         4.73 o                         
   9   3   5         53.46         61.13         5.97 o                         
  10   3   5        301.20        295.53         8.42 o                         
  11   3   5          3.53         10.91         4.16 o                         
 -15   4   5        548.01        544.28        16.10 o                         
 -14   4   5         37.08         32.62         2.49 o                         
 -13   4   5        117.89        131.47         3.99 o                         
 -12   4   5         20.45         24.10         4.67 o                         
 -11   4   5        173.90        190.16         5.32 o                         
 -10   4   5        367.95        388.52        15.06 o                         
  -9   4   5         11.66         13.74         1.28 o                         
  -8   4   5        212.24        202.46         9.35 o                         
  -7   4   5        445.75        465.85        10.91 o                         
  -6   4   5       2203.25       2241.72        61.03 o                         
  -5   4   5       2617.86       2720.38        89.60 o                         
  -4   4   5        229.03        260.91         4.83 o                         
  -3   4   5        488.87        473.93         5.12 o                         
  -2   4   5          8.01          8.88         1.03 o                         
  -1   4   5          0.25          2.17         0.40 o                         
   0   4   5        480.35        498.77         5.63 o                         
   1   4   5         72.66         77.25         2.09 o                         
   2   4   5         12.86         31.80         1.54 o                         
   3   4   5       1949.27       1905.84        19.26 o                         
   4   4   5        497.63        473.55         6.74 o                         
   5   4   5          1.71          2.55         1.07 o                         
   6   4   5          8.86          8.15         1.44 o                         
   7   4   5         99.09        107.78         3.57 o                         
   8   4   5        331.75        325.46         7.84 o                         
   9   4   5         99.14         88.82         7.27 o                         
  10   4   5        200.84        206.72        10.39 o                         
 -14   5   5         20.06         14.64         1.95 o                         
 -13   5   5        550.03        564.55         8.88 o                         
 -12   5   5         67.45         68.04         3.84 o                         
 -11   5   5        274.97        249.92         6.42 o                         
 -10   5   5        186.32        183.71         5.14 o                         
  -9   5   5       2491.22       2384.66        36.62 o                         
  -8   5   5       1090.98       1093.04        19.88 o                         
  -7   5   5        125.27        128.89        10.91 o                         
  -6   5   5        151.37        170.38         3.99 o                         
  -5   5   5         64.73         52.68         3.12 o                         
  -4   5   5       3800.87       3785.29        58.45 o                         
  -3   5   5        816.19        726.35         6.70 o                         
  -2   5   5        901.96       1041.18         8.87 o                         
  -1   5   5        302.07        312.91         4.72 o                         
   0   5   5        457.24        448.30         5.38 o                         
   1   5   5       1419.78       1431.14        16.38 o                         
   2   5   5          4.63          9.69         1.07 o                         
   3   5   5         72.26         58.92         2.49 o                         
   4   5   5         14.41         14.02         2.60 o                         
   5   5   5        149.72        154.77         5.10 o                         
   6   5   5        239.13        239.27         6.36 o                         
   7   5   5          0.14          3.29         1.62 o                         
   8   5   5         25.14         25.13         2.87 o                         
   9   5   5          0.20         -2.08         2.60 o                         
  10   5   5         10.64         11.95         4.16 o                         
 -14   6   5         81.03         76.75         3.57 o                         
 -13   6   5         25.21         23.68         2.19 o                         
 -12   6   5          9.72          5.71         1.84 o                         
 -11   6   5         11.80         15.03         2.20 o                         
 -10   6   5        511.10        493.10        10.91 o                         
  -9   6   5          3.12          3.78         1.25 o                         
  -8   6   5        680.16        672.96        10.63 o                         
  -7   6   5       1170.03       1138.64        22.84 o                         
  -6   6   5       1573.07       1423.49        22.04 o                         
  -5   6   5        540.29        580.58         7.67 o                         
  -4   6   5        202.30        220.13         4.14 o                         
  -3   6   5        187.55        167.03         2.72 o                         
  -2   6   5       1303.51       1320.08        11.01 o                         
  -1   6   5        131.16        145.21         2.62 o                         
   0   6   5        365.11        328.09         5.00 o                         
   1   6   5         86.46         97.30         3.27 o                         
   2   6   5        406.32        419.92         6.80 o                         
   3   6   5         31.50         32.88         4.67 o                         
   4   6   5        477.60        451.20         8.79 o                         
   5   6   5        290.43        289.05         6.95 o                         
   6   6   5         25.27         24.83         2.74 o                         
   7   6   5          2.14         -0.29         1.62 o                         
   8   6   5         26.39         29.55         3.11 o                         
   9   6   5         30.66         28.12         4.16 o                         
  10   6   5         36.98         38.95         5.71 o                         
 -14   7   5         72.78         77.87         4.58 o                         
 -13   7   5          7.38          4.67         1.84 o                         
 -12   7   5          9.38         11.17         2.20 o                         
 -11   7   5         52.21         42.62         3.11 o                         
 -10   7   5        130.69        143.88         4.77 o                         
  -9   7   5         27.80         25.56         2.37 o                         
  -8   7   5        585.61        562.46        21.04 o                         
  -7   7   5        286.79        282.64         7.68 o                         
  -6   7   5         13.98         16.20         3.38 o                         
  -5   7   5        466.96        473.88         5.74 o                         
  -4   7   5       1894.69       1902.11        19.63 o                         
  -3   7   5        109.17        125.42         2.57 o                         
  -2   7   5        590.20        545.96         5.89 o                         
  -1   7   5         26.19         23.20         1.27 o                         
   0   7   5        423.17        403.43         8.79 o                         
   1   7   5        431.16        419.38        12.79 o                         
   2   7   5        136.19        125.56         6.34 o                         
   3   7   5        293.72        302.17         5.94 o                         
   4   7   5       1683.84       1725.56        23.08 o                         
   5   7   5        385.70        400.63        10.65 o                         
   6   7   5        102.79        102.89         4.73 o                         
   7   7   5         26.91         29.80         3.11 o                         
   8   7   5        131.72        138.30         5.61 o                         
   9   7   5          0.05         -0.83         1.73 o                         
  10   7   5         64.26         75.31         7.27 o                         
 -13   8   5        116.81        130.64         5.51 o                         
 -12   8   5         13.91         13.43         2.86 o                         
 -11   8   5         81.07         78.07         3.84 o                         
 -10   8   5         91.40         76.19         3.84 o                         
  -9   8   5        123.64        117.20         4.21 o                         
  -8   8   5        115.47        115.83         4.93 o                         
  -7   8   5        246.46        245.16         6.72 o                         
  -6   8   5        390.02        370.29         6.32 o                         
  -5   8   5       4824.77       4725.95        61.43 o                         
  -4   8   5        492.82        481.17         8.02 o                         
  -3   8   5          1.13          5.61         2.14 o                         
  -2   8   5         29.33         37.42         1.59 o                         
  -1   8   5          5.80          7.99         1.11 o                         
   0   8   5        622.46        660.70        10.42 o                         
   1   8   5        203.62        213.55         5.09 o                         
   2   8   5        330.25        333.00         8.60 o                         
   3   8   5        164.31        165.86         4.72 o                         
   4   8   5        178.82        172.18         4.93 o                         
   5   8   5          6.41         10.34         2.06 o                         
   6   8   5         21.46         21.17         2.74 o                         
   7   8   5        969.09        973.22        16.48 o                         
   8   8   5         11.27         10.10         2.37 o                         
   9   8   5          3.89          3.78         2.49 o                         
 -12   9   5        229.13        244.64        10.39 o                         
 -11   9   5         52.12         70.12         6.23 o                         
 -10   9   5        211.74        208.80         8.83 o                         
  -9   9   5         97.71         94.79         8.57 o                         
  -8   9   5        306.31        265.78         7.48 o                         
  -7   9   5        203.91        203.08         6.34 o                         
  -6   9   5          6.87          6.75         1.86 o                         
  -5   9   5         45.21         44.99         2.51 o                         
  -4   9   5          8.55          7.53         1.40 o                         
  -3   9   5        846.95        803.36         8.15 o                         
  -2   9   5        173.50        164.98         3.19 o                         
  -1   9   5        897.36        874.31        10.28 o                         
   0   9   5         51.86         55.37         3.54 o                         
   1   9   5        572.32        575.35        10.30 o                         
   2   9   5         49.40         57.24         3.19 o                         
   3   9   5         40.91         37.51         2.86 o                         
   4   9   5         18.01         15.82         2.11 o                         
   5   9   5        232.76        234.91         6.01 o                         
   6   9   5         13.53         12.58         2.15 o                         
   7   9   5         80.68         76.84         4.32 o                         
   8   9   5         15.45         10.80         2.59 o                         
 -12  10   5          1.27          3.64         4.16 o                         
 -11  10   5        199.26        222.54         8.07 o                         
 -10  10   5         77.71         73.05         4.94 o                         
  -9  10   5        112.87        122.09         8.05 o                         
  -8  10   5          4.78          5.56         2.27 o                         
  -7  10   5        492.41        491.37        10.73 o                         
  -6  10   5         41.73         48.67         6.49 o                         
  -5  10   5        162.37        156.25         5.66 o                         
  -4  10   5        747.14        751.11         9.34 o                         
  -3  10   5        273.55        276.12         5.85 o                         
  -2  10   5       1055.43       1022.46        11.61 o                         
  -1  10   5          7.32          7.19         1.88 o                         
   0  10   5        164.63        157.09         4.14 o                         
   1  10   5        324.47        319.93         9.01 o                         
   2  10   5          6.52          5.52         1.80 o                         
   3  10   5         40.91         39.61         3.09 o                         
   4  10   5        582.51        596.39        20.89 o                         
   5  10   5         50.09         52.77         3.57 o                         
   6  10   5          0.55         -0.14         1.80 o                         
   7  10   5          0.38         -1.03         1.83 o                         
   8  10   5         13.93         16.68         2.82 o                         
 -11  11   5        115.89        130.47         8.83 o                         
 -10  11   5         68.11         65.25         8.05 o                         
  -9  11   5         24.47         30.45         6.75 o                         
  -8  11   5        107.12        108.74         5.97 o                         
  -7  11   5         17.82         21.95         3.14 o                         
  -6  11   5        305.87        296.31         8.17 o                         
  -5  11   5          2.46          1.84         1.90 o                         
  -4  11   5        969.70        973.16        11.68 o                         
  -3  11   5          1.82          3.57         1.22 o                         
  -2  11   5          0.37         -0.28         1.62 o                         
  -1  11   5         18.69         17.25         2.67 o                         
   0  11   5         54.04         56.07         3.72 o                         
   1  11   5        380.91        359.52         9.09 o                         
   2  11   5        123.14        121.06         8.05 o                         
   3  11   5         15.98         16.60         3.07 o                         
   4  11   5          3.05          0.82         2.04 o                         
   5  11   5         29.38         25.24         2.88 o                         
   6  11   5         17.68         16.04         2.61 o                         
   7  11   5         10.28          6.87         2.42 o                         
 -10  12   5        222.08        226.00         9.46 o                         
  -9  12   5        235.34        252.77         8.45 o                         
  -8  12   5        169.17        181.46         7.39 o                         
  -7  12   5         24.58         29.62         3.61 o                         
  -6  12   5          4.96          2.52         1.93 o                         
  -5  12   5          3.53          5.31         2.27 o                         
  -4  12   5        166.31        183.47         5.61 o                         
  -3  12   5         56.34         47.82         3.83 o                         
  -2  12   5         46.27         52.05         3.72 o                         
  -1  12   5        148.84        163.05         5.78 o                         
   0  12   5        283.61        267.18         7.24 o                         
   1  12   5          0.28         -0.33         2.27 o                         
   2  12   5        133.10        123.19         6.05 o                         
   3  12   5         76.52         82.81         5.66 o                         
   4  12   5        145.44        143.89         6.82 o                         
   5  12   5         11.94         22.93         3.54 o                         
   6  12   5         11.42         12.98         5.71 o                         
  -9  13   5         88.02         86.74        14.02 o                         
  -8  13   5         58.72         55.58         4.88 o                         
  -7  13   5        456.39        506.55        21.04 o                         
  -6  13   5         21.74         21.92         3.25 o                         
  -5  13   5        157.76        169.93        31.94 o                         
  -4  13   5         64.51         70.14         6.79 o                         
  -3  13   5        295.37        270.60        10.83 o                         
  -2  13   5          0.26          0.98         2.04 o                         
  -1  13   5        115.70        113.61         5.28 o                         
   0  13   5         25.16         24.33         3.20 o                         
   1  13   5          0.40         -1.90         1.90 o                         
   2  13   5          3.29          1.56         2.60 o                         
   3  13   5         70.15         88.96        16.62 o                         
   4  13   5         43.14         40.49         7.27 o                         
   5  13   5        339.37        435.20        19.74 o                         
  -7  14   5         27.47         26.93         3.72 o                         
  -6  14   5          0.31          2.87         1.95 o                         
  -5  14   5         47.21         44.15         8.83 o                         
  -4  14   5         30.37         30.64         7.79 o                         
  -3  14   5         45.99         30.83         5.32 o                         
  -2  14   5         58.29         55.64         6.21 o                         
  -1  14   5         34.34         28.42         3.40 o                         
   0  14   5        189.50        186.40         6.91 o                         
   1  14   5         57.33         61.30         5.27 o                         
   2  14   5        403.84        437.53        16.36 o                         
   3  14   5        112.71        130.39         9.61 o                         
  -4  15   5        180.19        183.87        15.58 o                         
  -3  15   5          0.04          2.34         4.04 o                         
  -2  15   5          6.82          4.83         4.21 o                         
  -1  15   5         15.20         15.58         4.77 o                         
   0  15   5         77.44         76.76         5.28 o                         
 -14   0   6        122.81        118.94         7.27 o                         
 -12   0   6         65.98         71.16         4.67 o                         
 -10   0   6        137.60        142.83         6.23 o                         
  -8   0   6         27.50         26.49         3.12 o                         
  -6   0   6       6534.91       6367.72       105.44 o                         
  -4   0   6      19485.41      20047.78       439.36 o                         
  -2   0   6         23.67         20.08         1.47 o                         
   0   0   6        274.15        280.95         8.05 o                         
   2   0   6       1826.69       2130.59        27.27 o                         
   4   0   6        333.83        298.71        16.10 o                         
   6   0   6       3406.10       3267.74        56.09 o                         
   8   0   6        188.12        172.44         8.83 o                         
  10   0   6          2.44          5.71         3.64 o                         
 -15   1   6        105.41        118.61         7.01 o                         
 -14   1   6        139.33        138.33         8.05 o                         
 -13   1   6        196.29        197.64         4.69 o                         
 -12   1   6        349.25        349.85         5.98 o                         
 -11   1   6         22.77         26.75         2.20 o                         
 -10   1   6       3887.34       3796.53        43.52 o                         
  -9   1   6          7.00          9.61         1.56 o                         
  -8   1   6        785.02        784.87        12.70 o                         
  -7   1   6        909.75        951.56        12.47 o                         
  -6   1   6        488.37        538.60         7.69 o                         
  -5   1   6         65.67         70.97         2.34 o                         
  -4   1   6       3246.86       3576.75        42.39 o                         
  -3   1   6       2571.97       2565.85        30.66 o                         
  -2   1   6         37.64         36.74         3.63 o                         
  -1   1   6       2169.07       2095.81        17.26 o                         
   0   1   6        387.69        322.56         4.06 o                         
   1   1   6       1122.08       1068.37         9.97 o                         
   2   1   6        239.57        233.83         3.47 o                         
   3   1   6        624.37        629.75         6.89 o                         
   4   1   6         67.08         64.66         2.05 o                         
   5   1   6         96.70         82.65         2.89 o                         
   6   1   6        134.80        125.01         4.77 o                         
   7   1   6        363.59        344.14         8.83 o                         
   8   1   6          0.90          2.03         2.00 o                         
   9   1   6        205.91        210.88         6.98 o                         
  10   1   6          6.75          3.38         2.20 o                         
 -15   2   6          0.20          0.26         1.84 o                         
 -14   2   6         74.94         83.93         3.49 o                         
 -13   2   6        146.00        156.90         4.29 o                         
 -12   2   6         16.79         14.97         2.08 o                         
 -11   2   6          0.55         -0.15         1.25 o                         
 -10   2   6         20.18         24.17         2.60 o                         
  -9   2   6         12.05         11.01         1.47 o                         
  -8   2   6         36.44         47.97         2.37 o                         
  -7   2   6         43.99         26.44         2.86 o                         
  -6   2   6        467.75        461.48        11.95 o                         
  -5   2   6        946.77        991.21        12.49 o                         
  -4   2   6        573.92        561.12         7.89 o                         
  -3   2   6         41.27         25.37         1.09 o                         
  -2   2   6        185.23        211.86         2.48 o                         
  -1   2   6        526.88        563.39         7.24 o                         
   0   2   6         59.30         54.84         2.92 o                         
   1   2   6       1215.01       1365.79        12.17 o                         
   2   2   6          8.42         22.65         3.15 o                         
   3   2   6        620.49        609.40         6.60 o                         
   4   2   6          4.91          7.55         1.78 o                         
   5   2   6          5.90          3.90         1.28 o                         
   6   2   6        171.32        146.32         4.04 o                         
   7   2   6        361.05        354.33         8.26 o                         
   8   2   6         44.20         42.94         4.93 o                         
   9   2   6        209.40        206.42         7.15 o                         
  10   2   6         73.64         64.31         5.19 o                         
 -15   3   6         20.40         19.16         2.74 o                         
 -14   3   6          0.33         -0.35         1.20 o                         
 -13   3   6         94.80         92.34         4.21 o                         
 -12   3   6        552.64        553.03        11.95 o                         
 -11   3   6          6.85         11.00         3.38 o                         
 -10   3   6         85.05         85.93         3.47 o                         
  -9   3   6         26.19         34.47        13.76 o                         
  -8   3   6        343.95        332.30        12.47 o                         
  -7   3   6       1678.63       1628.16        28.57 o                         
  -6   3   6        348.96        366.47         6.05 o                         
  -5   3   6        484.03        436.71         9.61 o                         
  -4   3   6       4004.75       4684.87        61.79 o                         
  -3   3   6         22.52         32.50         1.28 o                         
  -2   3   6         45.94         92.30         1.48 o                         
  -1   3   6       1337.02       1454.18        11.17 o                         
   0   3   6        993.09        944.64        10.96 o                         
   1   3   6         94.78         70.87         2.02 o                         
   2   3   6        366.94        338.59         4.19 o                         
   3   3   6        118.76        117.62         3.09 o                         
   4   3   6         41.32         43.17         2.57 o                         
   5   3   6         45.89         47.62         3.15 o                         
   6   3   6          5.74          6.24         1.44 o                         
   7   3   6        375.83        361.73         7.07 o                         
   8   3   6        120.65        116.19         5.32 o                         
   9   3   6        386.00        359.37        13.50 o                         
  10   3   6        300.78        275.75        12.47 o                         
 -15   4   6          0.37          1.04         1.50 o                         
 -14   4   6         88.44         91.30         3.69 o                         
 -13   4   6        192.36        197.74         6.05 o                         
 -12   4   6       1124.47       1128.57        31.16 o                         
 -11   4   6        727.59        707.89        11.75 o                         
 -10   4   6         91.07         84.17         6.75 o                         
  -9   4   6       1030.47        998.28        17.14 o                         
  -8   4   6        451.90        449.36        19.22 o                         
  -7   4   6         85.06         75.45         3.64 o                         
  -6   4   6       2326.79       2361.34        72.69 o                         
  -5   4   6       1024.44       1098.24        14.32 o                         
  -4   4   6        803.99        938.20         8.95 o                         
  -3   4   6         19.71         25.03         1.72 o                         
  -2   4   6        973.07        889.37         7.74 o                         
  -1   4   6       2376.39       2392.62        18.97 o                         
   0   4   6          4.77          7.42         0.76 o                         
   1   4   6       2399.23       2496.10        23.10 o                         
   2   4   6        809.59        730.46         9.03 o                         
   3   4   6         14.62         16.01         2.00 o                         
   4   4   6         45.11         52.56         4.55 o                         
   5   4   6        120.24        122.74         3.64 o                         
   6   4   6        115.38        110.01         4.49 o                         
   7   4   6         29.41         30.66         4.16 o                         
   8   4   6          8.51          6.23         3.64 o                         
   9   4   6         49.68         41.03         5.71 o                         
  10   4   6         16.80         11.95         4.67 o                         
 -15   5   6         69.08         61.81         4.04 o                         
 -14   5   6        205.10        213.65         5.38 o                         
 -13   5   6         64.30         75.44         7.79 o                         
 -12   5   6        249.95        244.65         6.61 o                         
 -11   5   6         34.95         31.29         2.74 o                         
 -10   5   6        244.63        225.35         6.49 o                         
  -9   5   6       2122.08       2094.46        26.83 o                         
  -8   5   6        326.53        313.63         5.99 o                         
  -7   5   6         34.59         33.03         2.20 o                         
  -6   5   6        192.80        181.32        12.21 o                         
  -5   5   6        413.89        415.06         8.42 o                         
  -4   5   6        425.80        383.10         4.83 o                         
  -3   5   6        148.30        175.38         4.61 o                         
  -2   5   6       1386.78       1483.53        17.38 o                         
  -1   5   6        393.71        395.50         4.60 o                         
   0   5   6         27.97         23.83         1.12 o                         
   1   5   6        830.41        887.32        17.84 o                         
   2   5   6        384.86        383.91         6.46 o                         
   3   5   6        664.98        663.85        11.43 o                         
   4   5   6         93.72         84.91         3.99 o                         
   5   5   6        389.33        375.55         8.21 o                         
   6   5   6         98.10         99.18         8.57 o                         
   7   5   6        173.17        167.75         7.79 o                         
   8   5   6        223.63        244.10         7.24 o                         
   9   5   6          2.67         -1.04         3.12 o                         
 -14   6   6          1.01          0.76         1.38 o                         
 -13   6   6         51.89         49.95         3.67 o                         
 -12   6   6          7.03          8.40         1.84 o                         
 -11   6   6        148.50        149.92         5.14 o                         
 -10   6   6        170.10        147.51         4.73 o                         
  -9   6   6          0.25          0.00         1.10 o                         
  -8   6   6       1060.81       1030.40        22.15 o                         
  -7   6   6       1197.08       1201.74        23.37 o                         
  -6   6   6        108.01        113.08         3.27 o                         
  -5   6   6        363.35        382.67         6.03 o                         
  -4   6   6         42.68         52.68         2.70 o                         
  -3   6   6          1.21          7.48         2.01 o                         
  -2   6   6         20.97         15.84         1.17 o                         
  -1   6   6       1768.38       1735.56        14.04 o                         
   0   6   6          9.50         17.38         1.87 o                         
   1   6   6        317.96        305.02         5.78 o                         
   2   6   6        173.03        209.58         4.87 o                         
   3   6   6          4.58          9.87         4.16 o                         
   4   6   6          2.95          0.81         1.62 o                         
   5   6   6        118.41        120.39         4.87 o                         
   6   6   6          4.84          8.94         2.11 o                         
   7   6   6         44.37         45.22         3.62 o                         
   8   6   6        176.50        182.94         6.49 o                         
   9   6   6          0.20         -3.12         3.12 o                         
 -14   7   6         62.75         57.47         4.21 o                         
 -13   7   6          7.61         11.45         2.20 o                         
 -12   7   6         93.98        101.04         4.58 o                         
 -11   7   6          0.93          3.12         1.47 o                         
 -10   7   6        570.12        531.54         9.90 o                         
  -9   7   6          0.41          0.59         1.25 o                         
  -8   7   6         15.77         14.01         2.08 o                         
  -7   7   6        942.09        947.21        16.27 o                         
  -6   7   6        274.35        250.26         4.07 o                         
  -5   7   6       3210.91       3173.70        34.76 o                         
  -4   7   6         99.45         89.89         3.09 o                         
  -3   7   6        397.90        396.10         4.89 o                         
  -2   7   6         43.63         43.00         1.77 o                         
  -1   7   6        215.65        204.86         3.35 o                         
   0   7   6          5.38         10.64         1.40 o                         
   1   7   6        497.65        503.20        13.60 o                         
   2   7   6        197.92        193.87         4.95 o                         
   3   7   6          0.03         -0.34         1.88 o                         
   4   7   6         88.33         93.19         3.88 o                         
   5   7   6       1161.31       1177.74        18.32 o                         
   6   7   6         43.74         41.37         4.93 o                         
   7   7   6        185.14        194.43         6.73 o                         
   8   7   6          6.01          3.72         2.37 o                         
   9   7   6         56.26         56.54         8.57 o                         
 -13   8   6         84.51         74.12         5.19 o                         
 -12   8   6         64.79         75.24         4.21 o                         
 -11   8   6          5.83          7.86         1.84 o                         
 -10   8   6         46.57         38.70         3.31 o                         
  -9   8   6         42.96         37.92         4.16 o                         
  -8   8   6        158.31        154.19         5.47 o                         
  -7   8   6          0.98          1.30         1.43 o                         
  -6   8   6        415.74        429.30         7.18 o                         
  -5   8   6        256.53        253.01         5.20 o                         
  -4   8   6        286.04        304.18         5.15 o                         
  -3   8   6       1064.29       1060.16         9.87 o                         
  -2   8   6       2098.53       2045.69        16.69 o                         
  -1   8   6         39.36         44.12         3.60 o                         
   0   8   6         79.83         76.65         2.99 o                         
   1   8   6          0.29          3.44         1.68 o                         
   2   8   6       2137.43       2133.80        31.75 o                         
   3   8   6        649.86        662.79        10.21 o                         
   4   8   6        849.75        892.91        12.53 o                         
   5   8   6        112.95        117.83         4.57 o                         
   6   8   6          0.52         -0.24         2.00 o                         
   7   8   6         14.77         14.87         2.87 o                         
   8   8   6          0.18         -1.26         2.11 o                         
 -12   9   6         76.24         60.77         6.23 o                         
 -11   9   6          0.02         -2.08         2.08 o                         
 -10   9   6          1.63          2.60         2.08 o                         
  -9   9   6          1.54          0.42         1.80 o                         
  -8   9   6        397.12        378.94         9.10 o                         
  -7   9   6         40.33         38.76         3.46 o                         
  -6   9   6         65.24         57.99         3.01 o                         
  -5   9   6       1707.79       1696.13        20.43 o                         
  -4   9   6        283.21        279.40         5.04 o                         
  -3   9   6          1.08         -0.03         0.89 o                         
  -2   9   6         96.94        100.30         2.74 o                         
  -1   9   6         12.95         18.72         1.92 o                         
   0   9   6       2223.50       2183.82        38.98 o                         
   1   9   6        206.25        208.75         5.40 o                         
   2   9   6        157.70        152.10         4.79 o                         
   3   9   6         93.01        106.60         4.26 o                         
   4   9   6          0.72          0.38         1.62 o                         
   5   9   6          9.84         12.55         2.36 o                         
   6   9   6         44.98         38.75         3.44 o                         
   7   9   6         11.52         16.26         2.51 o                         
   8   9   6         23.95         30.39         3.74 o                         
 -12  10   6         51.29         59.21         9.35 o                         
 -11  10   6        181.74        191.33         7.59 o                         
 -10  10   6         14.19         17.71         3.14 o                         
  -9  10   6          1.73          1.52         2.20 o                         
  -8  10   6         85.90         77.20         4.80 o                         
  -7  10   6        153.94        160.36         5.96 o                         
  -6  10   6        262.56        258.10         9.32 o                         
  -5  10   6         17.26         15.78         2.32 o                         
  -4  10   6        125.76        134.89         3.76 o                         
  -3  10   6          9.85          8.56         1.41 o                         
  -2  10   6          0.35          0.91         1.34 o                         
  -1  10   6         80.11         79.58         3.29 o                         
   0  10   6         77.43         79.23         3.26 o                         
   1  10   6        331.52        326.15         6.98 o                         
   2  10   6         18.72         18.68         2.42 o                         
   3  10   6        197.30        200.04         5.76 o                         
   4  10   6         49.40         52.88         6.10 o                         
   5  10   6          0.07         -1.60         1.60 o                         
   6  10   6          0.08          0.68         2.06 o                         
   7  10   6        105.92         97.77         5.09 o                         
 -11  11   6         93.74        102.41         6.61 o                         
 -10  11   6         44.03         38.30         4.01 o                         
  -9  11   6        465.57        478.83        11.48 o                         
  -8  11   6        348.66        361.34         9.59 o                         
  -7  11   6         93.88         93.68         5.27 o                         
  -6  11   6          0.01         -0.61         1.80 o                         
  -5  11   6        116.07        111.30         4.94 o                         
  -4  11   6         11.45          9.80         1.62 o                         
  -3  11   6        280.29        279.89        12.24 o                         
  -2  11   6          3.25          4.99         2.14 o                         
  -1  11   6          1.27          1.30         1.95 o                         
   0  11   6        184.82        184.78         5.86 o                         
   1  11   6        715.86        735.09        14.60 o                         
   2  11   6          1.26          1.56         2.20 o                         
   3  11   6         99.69        120.21        11.81 o                         
   4  11   6        158.00        165.29        10.31 o                         
   5  11   6          1.43          1.26         2.15 o                         
   6  11   6         75.43         81.11         6.02 o                         
 -10  12   6          8.66         10.42         3.36 o                         
  -9  12   6          7.08         11.91         2.74 o                         
  -8  12   6          3.49          4.97         2.36 o                         
  -7  12   6        767.65        811.73        15.56 o                         
  -6  12   6        265.41        288.22         8.55 o                         
  -5  12   6         18.05         17.33         2.79 o                         
  -4  12   6        144.20        160.98         8.45 o                         
  -3  12   6        194.25        186.16         6.17 o                         
  -2  12   6        207.17        206.30         6.48 o                         
  -1  12   6         18.60         18.91         2.96 o                         
   0  12   6         42.09         45.24         3.78 o                         
   1  12   6          5.17          3.51         2.67 o                         
   2  12   6         18.65         13.85         3.07 o                         
   3  12   6        118.53        130.80         6.72 o                         
   4  12   6         70.76         90.94        10.91 o                         
   5  12   6          0.26          1.56         4.67 o                         
  -9  13   6         41.84         48.82         9.87 o                         
  -8  13   6        191.49        213.61         7.86 o                         
  -7  13   6         26.39         26.53         3.61 o                         
  -6  13   6        114.99         97.36         5.47 o                         
  -5  13   6         26.75         22.79         3.84 o                         
  -4  13   6        132.43        146.41         8.62 o                         
  -3  13   6         98.28        109.05         5.54 o                         
  -2  13   6          5.99          9.08         2.64 o                         
  -1  13   6          8.48          5.93         2.58 o                         
   0  13   6        279.12        306.07         8.24 o                         
   1  13   6         14.64         17.38         3.46 o                         
   2  13   6         46.04         52.31         5.09 o                         
   3  13   6         10.28          5.16         3.64 o                         
   4  13   6         34.60         36.88         7.79 o                         
  -7  14   6         23.15         25.20         4.93 o                         
  -6  14   6          5.61          5.10         2.36 o                         
  -5  14   6        126.47        121.54        12.47 o                         
  -4  14   6         88.11        117.90        11.95 o                         
  -3  14   6         68.92         65.81         6.79 o                         
  -2  14   6         34.24         33.53         3.69 o                         
  -1  14   6         16.57         11.14         2.96 o                         
   0  14   6         25.67         30.21         4.88 o                         
   1  14   6         79.80         77.15         7.53 o                         
   2  14   6         85.29         97.45         7.61 o                         
 -15   0   7          0.47          3.64         2.60 o                         
 -13   0   7        655.70        646.08        15.58 o                         
 -11   0   7       2193.16       2189.06        38.44 o                         
  -9   0   7        211.26        210.88         7.27 o                         
  -7   0   7       1471.10       1381.44        23.89 o                         
  -3   0   7       1084.31        967.81        12.49 o                         
  -1   0   7        350.72        347.46         6.21 o                         
   1   0   7       1987.84       1819.10        22.57 o                         
   3   0   7          2.93          2.89         1.56 o                         
   5   0   7         10.98         13.50         3.64 o                         
   7   0   7        109.82        106.48         7.27 o                         
   9   0   7         28.38         33.24         5.19 o                         
 -15   1   7         93.34        102.18         4.95 o                         
 -14   1   7        303.93        298.00         7.89 o                         
 -13   1   7         17.08         18.60         2.37 o                         
 -12   1   7          8.46          8.58         1.84 o                         
 -11   1   7         44.54         40.16         2.94 o                         
 -10   1   7        261.27        259.99         6.05 o                         
  -9   1   7       1496.44       1494.45        19.09 o                         
  -8   1   7       1529.39       1424.15        18.00 o                         
  -7   1   7         52.00         65.89         2.37 o                         
  -6   1   7        266.12        228.54         6.23 o                         
  -5   1   7         70.96         41.04         1.84 o                         
  -4   1   7        139.45        146.97         3.11 o                         
  -3   1   7          4.71         16.27         1.47 o                         
  -2   1   7       1260.57       1257.79        11.09 o                         
  -1   1   7        246.08        259.78        10.06 o                         
   0   1   7         39.01         37.36         1.58 o                         
   1   1   7       3799.85       3980.91        32.06 o                         
   2   1   7        212.25        183.16         3.30 o                         
   3   1   7        164.04        158.29         2.99 o                         
   4   1   7        398.05        368.63         6.33 o                         
   5   1   7       1704.91       1672.16        23.14 o                         
   6   1   7         83.97         81.63         4.41 o                         
   7   1   7         13.17          8.42         2.20 o                         
   8   1   7          2.36          5.19         2.20 o                         
   9   1   7         25.11         17.50         2.94 o                         
  10   1   7         37.98         30.86         3.84 o                         
 -15   2   7         90.11         97.01         4.95 o                         
 -14   2   7        175.33        182.85         5.84 o                         
 -13   2   7        573.74        543.67        20.52 o                         
 -12   2   7         31.16         29.73         2.74 o                         
 -11   2   7        554.74        529.26         9.36 o                         
 -10   2   7       1610.65       1556.49        20.01 o                         
  -9   2   7        108.59        107.57         3.47 o                         
  -8   2   7        543.28        541.02         8.42 o                         
  -7   2   7        341.33        377.72         6.21 o                         
  -6   2   7        200.77        150.44         3.67 o                         
  -5   2   7          0.13          0.52         0.73 o                         
  -4   2   7       1925.78       2110.57        29.61 o                         
  -3   2   7          2.23          0.61         0.60 o                         
  -2   2   7       6207.85       6187.09       116.27 o                         
  -1   2   7          6.84          8.89         1.47 o                         
   0   2   7          5.50          7.04         1.02 o                         
   1   2   7        271.04        267.65         3.79 o                         
   2   2   7       1308.49       1297.70        12.35 o                         
   3   2   7        372.14        381.48         6.37 o                         
   4   2   7        106.81        120.61         3.57 o                         
   5   2   7        515.59        493.77         7.75 o                         
   6   2   7         53.19         45.45         3.67 o                         
   7   2   7         60.75         56.53         4.21 o                         
   8   2   7        730.40        705.24        13.57 o                         
   9   2   7          1.95          1.68         2.37 o                         
  10   2   7         20.48         26.49         6.75 o                         
 -15   3   7          5.82          4.85         1.50 o                         
 -14   3   7          4.15          4.93         1.84 o                         
 -13   3   7          0.01          0.26         1.47 o                         
 -12   3   7        270.46        267.25         6.79 o                         
 -11   3   7        214.69        208.47         5.47 o                         
 -10   3   7        991.55        913.98        22.07 o                         
  -9   3   7        124.34        118.84         3.62 o                         
  -8   3   7        299.70        297.25         7.01 o                         
  -7   3   7          7.84          6.60         1.25 o                         
  -6   3   7        389.29        411.85        10.65 o                         
  -5   3   7       2915.59       3021.58        98.17 o                         
  -4   3   7       2886.23       2924.84        38.08 o                         
  -3   3   7          4.51          1.56         1.10 o                         
  -2   3   7        990.02       1062.73         9.41 o                         
  -1   3   7       1554.14       1642.66        12.69 o                         
   0   3   7       1050.33       1080.35        13.98 o                         
   1   3   7          9.79         27.27         1.40 o                         
   2   3   7       1100.46       1144.65        16.65 o                         
   3   3   7         75.82         74.80         2.86 o                         
   4   3   7        178.77        157.84         4.14 o                         
   5   3   7        257.49        263.11         5.46 o                         
   6   3   7        106.60        100.85         3.64 o                         
   7   3   7         10.05          8.05         2.20 o                         
   8   3   7          7.31         12.98         4.16 o                         
   9   3   7         86.12         81.03         7.79 o                         
 -15   4   7         64.07         65.86         3.70 o                         
 -14   4   7          3.09          8.42         3.64 o                         
 -13   4   7        757.45        757.63        13.21 o                         
 -12   4   7         54.06         57.76         3.47 o                         
 -11   4   7        750.62        756.97        12.49 o                         
 -10   4   7       2075.92       2002.73        35.84 o                         
  -9   4   7        143.12        161.08         4.41 o                         
  -8   4   7        146.63        129.85         5.71 o                         
  -7   4   7       1255.18       1228.94        30.38 o                         
  -6   4   7        246.51        220.43         6.75 o                         
  -5   4   7        293.38        294.99         8.58 o                         
  -4   4   7       1277.87       1261.99        11.54 o                         
  -3   4   7       3623.17       3662.92        29.80 o                         
  -2   4   7        567.63        505.85         5.17 o                         
  -1   4   7          0.08          1.92         0.59 o                         
   0   4   7          9.29          9.92         0.89 o                         
   1   4   7        118.87        151.16         2.51 o                         
   2   4   7        206.88        211.37         4.55 o                         
   3   4   7        455.65        438.10        10.60 o                         
   4   4   7         20.37         14.98         1.75 o                         
   5   4   7         67.30         56.39         3.62 o                         
   6   4   7         56.90         54.69         3.74 o                         
   7   4   7          2.91          0.00         3.12 o                         
   8   4   7         22.94         11.95         4.16 o                         
   9   4   7         28.40         24.41         5.19 o                         
 -15   5   7          0.04         -1.30         1.33 o                         
 -14   5   7          9.23         14.47         2.37 o                         
 -13   5   7        284.58        300.43        14.80 o                         
 -12   5   7         28.29         28.44         2.74 o                         
 -11   5   7        140.46        142.44         4.77 o                         
 -10   5   7        465.72        445.59        12.47 o                         
  -9   5   7        116.52        124.53        13.76 o                         
  -8   5   7        372.24        377.49         6.95 o                         
  -7   5   7       1304.90       1263.16        50.10 o                         
  -6   5   7        502.51        475.07        10.13 o                         
  -5   5   7         82.79         74.20         2.71 o                         
  -4   5   7          1.53         -0.11         0.67 o                         
  -3   5   7       1060.85       1034.61         9.09 o                         
  -2   5   7        249.53        248.14         3.54 o                         
  -1   5   7       1515.58       1488.76        18.10 o                         
   0   5   7        862.86        911.04        13.57 o                         
   1   5   7        149.38        167.61         4.18 o                         
   2   5   7        111.75        108.75         4.12 o                         
   3   5   7        337.63        364.36         8.21 o                         
   4   5   7        700.37        662.46        11.90 o                         
   5   5   7        116.05        114.70         4.87 o                         
   6   5   7          1.87          0.52         1.73 o                         
   7   5   7        344.17        354.80         8.86 o                         
   8   5   7        298.43        289.25        12.98 o                         
   9   5   7         95.80         99.72        10.39 o                         
 -14   6   7         18.47         17.14         2.57 o                         
 -13   6   7        177.56        166.95        10.13 o                         
 -12   6   7        271.54        258.90         8.28 o                         
 -11   6   7        177.29        147.87         4.95 o                         
 -10   6   7         39.62         54.20         3.11 o                         
  -9   6   7        382.50        376.55        12.98 o                         
  -8   6   7         77.66         73.25         7.27 o                         
  -7   6   7         36.88         44.15         3.64 o                         
  -6   6   7        925.43        864.61        12.39 o                         
  -5   6   7        338.29        325.05         7.84 o                         
  -4   6   7       1705.89       1692.33        15.22 o                         
  -3   6   7        261.21        255.21         3.67 o                         
  -2   6   7        550.73        580.93         6.16 o                         
  -1   6   7        198.42        221.90         3.42 o                         
   0   6   7        673.87        666.58         9.38 o                         
   1   6   7         62.54         64.81         3.28 o                         
   2   6   7        149.53        160.88         4.57 o                         
   3   6   7          0.97          2.23         2.48 o                         
   4   6   7        307.30        313.23         7.84 o                         
   5   6   7         97.96         99.36         5.19 o                         
   6   6   7        662.93        691.21        13.16 o                         
   7   6   7         19.39         13.73         2.59 o                         
   8   6   7          9.55          6.38         2.49 o                         
 -14   7   7        261.91        283.67         9.09 o                         
 -13   7   7        283.72        280.13         7.52 o                         
 -12   7   7        205.32        217.67         8.57 o                         
 -11   7   7          9.24          9.53         2.00 o                         
 -10   7   7        195.54        190.39         5.47 o                         
  -9   7   7        121.12        116.33         3.99 o                         
  -8   7   7        286.77        270.27         6.18 o                         
  -7   7   7        403.18        399.27         7.08 o                         
  -6   7   7        779.05        783.49        10.28 o                         
  -5   7   7         31.88         46.69         5.89 o                         
  -4   7   7       1224.60       1210.84        11.88 o                         
  -3   7   7       2447.93       2406.45        23.96 o                         
  -2   7   7        258.84        248.58         3.92 o                         
  -1   7   7         36.92         31.81         1.88 o                         
   0   7   7        778.03        776.94        10.77 o                         
   1   7   7         42.44         58.14         4.17 o                         
   2   7   7        158.16        169.90         4.87 o                         
   3   7   7          5.28          2.44         1.56 o                         
   4   7   7        580.04        584.46        11.53 o                         
   5   7   7        112.72        118.25         5.24 o                         
   6   7   7          0.31          1.08         2.11 o                         
   7   7   7         22.52         18.14         2.87 o                         
   8   7   7         87.20         90.18         5.61 o                         
 -13   8   7         75.26         77.29         5.24 o                         
 -12   8   7          1.34          2.60         2.60 o                         
 -11   8   7         68.78         83.62         6.23 o                         
 -10   8   7         68.24         73.24         5.71 o                         
  -9   8   7        378.04        385.37         9.23 o                         
  -8   8   7        150.22        131.22         5.47 o                         
  -7   8   7        282.82        263.72         5.35 o                         
  -6   8   7         12.48         11.34         1.68 o                         
  -5   8   7          0.07          4.76         3.16 o                         
  -4   8   7         94.39         94.27         2.62 o                         
  -3   8   7        861.59        811.92         8.30 o                         
  -2   8   7       1183.21       1176.90        10.92 o                         
  -1   8   7         62.32         68.39         3.03 o                         
   0   8   7         62.26         55.48         3.27 o                         
   1   8   7         27.95         27.97         3.47 o                         
   2   8   7         60.72         63.27         3.58 o                         
   3   8   7        794.78        798.23        11.85 o                         
   4   8   7         42.70         34.22         4.41 o                         
   5   8   7        110.09        121.13         6.75 o                         
   6   8   7        210.92        202.12         7.53 o                         
   7   8   7          2.07         -0.17         2.11 o                         
   8   8   7          3.50          5.19         3.12 o                         
 -12   9   7         78.66         83.62         6.75 o                         
 -11   9   7         25.12         28.05         4.16 o                         
 -10   9   7        173.76        184.62         7.10 o                         
  -9   9   7        283.88        273.67         8.11 o                         
  -8   9   7        334.82        314.11         9.87 o                         
  -7   9   7          7.50          5.89         1.86 o                         
  -6   9   7         15.42         10.81         1.83 o                         
  -5   9   7        911.51        889.58        11.86 o                         
  -4   9   7        156.60        144.69         3.17 o                         
  -3   9   7       1430.42       1440.30        18.27 o                         
  -2   9   7        348.40        357.47         7.42 o                         
  -1   9   7          2.22          1.52         1.45 o                         
   0   9   7        210.84        221.71         5.89 o                         
   1   9   7        225.16        235.20         5.94 o                         
   2   9   7          8.79          6.90         2.06 o                         
   3   9   7         18.09         18.37         2.56 o                         
   4   9   7        125.50        124.02         5.84 o                         
   5   9   7         54.74         50.35         4.41 o                         
   6   9   7         53.97         61.57         4.87 o                         
   7   9   7          0.51          0.92         2.37 o                         
 -12  10   7        256.54        263.80        14.54 o                         
 -11  10   7        170.57        137.69         7.53 o                         
 -10  10   7         36.81         51.49         5.71 o                         
  -9  10   7        133.40        128.98         5.85 o                         
  -8  10   7        165.90        161.80         6.34 o                         
  -7  10   7          8.77         10.15         5.19 o                         
  -6  10   7        683.54        688.71        10.29 o                         
  -5  10   7         62.26         60.98         3.24 o                         
  -4  10   7          2.58          3.34         1.42 o                         
  -3  10   7        330.31        329.95         5.85 o                         
  -2  10   7          1.96          2.60         1.37 o                         
  -1  10   7        521.83        500.76         7.76 o                         
   0  10   7          0.01         -1.59         1.64 o                         
   1  10   7         43.37         38.82         3.16 o                         
   2  10   7          8.95         12.33         2.42 o                         
   3  10   7          0.01         -1.30         3.38 o                         
   4  10   7         14.65         12.86         2.74 o                         
   5  10   7         75.89         78.93         5.47 o                         
   6  10   7        133.95        149.97         7.27 o                         
 -11  11   7          0.38          3.17         3.24 o                         
 -10  11   7         47.83         48.05         5.71 o                         
  -9  11   7          9.76         11.59         2.74 o                         
  -8  11   7        105.26        103.39        10.65 o                         
  -7  11   7         74.31         83.77         4.80 o                         
  -6  11   7        150.00        148.95         6.05 o                         
  -5  11   7          8.97          8.46         1.83 o                         
  -4  11   7        427.71        397.38         7.18 o                         
  -3  11   7         88.19         90.85         4.51 o                         
  -2  11   7        400.10        389.46         8.33 o                         
  -1  11   7        112.03        118.51         5.98 o                         
   0  11   7        296.18        296.83        11.43 o                         
   1  11   7         47.04         39.59         3.28 o                         
   2  11   7        793.90        782.38        12.65 o                         
   3  11   7         90.87        107.74         5.84 o                         
   4  11   7        682.73        723.26        14.50 o                         
   5  11   7         33.85         24.99         3.62 o                         
 -10  12   7          0.04          2.65         3.24 o                         
  -9  12   7          0.68          3.46         2.32 o                         
  -8  12   7          7.48         18.16        17.14 o                         
  -7  12   7        195.20        197.95         7.39 o                         
  -6  12   7          5.69          6.75         2.32 o                         
  -5  12   7         18.21         20.58         2.79 o                         
  -4  12   7         18.26         14.59         2.70 o                         
  -3  12   7         31.68         36.95         3.46 o                         
  -2  12   7        439.18        474.99         9.94 o                         
  -1  12   7         37.73         35.56         3.58 o                         
   0  12   7         57.53         61.51         5.09 o                         
   1  12   7         59.32         64.21         5.36 o                         
   2  12   7         19.37         21.81         4.67 o                         
   3  12   7        115.54        105.96         7.79 o                         
  -8  13   7          0.00          1.82         2.36 o                         
  -7  13   7         19.45         22.97         3.54 o                         
  -6  13   7         41.34         43.70         4.13 o                         
  -5  13   7        576.81        639.33        23.37 o                         
  -4  13   7          1.00          0.12         5.97 o                         
  -3  13   7         30.36         30.62         3.40 o                         
  -2  13   7         13.88         11.59         2.64 o                         
  -1  13   7         74.97         72.29         4.99 o                         
   0  13   7          0.95          2.66         2.74 o                         
   1  13   7         87.28         85.74         6.68 o                         
   2  13   7         65.38         68.04         7.27 o                         
  -6  14   7          2.71          8.83         6.23 o                         
  -5  14   7         61.78         52.98         8.83 o                         
  -4  14   7        124.13        131.41        12.98 o                         
  -3  14   7         43.23         39.75         5.88 o                         
  -2  14   7        231.42        238.87         7.62 o                         
  -1  14   7         34.69         34.19         3.72 o                         
   0  14   7         45.61         51.77         5.53 o                         
 -12   0   8         72.85         78.43         5.19 o                         
 -10   0   8       1183.49       1202.82        23.37 o                         
  -8   0   8       1489.05       1465.59        25.97 o                         
  -6   0   8       1955.35       2062.84        33.76 o                         
  -4   0   8        207.18        229.63         4.41 o                         
  -2   0   8        431.40        470.15         7.69 o                         
   0   0   8        620.67        602.57         9.69 o                         
   2   0   8        160.87        142.28         4.49 o                         
   4   0   8         32.81         17.14         4.16 o                         
   6   0   8         65.55         69.60         6.23 o                         
   8   0   8        377.13        410.79        14.54 o                         
 -15   1   8          2.11          1.27         1.62 o                         
 -14   1   8        322.82        339.96         8.26 o                         
 -13   1   8        210.82        210.40         5.88 o                         
 -12   1   8        301.75        292.44         6.79 o                         
 -11   1   8       1623.08       1546.52        42.33 o                         
 -10   1   8       1964.33       1928.34        24.24 o                         
  -9   1   8         15.58         15.99         2.08 o                         
  -8   1   8         14.44         13.12         1.62 o                         
  -7   1   8        412.10        420.52         6.79 o                         
  -6   1   8         29.32         42.62         2.20 o                         
  -5   1   8        126.15        104.84         4.41 o                         
  -4   1   8       1036.47        897.63        28.57 o                         
  -3   1   8       1076.95       1107.71        15.59 o                         
  -2   1   8       2233.87       2241.09        18.82 o                         
  -1   1   8        362.23        330.26         4.43 o                         
   0   1   8        607.45        589.55         6.63 o                         
   1   1   8        660.10        648.14         7.26 o                         
   2   1   8         50.31         37.21         1.92 o                         
   3   1   8         46.10         47.16         2.67 o                         
   4   1   8        336.63        327.56         6.24 o                         
   5   1   8         11.64          9.95         2.20 o                         
   6   1   8         27.11         24.59         3.11 o                         
   7   1   8         79.05         72.88         4.95 o                         
   8   1   8        405.56        428.37        10.83 o                         
   9   1   8         10.17          7.10         2.74 o                         
 -15   2   8         55.44         59.20         5.38 o                         
 -14   2   8          0.61          2.08         1.47 o                         
 -13   2   8          0.70          1.04         2.08 o                         
 -12   2   8         29.68         30.44         2.57 o                         
 -11   2   8        588.95        566.25         9.73 o                         
 -10   2   8       3172.41       3097.46        36.53 o                         
  -9   2   8        791.84        770.57        11.40 o                         
  -8   2   8        296.89        249.48         5.10 o                         
  -7   2   8       3235.63       3178.92        51.94 o                         
  -6   2   8        322.24        300.27         5.71 o                         
  -5   2   8       1121.66       1084.02        17.40 o                         
  -4   2   8        301.95        321.52         4.57 o                         
  -3   2   8        607.80        594.33         6.19 o                         
  -2   2   8       3160.26       3199.00        26.22 o                         
  -1   2   8        838.24        785.81         8.00 o                         
   0   2   8        128.54        106.89         2.48 o                         
   1   2   8        650.75        645.99         7.17 o                         
   2   2   8         92.88         80.28         2.58 o                         
   3   2   8        670.62        620.96         8.96 o                         
   4   2   8         77.89         67.26         5.94 o                         
   5   2   8        104.58        113.96         5.10 o                         
   6   2   8         23.79         23.34         3.11 o                         
   7   2   8          8.87          7.87         3.12 o                         
   8   2   8         98.40         75.43         9.61 o                         
   9   2   8        179.80        188.02        10.91 o                         
 -15   3   8         17.97         17.14         3.64 o                         
 -14   3   8        121.59        133.40         5.32 o                         
 -13   3   8         55.17         60.77         3.67 o                         
 -12   3   8          0.96          1.04         2.08 o                         
 -11   3   8         86.15         80.12         3.84 o                         
 -10   3   8       1641.44       1601.96        42.07 o                         
  -9   3   8        232.79        232.31         6.75 o                         
  -8   3   8        207.20        195.81         7.27 o                         
  -7   3   8       1629.15       1592.71        85.18 o                         
  -6   3   8         85.92        113.21         3.90 o                         
  -5   3   8       1632.72       1676.52        27.04 o                         
  -4   3   8       1440.00       1450.22        13.19 o                         
  -3   3   8        215.10        190.27         4.20 o                         
  -2   3   8          0.50          1.80         0.63 o                         
  -1   3   8         24.56         30.47         1.87 o                         
   0   3   8         71.91         61.07         1.98 o                         
   1   3   8        344.01        307.27         4.50 o                         
   2   3   8          1.85          1.04         1.47 o                         
   3   3   8        203.16        181.96         4.55 o                         
   4   3   8        101.56        104.41         3.80 o                         
   5   3   8         77.91         83.42         3.57 o                         
   6   3   8        255.31        255.10         8.08 o                         
   7   3   8         12.09          6.23         3.64 o                         
   8   3   8         13.97         14.54         4.67 o                         
 -15   4   8        161.01        174.05         6.24 o                         
 -14   4   8        122.68        126.08         5.32 o                         
 -13   4   8         52.43         57.30         3.84 o                         
 -12   4   8        266.51        272.11         9.87 o                         
 -11   4   8        657.17        656.15        10.79 o                         
 -10   4   8        465.68        444.35        15.06 o                         
  -9   4   8         77.83         75.52         3.24 o                         
  -8   4   8         13.71         12.13         2.34 o                         
  -7   4   8        144.36        133.01         7.27 o                         
  -6   4   8        112.00        129.56         6.23 o                         
  -5   4   8        101.14         96.95         2.79 o                         
  -4   4   8        481.36        451.05         6.75 o                         
  -3   4   8        293.96        259.47         4.43 o                         
  -2   4   8         40.93         72.26         1.92 o                         
  -1   4   8        304.23        310.66         4.22 o                         
   0   4   8        432.96        422.73         5.19 o                         
   1   4   8         16.98         15.52         1.64 o                         
   2   4   8        122.95        107.61         3.64 o                         
   3   4   8         31.74         23.09         2.87 o                         
   4   4   8         77.65         80.29         4.36 o                         
   5   4   8        297.37        286.24         7.61 o                         
   6   4   8         72.22         70.49         5.97 o                         
   7   4   8         54.96         52.46         6.75 o                         
   8   4   8          2.09          1.56         3.64 o                         
 -15   5   8         41.47         42.33         3.67 o                         
 -14   5   8         32.39         26.77         2.94 o                         
 -13   5   8        243.17        222.09         6.61 o                         
 -12   5   8         25.26         28.49         3.12 o                         
 -11   5   8        182.35        152.18         7.27 o                         
 -10   5   8         49.04         37.19         3.64 o                         
  -9   5   8        108.18        112.19         6.23 o                         
  -8   5   8        244.15        253.65        14.52 o                         
  -7   5   8          3.37          4.93         1.47 o                         
  -6   5   8       2188.72       2168.57        33.11 o                         
  -5   5   8          0.66          2.49         1.07 o                         
  -4   5   8         63.02         60.65         3.22 o                         
  -3   5   8          0.05          0.56         0.88 o                         
  -2   5   8         16.06         20.78         2.20 o                         
  -1   5   8        678.18        643.67         8.48 o                         
   0   5   8          0.89         -0.75         1.62 o                         
   1   5   8         49.72         54.05         3.62 o                         
   2   5   8         30.68         28.26         2.87 o                         
   3   5   8        119.51        129.01         7.53 o                         
   4   5   8        338.25        360.52         8.72 o                         
   5   5   8          0.80          1.46         2.00 o                         
   6   5   8         11.96         10.80         2.59 o                         
   7   5   8         38.43         29.61         5.71 o                         
   8   5   8          6.85          7.27         4.16 o                         
 -14   6   8          5.76          2.86         1.84 o                         
 -13   6   8         10.80         14.01         2.37 o                         
 -12   6   8         94.00        110.45         4.58 o                         
 -11   6   8         27.79         25.15         2.37 o                         
 -10   6   8        213.98        199.45         8.31 o                         
  -9   6   8        133.52        142.36        10.13 o                         
  -8   6   8          0.09          0.89         1.25 o                         
  -7   6   8         58.03         63.93         2.92 o                         
  -6   6   8        164.56        169.23         4.07 o                         
  -5   6   8        259.45        223.90         4.65 o                         
  -4   6   8         37.11         38.13         1.83 o                         
  -3   6   8        581.38        576.90         6.89 o                         
  -2   6   8         93.12         99.45         2.97 o                         
  -1   6   8         50.05         55.11         2.51 o                         
   0   6   8        117.35        121.33         5.10 o                         
   1   6   8       1689.54       1702.42        49.34 o                         
   2   6   8          1.22         -1.10         1.62 o                         
   3   6   8        288.30        269.82         7.79 o                         
   4   6   8          3.67          3.21         2.00 o                         
   5   6   8         17.63         14.32         2.87 o                         
   6   6   8         13.83         14.36         2.87 o                         
   7   6   8        277.05        275.94        10.91 o                         
 -14   7   8          1.49          1.56         1.84 o                         
 -13   7   8         13.17         16.98         2.57 o                         
 -12   7   8         10.96         14.92         2.20 o                         
 -11   7   8          0.07          1.04         2.08 o                         
 -10   7   8        239.93        221.92         5.84 o                         
  -9   7   8        880.57        887.03        20.26 o                         
  -8   7   8        699.51        630.49         8.98 o                         
  -7   7   8        242.05        215.51         4.93 o                         
  -6   7   8          0.77         -0.87         1.62 o                         
  -5   7   8       1392.71       1358.89        15.55 o                         
  -4   7   8         59.61         46.81         2.14 o                         
  -3   7   8          1.01          3.93         3.16 o                         
  -2   7   8         15.85         18.08         1.61 o                         
  -1   7   8         11.47          5.76         2.00 o                         
   0   7   8        179.01        194.37         6.21 o                         
   1   7   8        214.71        206.86         6.42 o                         
   2   7   8          5.59          2.86         3.38 o                         
   3   7   8        526.08        537.62        11.31 o                         
   4   7   8        166.76        168.25         6.36 o                         
   5   7   8        256.82        257.13         7.98 o                         
   6   7   8        106.50        114.71         6.75 o                         
   7   7   8        238.80        253.98        19.71 o                         
 -13   8   8          4.22          5.71         3.12 o                         
 -12   8   8        519.66        516.75        15.58 o                         
 -11   8   8        217.74        207.24         9.35 o                         
 -10   8   8         59.87         51.84         4.67 o                         
  -9   8   8         39.56         26.51         3.12 o                         
  -8   8   8         99.79         86.66         4.27 o                         
  -7   8   8         81.41         83.94         4.85 o                         
  -6   8   8        416.23        416.98        10.52 o                         
  -5   8   8          1.65          0.27         1.23 o                         
  -4   8   8        490.37        484.31         6.52 o                         
  -3   8   8        226.02        213.03         4.14 o                         
  -2   8   8        566.11        564.13         8.85 o                         
  -1   8   8        216.85        207.93         6.42 o                         
   0   8   8        700.69        705.37        12.84 o                         
   1   8   8        103.09        104.25         5.10 o                         
   2   8   8        141.51        142.40         7.27 o                         
   3   8   8         94.25         87.60         5.10 o                         
   4   8   8         34.01         31.62         3.74 o                         
   5   8   8        195.17        181.60         7.10 o                         
   6   8   8          0.01         -0.74         2.11 o                         
   7   8   8         24.02         23.37         4.67 o                         
 -12   9   8         29.51         30.13         4.67 o                         
 -11   9   8         63.06         68.24         5.09 o                         
 -10   9   8        579.01        545.33        11.97 o                         
  -9   9   8        247.40        244.19         7.48 o                         
  -8   9   8         28.26         24.24         3.07 o                         
  -7   9   8        124.67        138.28         4.25 o                         
  -6   9   8        422.99        425.61         7.55 o                         
  -5   9   8         16.90         15.58         1.93 o                         
  -4   9   8         59.55         49.09         2.21 o                         
  -3   9   8        524.20        512.55         8.50 o                         
  -2   9   8        284.44        287.18         7.10 o                         
  -1   9   8        666.83        688.08        17.14 o                         
   0   9   8        441.89        449.35        10.09 o                         
   1   9   8          1.40          2.36         2.00 o                         
   2   9   8        277.41        265.76         8.21 o                         
   3   9   8          3.77          2.76         2.37 o                         
   4   9   8         40.75         32.98         3.84 o                         
   5   9   8         33.18         35.32         3.99 o                         
   6   9   8         68.04         51.82         4.61 o                         
 -12  10   8          0.70          0.52         5.19 o                         
 -11  10   8          0.04         -0.30         1.93 o                         
 -10  10   8        280.11        296.39         8.99 o                         
  -9  10   8         87.72         90.43         5.47 o                         
  -8  10   8        326.36        318.62         8.73 o                         
  -7  10   8          0.10          0.94         4.41 o                         
  -6  10   8          1.49         -0.29         2.14 o                         
  -5  10   8         43.50         38.00         2.82 o                         
  -4  10   8        187.34        168.28         3.63 o                         
  -3  10   8        642.99        651.89        14.10 o                         
  -2  10   8         56.41         60.62         3.52 o                         
  -1  10   8        134.92        136.62         5.51 o                         
   0  10   8         52.08         71.17         4.77 o                         
   1  10   8          0.06          1.20         2.37 o                         
   2  10   8        563.25        596.23        12.63 o                         
   3  10   8         11.15         10.52         3.12 o                         
   4  10   8         87.83         79.89         5.68 o                         
   5  10   8          0.01         -1.72         2.37 o                         
 -11  11   8         32.45         28.05         7.27 o                         
 -10  11   8         40.16         35.95         3.93 o                         
  -9  11   8         22.18         22.12         3.46 o                         
  -8  11   8         50.96         46.91         4.67 o                         
  -7  11   8         37.78         35.66         3.61 o                         
  -6  11   8         99.60        109.30         5.27 o                         
  -5  11   8        143.21        155.35         4.84 o                         
  -4  11   8          5.95          4.82         2.49 o                         
  -3  11   8         53.62         55.19         4.87 o                         
  -2  11   8         73.32         73.75         6.75 o                         
  -1  11   8        636.33        635.81        15.06 o                         
   0  11   8        379.03        368.37        11.69 o                         
   1  11   8         78.26         80.81         8.83 o                         
   2  11   8        141.27        158.41         6.79 o                         
   3  11   8        126.42        124.18         6.58 o                         
   4  11   8          0.36          0.03         2.74 o                         
  -9  12   8        108.45        121.49         6.53 o                         
  -8  12   8         67.78         69.58         5.27 o                         
  -7  12   8        125.98        143.94         6.53 o                         
  -6  12   8        170.73        164.79         6.61 o                         
  -5  12   8        112.17        111.03         6.34 o                         
  -4  12   8        214.40        208.52         7.97 o                         
  -3  12   8         27.11         23.17         3.93 o                         
  -2  12   8          9.57         11.43         3.64 o                         
  -1  12   8          0.82         -3.12         3.12 o                         
   0  12   8          6.74          8.83         3.64 o                         
   1  12   8        111.32        117.90         8.83 o                         
   2  12   8          7.12          7.79         3.64 o                         
  -8  13   8          0.90          1.14         2.36 o                         
  -7  13   8          5.47          3.97         2.74 o                         
  -6  13   8          7.25         12.98         6.23 o                         
  -5  13   8        112.60        118.94        11.43 o                         
  -4  13   8         66.59         67.19         5.57 o                         
  -3  13   8         19.21         19.22         4.16 o                         
  -2  13   8         92.90        107.52         8.31 o                         
  -1  13   8         11.29         11.95         4.16 o                         
   0  13   8        225.84        242.04        11.95 o                         
   1  13   8          0.40          2.60         3.64 o                         
  -5  14   8          7.50         10.91         7.27 o                         
  -3  14   8         20.19         11.95         4.16 o                         
  -2  14   8         19.49         16.10         4.16 o                         
 -13   0   9          1.34          1.04         2.08 o                         
 -11   0   9         80.99         74.27         5.19 o                         
  -9   0   9       2044.82       1947.54        34.28 o                         
  -7   0   9        556.12        522.46        11.43 o                         
  -5   0   9       2505.38       2636.21        43.11 o                         
  -3   0   9       2644.75       2533.89        43.89 o                         
  -1   0   9        609.61        578.50         9.32 o                         
   1   0   9          2.59         -0.84         1.34 o                         
   3   0   9         45.61         53.50         5.71 o                         
   5   0   9         39.27         44.15         5.71 o                         
   7   0   9        364.67        333.92        13.50 o                         
 -15   1   9          7.46          8.57         2.20 o                         
 -14   1   9         46.99         46.75         5.19 o                         
 -13   1   9          4.28          2.94         1.62 o                         
 -12   1   9         17.54         18.63         2.37 o                         
 -11   1   9          3.16          3.35         1.62 o                         
 -10   1   9        440.18        442.28         8.26 o                         
  -9   1   9       1273.44       1230.49        16.51 o                         
  -8   1   9          0.22          0.52         1.10 o                         
  -7   1   9        190.24        183.35         5.71 o                         
  -6   1   9       2471.83       2422.47        83.88 o                         
  -5   1   9        235.54        232.59         4.58 o                         
  -4   1   9         42.73         47.21         1.88 o                         
  -3   1   9          0.14         -0.05         0.61 o                         
  -2   1   9        233.91        232.54         3.62 o                         
  -1   1   9        921.13        883.52         9.05 o                         
   0   1   9       1045.86       1008.38        12.39 o                         
   1   1   9        102.08        106.68         2.84 o                         
   2   1   9          0.53          2.85         1.03 o                         
   3   1   9        148.25        178.97         4.74 o                         
   4   1   9        306.02        289.43        12.73 o                         
   5   1   9         21.11         14.77         2.74 o                         
   6   1   9        153.99        145.61         6.42 o                         
   7   1   9         86.73         82.98         5.51 o                         
   8   1   9          4.82          7.01         2.94 o                         
 -15   2   9        226.13        243.80        11.17 o                         
 -14   2   9        104.75        108.03         6.75 o                         
 -13   2   9         93.59         94.73         7.53 o                         
 -12   2   9        718.24        712.58        11.93 o                         
 -11   2   9         23.09         23.10         4.67 o                         
 -10   2   9          0.29          1.30         1.47 o                         
  -9   2   9         79.63         78.67         3.24 o                         
  -8   2   9       1001.28        961.39        13.37 o                         
  -7   2   9        500.22        484.87        12.47 o                         
  -6   2   9        876.44        776.71        11.02 o                         
  -5   2   9          0.36          4.21         1.10 o                         
  -4   2   9        655.22        616.29         7.67 o                         
  -3   2   9        726.96        693.01         8.45 o                         
  -2   2   9       2320.90       2395.80        20.23 o                         
  -1   2   9        340.26        362.90         5.40 o                         
   0   2   9       1357.56       1325.61        12.65 o                         
   1   2   9        163.38        171.89         3.52 o                         
   2   2   9        428.07        436.50        11.81 o                         
   3   2   9          3.16         -0.69         1.44 o                         
   4   2   9         13.33         16.74         2.06 o                         
   5   2   9         33.57         34.80         3.47 o                         
   6   2   9         17.89         17.49         3.64 o                         
   7   2   9         96.25         95.61        13.24 o                         
   8   2   9          8.65          9.35         4.16 o                         
 -15   3   9         24.87         30.27         3.31 o                         
 -14   3   9        196.93        178.70         6.24 o                         
 -13   3   9        100.18         88.82         6.23 o                         
 -12   3   9         50.39         43.45         3.31 o                         
 -11   3   9        329.86        334.49         7.32 o                         
 -10   3   9       1808.84       1713.57        33.76 o                         
  -9   3   9       1616.36       1507.60        30.38 o                         
  -8   3   9        235.23        228.38        14.54 o                         
  -7   3   9       1642.37       1629.43        38.95 o                         
  -6   3   9          0.02          1.56         2.08 o                         
  -5   3   9         31.31         29.46         2.20 o                         
  -4   3   9          9.12          8.38         1.07 o                         
  -3   3   9        303.27        324.80         4.23 o                         
  -2   3   9        278.43        261.93         3.88 o                         
  -1   3   9          4.89          3.83         1.12 o                         
   0   3   9        601.53        630.70         7.22 o                         
   1   3   9        980.56       1012.32        12.63 o                         
   2   3   9        210.74        207.65         4.98 o                         
   3   3   9        366.21        354.17         6.74 o                         
   4   3   9        216.14        199.94         5.16 o                         
   5   3   9          5.50          4.16         3.12 o                         
   6   3   9          2.47         -0.52         3.12 o                         
   7   3   9          4.19          2.08         3.64 o                         
   8   3   9        134.42        128.29        14.02 o                         
 -15   4   9         74.16         93.05         7.79 o                         
 -14   4   9         66.68         77.87         4.21 o                         
 -13   4   9          0.32          3.12         2.60 o                         
 -12   4   9          6.41          8.83         2.60 o                         
 -11   4   9         94.86         88.72         3.99 o                         
 -10   4   9         80.90         89.51         3.90 o                         
  -9   4   9          5.20          2.08         2.08 o                         
  -8   4   9       1491.58       1402.51        59.21 o                         
  -7   4   9          5.09          6.87         1.47 o                         
  -6   4   9        689.10        694.72        15.06 o                         
  -5   4   9         33.87         29.95         2.60 o                         
  -4   4   9        253.69        229.88         4.25 o                         
  -3   4   9        272.69        292.60         5.04 o                         
  -2   4   9        808.33        796.38         8.28 o                         
  -1   4   9         32.47         30.12         1.72 o                         
   0   4   9       1201.00       1178.59        25.18 o                         
   1   4   9          9.07         10.62         4.67 o                         
   2   4   9        324.90        354.25         8.35 o                         
   3   4   9        674.26        646.78        12.20 o                         
   4   4   9         16.10         23.55         2.98 o                         
   5   4   9        203.13        213.43         7.27 o                         
   6   4   9          5.16          4.67         4.16 o                         
   7   4   9         62.44         55.06         6.75 o                         
 -15   5   9        208.98        229.90         7.69 o                         
 -14   5   9         22.15         24.81         2.94 o                         
 -13   5   9          4.63          4.99         2.34 o                         
 -12   5   9        196.65        209.84         9.35 o                         
 -11   5   9        875.04        844.22        12.94 o                         
 -10   5   9        465.22        416.36         8.83 o                         
  -9   5   9         30.86         22.12         2.37 o                         
  -8   5   9        388.95        416.96        10.13 o                         
  -7   5   9        473.44        448.87        17.40 o                         
  -6   5   9         11.35         22.78         9.61 o                         
  -5   5   9        548.22        570.04         8.86 o                         
  -4   5   9         26.22         24.92         1.75 o                         
  -3   5   9        113.00         99.77         3.06 o                         
  -2   5   9         37.30         35.36         2.14 o                         
  -1   5   9        913.06        950.53        21.82 o                         
   0   5   9         61.81         62.63        10.65 o                         
   1   5   9        100.62         97.34         8.57 o                         
   2   5   9          2.72          0.52         2.00 o                         
   3   5   9        194.54        181.88         6.49 o                         
   4   5   9         30.96         25.52         3.38 o                         
   5   5   9         43.34         43.50         4.12 o                         
   6   5   9          7.31          4.01         2.60 o                         
   7   5   9          0.17         -1.04         4.16 o                         
 -14   6   9         53.40         49.40         3.84 o                         
 -13   6   9         93.82        107.15         9.61 o                         
 -12   6   9         31.52         33.60         2.87 o                         
 -11   6   9         10.03         17.14         3.64 o                         
 -10   6   9        643.64        582.19        15.58 o                         
  -9   6   9        903.89        854.13        58.17 o                         
  -8   6   9       1921.23       1909.21        57.91 o                         
  -7   6   9        235.63        233.75         8.05 o                         
  -6   6   9        127.30        135.95         7.27 o                         
  -5   6   9        440.86        457.76         6.78 o                         
  -4   6   9        408.63        401.49         7.36 o                         
  -3   6   9         22.72         20.33         1.75 o                         
  -2   6   9        228.02        264.86        17.98 o                         
  -1   6   9         36.27         32.26         3.11 o                         
   0   6   9        202.38        206.04         6.58 o                         
   1   6   9        339.06        352.48         8.58 o                         
   2   6   9        919.42        908.23        16.62 o                         
   3   6   9         22.42         23.30         3.24 o                         
   4   6   9        164.74        154.44         6.36 o                         
   5   6   9          3.16          1.92         2.20 o                         
   6   6   9         12.26         15.99         3.24 o                         
 -14   7   9        324.53        361.45        12.47 o                         
 -13   7   9         83.21         72.66         4.36 o                         
 -12   7   9         35.17         39.29         3.64 o                         
 -11   7   9        234.87        232.69         9.35 o                         
 -10   7   9          0.72          1.56         2.60 o                         
  -9   7   9        131.05        112.91         4.12 o                         
  -8   7   9         12.39         24.34         2.37 o                         
  -7   7   9         31.60         28.65         2.57 o                         
  -6   7   9        813.70        786.39        29.58 o                         
  -5   7   9        663.84        641.93        28.65 o                         
  -4   7   9       2516.14       2386.50        24.17 o                         
  -3   7   9         62.22         55.07         2.67 o                         
  -2   7   9       2488.37       2572.67        32.69 o                         
  -1   7   9        974.65        961.08        51.16 o                         
   0   7   9        174.88        157.57         6.05 o                         
   1   7   9         13.95         13.63         2.87 o                         
   2   7   9        229.80        233.15        22.33 o                         
   3   7   9        186.82        180.25         6.86 o                         
   4   7   9        101.68         92.58         5.61 o                         
   5   7   9         21.56         17.99         3.24 o                         
   6   7   9         18.31         13.85         3.07 o                         
 -13   8   9          0.74          1.56         3.12 o                         
 -12   8   9        157.31        129.85         7.79 o                         
 -11   8   9        261.66        272.38        12.96 o                         
 -10   8   9          0.04          0.16         2.20 o                         
  -9   8   9         92.48        110.63         6.75 o                         
  -8   8   9         68.82         65.83         3.67 o                         
  -7   8   9        471.42        466.37         9.18 o                         
  -6   8   9        566.79        536.00         9.90 o                         
  -5   8   9         77.30         62.23         3.62 o                         
  -4   8   9          0.83          0.08         1.12 o                         
  -3   8   9        594.67        585.39        10.79 o                         
  -2   8   9         26.94         27.81         2.94 o                         
  -1   8   9       1511.98       1552.19        33.50 o                         
   0   8   9        627.52        614.40        16.62 o                         
   1   8   9        107.14        119.83         5.84 o                         
   2   8   9          0.25          1.00         2.20 o                         
   3   8   9         41.57         39.62         4.12 o                         
   4   8   9          0.45         -2.11         2.11 o                         
   5   8   9        235.12        244.22        11.43 o                         
   6   8   9         17.49         14.54         4.16 o                         
 -12   9   9        214.59        215.10         8.35 o                         
 -11   9   9          7.31          8.49         2.74 o                         
 -10   9   9          0.49          2.60         2.60 o                         
  -9   9   9        259.30        246.71         9.87 o                         
  -8   9   9          0.00          0.26         1.47 o                         
  -7   9   9        257.32        242.30         6.42 o                         
  -6   9   9         43.31         31.68         2.74 o                         
  -5   9   9          6.28          6.65         1.82 o                         
  -4   9   9        154.82        160.74         4.22 o                         
  -3   9   9        158.68        143.92         7.01 o                         
  -2   9   9         47.07         42.60         3.67 o                         
  -1   9   9        499.11        517.78        22.33 o                         
   0   9   9        397.17        426.28        33.24 o                         
   1   9   9        701.39        711.61        13.94 o                         
   2   9   9          0.73          1.85         2.49 o                         
   3   9   9        302.96        313.51         9.46 o                         
   4   9   9          0.24         -0.12         2.37 o                         
   5   9   9         50.78         44.19         5.97 o                         
 -11  10   9          5.67          3.64         2.60 o                         
 -10  10   9          1.22          6.75         3.12 o                         
  -9  10   9          1.58         -1.04         2.08 o                         
  -8  10   9        160.95        197.37         8.83 o                         
  -7  10   9          0.00         -0.63         1.62 o                         
  -6  10   9          6.11          7.85         2.00 o                         
  -5  10   9         16.87         20.45         2.49 o                         
  -4  10   9        167.60        171.26         5.61 o                         
  -3  10   9        278.65        303.86         7.69 o                         
  -2  10   9          9.15          7.53         2.20 o                         
  -1  10   9         27.67         24.27         5.45 o                         
   0  10   9         25.64         25.41         3.31 o                         
   1  10   9          7.88          7.96         2.74 o                         
   2  10   9        478.91        510.48        11.93 o                         
   3  10   9        110.07        126.89         6.73 o                         
   4  10   9         24.18         19.72         3.67 o                         
 -10  11   9        168.02        205.68         9.87 o                         
  -9  11   9         59.54         61.81         5.71 o                         
  -8  11   9        226.70        250.35         9.87 o                         
  -7  11   9        176.51        179.71         8.31 o                         
  -6  11   9        102.10         96.99         4.73 o                         
  -5  11   9         94.91         84.66         7.27 o                         
  -4  11   9         45.76         42.07         5.71 o                         
  -3  11   9          3.14          5.71         3.12 o                         
  -2  11   9        136.18        136.99         5.97 o                         
  -1  11   9         29.14         31.09         3.47 o                         
   0  11   9          7.38          1.82         2.57 o                         
   1  11   9        203.23        214.40         7.89 o                         
   2  11   9         32.72         39.42         4.41 o                         
   3  11   9          1.62         -2.08         4.16 o                         
  -9  12   9         51.08         60.77         6.23 o                         
  -8  12   9         73.46         74.27         6.23 o                         
  -7  12   9         77.15         94.01         6.75 o                         
  -5  12   9          0.15         -1.56         3.12 o                         
  -4  12   9        119.86        124.66         8.83 o                         
  -3  12   9        236.23        214.51        10.39 o                         
  -2  12   9          2.95          1.04         3.12 o                         
  -1  12   9         39.39         33.76         5.19 o                         
   0  12   9        113.18        106.48         8.83 o                         
   1  12   9         26.40         15.58         4.67 o                         
  -4  13   9          4.21          3.64         3.64 o                         
  -3  13   9          1.72         -2.60         3.12 o                         
  -2  13   9         47.33         54.02         6.75 o                         
  -1  13   9          2.16         -0.52         3.12 o                         
 -14   0  10        121.18        116.86         7.27 o                         
 -12   0  10        656.48        707.37        17.14 o                         
 -10   0  10       2185.64       2053.49        36.36 o                         
  -8   0  10        152.16        129.33         5.19 o                         
  -4   0  10         92.47        108.04         3.31 o                         
  -2   0  10         10.25          7.27         2.60 o                         
   0   0  10        219.44        211.19         5.61 o                         
   2   0  10       1092.86       1053.41        15.82 o                         
   4   0  10          0.20         -1.56         3.12 o                         
   6   0  10        141.95        135.56         9.87 o                         
 -15   1  10        173.17        179.71         8.83 o                         
 -14   1  10         87.76         93.60         4.58 o                         
 -13   1  10         15.07         13.76         3.12 o                         
 -12   1  10        227.73        232.42         6.42 o                         
 -11   1  10          3.45          3.35         2.60 o                         
 -10   1  10          0.02          2.08         1.47 o                         
  -9   1  10         30.45         24.29         2.20 o                         
  -8   1  10         56.92         56.91         2.74 o                         
  -7   1  10        671.68        607.64        13.50 o                         
  -6   1  10        493.85        487.60        21.30 o                         
  -5   1  10       1479.56       1428.33        17.81 o                         
  -4   1  10        632.13        620.24         6.68 o                         
  -3   1  10       2148.61       2078.56        17.97 o                         
  -2   1  10          3.22          3.58         1.20 o                         
  -1   1  10        728.07        719.75         8.00 o                         
   0   1  10         92.28         86.88         2.68 o                         
   1   1  10         16.11         19.31         1.80 o                         
   2   1  10        316.68        309.36         6.33 o                         
   3   1  10          8.23          5.91         2.37 o                         
   4   1  10          1.05          1.00         2.37 o                         
   5   1  10         57.70         81.83         5.51 o                         
   6   1  10          0.05         -2.24         2.37 o                         
   7   1  10         32.94         32.40         4.21 o                         
 -15   2  10          3.57          2.60         2.60 o                         
 -14   2  10        187.18        164.13         8.31 o                         
 -13   2  10         37.29         38.63         6.75 o                         
 -12   2  10         15.31         14.00         2.20 o                         
 -11   2  10          3.15          1.56         1.56 o                         
 -10   2  10        184.18        186.32         5.32 o                         
  -9   2  10        685.89        666.54        10.63 o                         
  -8   2  10       1038.68        925.98        19.22 o                         
  -7   2  10        620.51        588.46        10.65 o                         
  -6   2  10        822.11        735.73        10.83 o                         
  -5   2  10       1102.91       1088.19        11.89 o                         
  -4   2  10        502.16        474.46         7.76 o                         
  -3   2  10          7.68          7.43         1.28 o                         
  -2   2  10       1207.19       1160.13        11.12 o                         
  -1   2  10        478.46        488.74         6.16 o                         
   0   2  10         59.83         65.02         2.39 o                         
   1   2  10       1131.02       1109.81        13.85 o                         
   2   2  10         63.24         74.62         3.57 o                         
   3   2  10        427.43        398.28         7.54 o                         
   4   2  10         72.88         74.14         5.10 o                         
   5   2  10        106.73        120.85         6.05 o                         
   6   2  10         36.25         35.15         4.71 o                         
   7   2  10          0.26         -3.64         3.64 o                         
 -15   3  10          7.91          7.93         4.67 o                         
 -14   3  10         20.61         22.33         4.16 o                         
 -13   3  10          2.22          3.38         1.84 o                         
 -12   3  10        272.10        306.42         7.32 o                         
 -11   3  10        229.53        219.26         5.84 o                         
 -10   3  10          9.21          5.21         1.82 o                         
  -9   3  10       1694.75       1613.50        53.76 o                         
  -8   3  10         62.37         67.83         3.24 o                         
  -7   3  10        235.44        228.52         7.53 o                         
  -6   3  10          6.26          5.45         1.47 o                         
  -5   3  10          6.20          5.88         1.51 o                         
  -4   3  10         11.28         15.03         2.32 o                         
  -3   3  10        170.57        159.91         3.04 o                         
  -2   3  10        504.84        499.60         6.08 o                         
  -1   3  10        203.53        195.28         4.55 o                         
   0   3  10        543.99        536.82         9.60 o                         
   1   3  10          0.02         -0.21         1.73 o                         
   2   3  10         52.70         42.21         4.50 o                         
   3   3  10        681.28        663.09        10.98 o                         
   4   3  10        124.22        109.17         9.61 o                         
   5   3  10         62.92         62.33         7.27 o                         
   6   3  10          1.87         -3.12         3.64 o                         
   7   3  10          4.11          8.83         5.71 o                         
 -15   4  10         47.72         43.17         8.83 o                         
 -14   4  10          9.80         11.95         3.64 o                         
 -13   4  10         63.28         64.41         5.71 o                         
 -12   4  10        410.11        401.63         8.42 o                         
 -11   4  10        262.61        260.86         6.36 o                         
 -10   4  10         16.06         19.45         2.11 o                         
  -9   4  10         23.95         37.40         4.16 o                         
  -8   4  10         52.92         54.25         3.11 o                         
  -7   4  10          9.15         10.11         1.84 o                         
  -6   4  10        849.52        872.29        23.89 o                         
  -5   4  10          0.34          0.47         1.07 o                         
  -4   4  10        213.62        214.32         4.35 o                         
  -3   4  10        694.18        709.61         9.14 o                         
  -2   4  10        618.84        614.32         7.05 o                         
  -1   4  10          0.18          0.48         0.91 o                         
   0   4  10         65.08         63.79         4.21 o                         
   1   4  10          8.47         10.69         2.37 o                         
   2   4  10          1.04          3.02         2.00 o                         
   3   4  10         66.68         65.80         4.61 o                         
   4   4  10         25.93         18.38         2.98 o                         
   5   4  10         36.11         39.47         6.23 o                         
   6   4  10        163.69        170.36        10.91 o                         
 -14   5  10          0.77          0.00         1.62 o                         
 -13   5  10        102.39         99.21         7.27 o                         
 -12   5  10         53.39         49.86         5.19 o                         
 -11   5  10         35.59         36.02         3.11 o                         
 -10   5  10        177.78        195.56         9.35 o                         
  -9   5  10        150.12        143.30        13.24 o                         
  -8   5  10         12.99         19.51         2.20 o                         
  -7   5  10         35.18         46.38         5.19 o                         
  -6   5  10        166.46        152.60         4.93 o                         
  -5   5  10        429.21        430.90         6.56 o                         
  -4   5  10        248.18        235.00         4.78 o                         
  -3   5  10        830.01        772.30        10.05 o                         
  -2   5  10        140.94        133.16         5.07 o                         
  -1   5  10         32.55         34.46         5.19 o                         
   0   5  10        681.14        673.03        12.63 o                         
   1   5  10         74.22         71.70         4.73 o                         
   2   5  10        184.04        162.20         6.36 o                         
   3   5  10        142.62        127.00         5.74 o                         
   4   5  10          7.38          6.16         2.49 o                         
   5   5  10         11.20          8.73         2.87 o                         
   6   5  10          1.53         -4.16         4.16 o                         
 -14   6  10        239.06        261.75         7.89 o                         
 -13   6  10        481.77        500.61        10.46 o                         
 -12   6  10          7.22         17.14         3.64 o                         
 -11   6  10          2.30          1.30         1.84 o                         
 -10   6  10         54.92         46.23         4.67 o                         
  -9   6  10         25.11         20.78         2.37 o                         
  -8   6  10         90.19         70.47         5.19 o                         
  -7   6  10        237.06        240.05         6.24 o                         
  -6   6  10        164.47        135.32         4.58 o                         
  -5   6  10         83.95         87.70         3.16 o                         
  -4   6  10        727.57        730.49         9.77 o                         
  -3   6  10        383.04        362.78         6.33 o                         
  -2   6  10        171.72        177.06         6.05 o                         
  -1   6  10        318.20        304.76         8.05 o                         
   0   6  10         12.21         11.49         2.49 o                         
   1   6  10          2.36          2.08         2.37 o                         
   2   6  10          2.04          0.82         2.11 o                         
   3   6  10         24.82         22.90         3.24 o                         
   4   6  10         41.69         46.86         4.36 o                         
   5   6  10         12.42         13.65         2.98 o                         
   6   6  10         16.28         15.58         5.19 o                         
 -13   7  10        309.97        317.30        11.95 o                         
 -12   7  10         42.37         43.11         5.19 o                         
 -11   7  10        101.93        111.67         7.27 o                         
 -10   7  10        145.48        146.50         7.79 o                         
  -9   7  10          2.46          2.34         1.47 o                         
  -8   7  10         52.42         51.69         3.31 o                         
  -7   7  10        344.02        358.33         7.71 o                         
  -6   7  10        214.74        193.02         5.68 o                         
  -5   7  10         21.26         15.04         1.64 o                         
  -4   7  10          1.19         -0.59         1.28 o                         
  -3   7  10         43.19         42.16         3.90 o                         
  -2   7  10        154.61        144.42         5.51 o                         
  -1   7  10        473.05        477.52        12.73 o                         
   0   7  10          1.41          1.80         2.37 o                         
   1   7  10         18.66         20.95         3.11 o                         
   2   7  10        332.48        348.02         9.46 o                         
   3   7  10         48.53         58.84         4.73 o                         
   4   7  10         19.78         16.98         3.36 o                         
   5   7  10          0.02         -2.37         2.37 o                         
 -12   8  10         11.03          9.35         3.12 o                         
 -11   8  10         50.30         57.13         5.71 o                         
 -10   8  10         52.88         39.47         4.67 o                         
  -9   8  10         53.97         66.40         9.09 o                         
  -8   8  10          0.39          0.63         1.62 o                         
  -7   8  10        386.05        350.92         7.89 o                         
  -6   8  10        187.05        190.33         5.84 o                         
  -5   8  10          0.05          0.40         1.12 o                         
  -4   8  10        372.47        380.80         6.77 o                         
  -3   8  10        148.28        134.23         5.47 o                         
  -2   8  10        518.32        535.10        11.20 o                         
  -1   8  10          0.51         -0.26         2.20 o                         
   0   8  10        430.08        441.69        15.84 o                         
   1   8  10         11.32         10.08         2.74 o                         
   2   8  10          1.66         -0.67         2.49 o                         
   3   8  10         52.45         46.49         4.36 o                         
   4   8  10          7.07          4.38         3.90 o                         
   5   8  10         57.59         55.58         6.75 o                         
 -12   9  10         74.36         81.03        10.39 o                         
 -11   9  10          6.10         13.50         3.64 o                         
 -10   9  10        251.14        257.62        10.39 o                         
  -9   9  10         35.59         35.84         4.67 o                         
  -8   9  10          1.78          2.08         2.34 o                         
  -7   9  10        148.79        139.72         5.14 o                         
  -6   9  10        191.92        172.16         5.84 o                         
  -5   9  10        347.00        345.41         8.05 o                         
  -4   9  10         56.72         51.38         3.62 o                         
  -3   9  10         67.02         64.42         4.36 o                         
  -2   9  10          0.77         -0.57         2.00 o                         
  -1   9  10         16.19         19.23         3.31 o                         
   0   9  10        244.88        257.73         8.26 o                         
   1   9  10        296.94        326.34        14.80 o                         
   2   9  10        464.88        473.81        11.68 o                         
   3   9  10         20.62         23.06         3.62 o                         
   4   9  10         48.03         53.14         5.10 o                         
 -11  10  10          1.23          1.04         2.60 o                         
 -10  10  10         25.59         32.72         4.67 o                         
  -9  10  10          0.88          4.67         2.60 o                         
  -8  10  10        268.53        258.14         9.87 o                         
  -7  10  10        178.84        192.47         6.05 o                         
  -6  10  10         67.91         59.04         3.99 o                         
  -5  10  10         22.36         33.76         4.67 o                         
  -4  10  10        104.33         99.36         4.61 o                         
  -3  10  10         45.40         52.59         3.99 o                         
  -2  10  10        141.47        147.01         6.05 o                         
  -1  10  10         58.99         50.67         4.41 o                         
   0  10  10        126.38        120.39         6.05 o                         
   1  10  10         17.44         13.44         3.24 o                         
   2  10  10         29.71         30.34         4.21 o                         
   3  10  10         27.57         27.01         6.23 o                         
 -10  11  10         61.43         72.72         6.75 o                         
  -8  11  10         10.81         18.18         3.64 o                         
  -7  11  10         19.21         12.58         4.41 o                         
  -6  11  10          5.23          2.08         3.12 o                         
  -5  11  10        162.05        172.44         9.35 o                         
  -4  11  10         22.16         20.32         3.47 o                         
  -3  11  10          0.60          1.27         2.60 o                         
  -2  11  10         47.01         46.95         4.04 o                         
  -1  11  10        181.14        176.11         6.79 o                         
   0  11  10         30.07         26.31         4.16 o                         
   1  11  10         50.68         49.33         4.93 o                         
   2  11  10         24.42         26.49         5.71 o                         
  -8  12  10        163.89        150.63         8.31 o                         
  -6  12  10         18.79         10.91         4.16 o                         
  -5  12  10        115.59        105.44         8.31 o                         
  -4  12  10         49.82         49.34         6.23 o                         
  -3  12  10         41.35         35.84         5.71 o                         
  -2  12  10          0.68          0.00         3.64 o                         
  -1  12  10         16.29         17.66         4.67 o                         
  -4  13  10         42.47         38.44         6.23 o                         
 -15   0  11         15.19         20.78         4.16 o                         
 -13   0  11        703.55        687.63        17.66 o                         
 -11   0  11          5.14          3.64         2.60 o                         
  -9   0  11         42.49         43.11         4.16 o                         
  -7   0  11        419.17        422.74        10.39 o                         
  -5   0  11        324.46        338.60         9.35 o                         
  -3   0  11       2154.27       2105.13        26.07 o                         
  -1   0  11       1078.72       1074.52        15.74 o                         
   1   0  11        119.19        120.50         4.87 o                         
   3   0  11         65.30         60.25         7.27 o                         
   5   0  11        600.03        628.42        19.74 o                         
 -15   1  11         41.62         41.03         5.19 o                         
 -14   1  11        117.30        122.17         5.32 o                         
 -13   1  11         10.73         13.22         2.37 o                         
 -12   1  11          1.09          2.08         1.84 o                         
 -11   1  11        124.30        134.70         4.95 o                         
 -10   1  11       1094.07       1098.26        15.79 o                         
  -9   1  11        327.55        349.72         7.15 o                         
  -8   1  11         40.77         34.97         2.74 o                         
  -7   1  11        435.96        446.63        10.91 o                         
  -6   1  11         68.13         69.86         2.94 o                         
  -5   1  11        688.53        659.10        10.28 o                         
  -4   1  11          0.46          1.26         0.88 o                         
  -3   1  11       1641.83       1637.73        14.86 o                         
  -2   1  11        288.20        279.88         4.46 o                         
  -1   1  11        366.25        366.03         5.32 o                         
   0   1  11          2.14          1.67         1.06 o                         
   1   1  11         57.09         60.20         5.15 o                         
   2   1  11        718.61        747.82        10.91 o                         
   3   1  11        102.39        120.72         6.49 o                         
   4   1  11          3.15          0.78         2.57 o                         
   5   1  11         37.89         34.22         4.21 o                         
   6   1  11          3.18          1.43         5.19 o                         
 -15   2  11         14.00         24.93         4.16 o                         
 -14   2  11        104.15        109.87         5.14 o                         
 -13   2  11          8.02          9.65         2.20 o                         
 -12   2  11         10.49         10.65         2.20 o                         
 -11   2  11         10.58          6.56         2.08 o                         
 -10   2  11          3.63          7.01         1.84 o                         
  -9   2  11         85.42        101.21         4.93 o                         
  -8   2  11        243.42        237.36         8.31 o                         
  -7   2  11        106.17         87.04         3.47 o                         
  -6   2  11        229.92        210.30         4.95 o                         
  -5   2  11         26.89         24.13         1.80 o                         
  -4   2  11       2062.37       1991.04        24.52 o                         
  -3   2  11        701.94        684.57         9.08 o                         
  -2   2  11        299.98        292.53         4.54 o                         
  -1   2  11         64.95         63.95         2.45 o                         
   0   2  11          1.37          1.08         1.06 o                         
   1   2  11        132.27        121.25         4.35 o                         
   2   2  11         20.64         26.16         2.67 o                         
   3   2  11         47.69         56.34         4.58 o                         
   4   2  11         35.86         31.60         3.84 o                         
   5   2  11          0.08          3.64         4.16 o                         
   6   2  11         23.61         27.53         6.23 o                         
 -15   3  11         10.79         17.66         4.16 o                         
 -14   3  11        161.22        161.53         8.83 o                         
 -13   3  11        208.46        215.21         6.42 o                         
 -12   3  11        106.76         95.45         4.58 o                         
 -11   3  11        129.15        119.50         4.67 o                         
 -10   3  11        262.04        258.48         6.36 o                         
  -9   3  11         36.50         36.23         2.74 o                         
  -8   3  11        252.13        198.36         7.01 o                         
  -7   3  11        563.03        537.33         9.36 o                         
  -6   3  11       1446.63       1440.11        18.91 o                         
  -5   3  11        868.09        856.01        10.38 o                         
  -4   3  11         25.90         24.16         1.83 o                         
  -3   3  11         19.11         14.78         1.36 o                         
  -2   3  11       1753.83       1733.38        15.85 o                         
  -1   3  11        282.70        279.18         5.63 o                         
   0   3  11         27.36         19.86         2.19 o                         
   1   3  11         10.23          7.65         1.95 o                         
   2   3  11          4.89          4.97         2.49 o                         
   3   3  11         89.60         88.19         5.24 o                         
   4   3  11          1.38          0.52         4.16 o                         
   5   3  11          7.67          5.71         4.16 o                         
 -14   4  11        430.03        437.28        14.54 o                         
 -13   4  11         71.62         95.57         5.85 o                         
 -12   4  11        399.53        384.55         8.42 o                         
 -11   4  11        145.21        135.18         4.73 o                         
 -10   4  11         75.59         73.61         3.64 o                         
  -9   4  11       1090.94       1023.74        47.27 o                         
  -8   4  11        260.14        236.74         5.97 o                         
  -7   4  11        545.03        497.53         8.99 o                         
  -6   4  11        932.03        879.42        15.84 o                         
  -5   4  11         44.82         40.55         2.70 o                         
  -4   4  11        355.64        346.85         5.95 o                         
  -3   4  11        918.19        901.94        12.40 o                         
  -2   4  11        117.05        119.21         3.61 o                         
  -1   4  11         12.55         11.45         2.37 o                         
   0   4  11        209.02        206.65         6.73 o                         
   1   4  11         99.19         94.39         5.10 o                         
   2   4  11          5.30          2.34         2.20 o                         
   3   4  11        100.16        101.06         5.61 o                         
   4   4  11         56.07         57.71         4.87 o                         
   5   4  11         82.06         84.66         9.35 o                         
 -14   5  11         58.84         68.04         6.75 o                         
 -13   5  11         72.06         70.12         6.75 o                         
 -12   5  11         90.57         87.17         4.36 o                         
 -11   5  11         13.04         11.54         2.00 o                         
 -10   5  11        143.49        158.94         7.79 o                         
  -9   5  11          2.31          3.17         1.62 o                         
  -8   5  11          2.17          0.78         1.47 o                         
  -7   5  11        117.25        120.51         4.41 o                         
  -6   5  11        185.22        191.43         5.71 o                         
  -5   5  11       1018.34        999.48        12.08 o                         
  -4   5  11        364.75        351.77         6.16 o                         
  -3   5  11        817.68        809.25        10.52 o                         
  -2   5  11          9.53         10.85         2.37 o                         
  -1   5  11          8.29          3.90         2.20 o                         
   0   5  11        284.38        293.94         8.21 o                         
   1   5  11          7.44          6.86         3.38 o                         
   2   5  11        309.09        301.63        13.50 o                         
   3   5  11        163.20        186.10         9.35 o                         
   4   5  11        137.99        135.21         6.49 o                         
   5   5  11        246.83        271.07        14.54 o                         
 -14   6  11        235.54        264.32        10.39 o                         
 -13   6  11        214.61        215.55        10.39 o                         
 -12   6  11        471.24        514.15        15.58 o                         
 -11   6  11          8.19         13.29         4.41 o                         
 -10   6  11         92.92        101.45         8.57 o                         
  -9   6  11         85.95         84.23         7.53 o                         
  -8   6  11        288.26        323.32         7.35 o                         
  -7   6  11         10.45         17.66         2.20 o                         
  -6   6  11        230.06        224.95         7.53 o                         
  -5   6  11        482.60        472.91         8.89 o                         
  -4   6  11         67.18         72.22         3.16 o                         
  -3   6  11          6.07          7.36         1.51 o                         
  -2   6  11        478.10        488.15        10.46 o                         
  -1   6  11         33.28         30.57         3.47 o                         
   0   6  11        256.36        262.32        15.30 o                         
   1   6  11          0.77         -2.20         2.20 o                         
   2   6  11        222.11        223.92        12.73 o                         
   3   6  11         42.36         51.18         4.61 o                         
   4   6  11        165.54        179.62         7.61 o                         
   5   6  11         12.87         10.39         4.16 o                         
 -13   7  11         53.80         50.38         6.23 o                         
 -12   7  11        178.28        173.48         8.83 o                         
 -10   7  11         55.94         39.29         3.64 o                         
  -9   7  11        162.61        165.73         5.47 o                         
  -8   7  11        198.05        203.94         6.05 o                         
  -7   7  11        250.89        221.01         6.24 o                         
  -6   7  11        113.01        130.72         4.95 o                         
  -5   7  11        129.60        117.33         6.35 o                         
  -4   7  11         79.29         74.85         3.34 o                         
  -3   7  11        663.00        649.61        12.10 o                         
  -2   7  11        118.98        121.19         5.68 o                         
  -1   7  11         17.89         15.14         3.11 o                         
   0   7  11        334.25        339.76        18.44 o                         
   1   7  11         67.19         69.01        13.24 o                         
   2   7  11         92.13         94.94         6.49 o                         
   3   7  11         34.49         35.11         3.99 o                         
   4   7  11        461.06        499.84        15.32 o                         
 -12   8  11         43.92         50.38         5.71 o                         
 -11   8  11        270.60        287.69        11.43 o                         
 -10   8  11         53.35         54.20         8.83 o                         
  -9   8  11        370.04        384.66        11.95 o                         
  -8   8  11          8.39         16.05         2.37 o                         
  -7   8  11          2.78          6.75         1.84 o                         
  -6   8  11          1.82          3.64         2.60 o                         
  -5   8  11         67.83         55.75         3.03 o                         
  -4   8  11       1226.10       1193.26        18.15 o                         
  -3   8  11          3.71          1.04         2.00 o                         
  -2   8  11         26.73         26.54         3.31 o                         
  -1   8  11        114.85        100.26         6.75 o                         
   0   8  11        247.41        238.55         8.26 o                         
   1   8  11        967.92       1055.50        24.93 o                         
   2   8  11         30.77         30.76         4.12 o                         
   3   8  11         23.63         23.75         3.74 o                         
 -11   9  11         17.67         29.09         4.67 o                         
 -10   9  11         17.15         15.06         3.64 o                         
  -9   9  11        454.69        469.73        19.48 o                         
  -8   9  11        111.50        119.61         5.14 o                         
  -7   9  11        441.79        422.37         9.36 o                         
  -6   9  11        175.77        197.77         6.21 o                         
  -5   9  11         45.58         58.45         3.99 o                         
  -4   9  11         95.77        108.03         4.93 o                         
  -3   9  11        209.64        214.08         6.95 o                         
  -2   9  11         10.14          4.99         2.37 o                         
  -1   9  11        189.08        189.18         7.35 o                         
   0   9  11         15.50         11.73         4.41 o                         
   1   9  11          6.11          5.19         2.94 o                         
   2   9  11         45.40         46.52         4.73 o                         
 -10  10  11         71.62         87.26         6.75 o                         
  -9  10  11         50.69         65.96         6.23 o                         
  -8  10  11         42.45         45.02         3.62 o                         
  -7  10  11         97.72        117.47         5.10 o                         
  -6  10  11         31.24         21.81         4.67 o                         
  -5  10  11        170.69        195.29         9.87 o                         
  -4  10  11        136.57        133.95         5.61 o                         
  -3  10  11          4.77          3.42         2.11 o                         
  -2  10  11         48.39         46.69         8.05 o                         
  -1  10  11          0.36         -0.56         2.37 o                         
   0  10  11          0.05         -1.56         2.57 o                         
   1  10  11         29.17         23.60         5.19 o                         
  -9  11  11         13.37         23.37         4.16 o                         
  -8  11  11        396.75        449.75        14.02 o                         
  -7  11  11         45.69         47.84         4.21 o                         
  -6  11  11        227.08        250.35        11.43 o                         
  -5  11  11         39.48         41.55         5.71 o                         
  -4  11  11         30.75         34.02         4.41 o                         
  -3  11  11          1.85          3.64         2.37 o                         
  -2  11  11         39.24         49.61         4.41 o                         
  -1  11  11          0.18          1.00         2.37 o                         
   0  11  11         66.13         75.83         7.79 o                         
  -6  12  11         13.29         11.43         4.16 o                         
  -5  12  11         46.24         52.46         6.23 o                         
  -4  12  11        120.58        121.02         9.35 o                         
  -3  12  11         61.47         67.00         7.79 o                         
 -14   0  12         71.28         78.43         6.75 o                         
 -12   0  12        643.65        631.02        16.62 o                         
 -10   0  12       1602.45       1624.00        30.64 o                         
  -8   0  12        865.70        767.10        16.62 o                         
  -4   0  12        125.51        111.48         4.04 o                         
  -2   0  12       3602.82       3527.68        41.85 o                         
   0   0  12       2062.06       2041.77        42.33 o                         
   2   0  12         98.52        103.36         8.31 o                         
   4   0  12         66.03         71.68         8.31 o                         
 -15   1  12        196.97        188.71         6.61 o                         
 -14   1  12        174.23        174.14         6.42 o                         
 -13   1  12         65.08         56.08         4.67 o                         
 -12   1  12         18.32         15.60         2.57 o                         
 -11   1  12          3.00          1.04         1.84 o                         
 -10   1  12          0.86          0.92         1.62 o                         
  -9   1  12        168.76        156.39         6.49 o                         
  -8   1  12       1420.71       1230.34        16.71 o                         
  -7   1  12        970.18        917.15        18.70 o                         
  -6   1  12          0.17         -0.78         1.10 o                         
  -5   1  12        688.65        674.66        10.65 o                         
  -4   1  12         24.58         26.12         1.67 o                         
  -3   1  12        443.50        447.87         5.89 o                         
  -2   1  12        274.26        283.17         4.64 o                         
  -1   1  12        430.92        427.47         6.15 o                         
   0   1  12         42.72         50.92         2.68 o                         
   1   1  12         77.42         79.31         3.81 o                         
   2   1  12        444.95        404.51        10.46 o                         
   3   1  12         11.72         12.68         3.11 o                         
   4   1  12        225.99        235.22         8.62 o                         
   5   1  12         32.10         31.72         4.41 o                         
 -15   2  12         64.24         81.03         6.75 o                         
 -14   2  12        446.69        443.26        10.09 o                         
 -13   2  12         81.82         82.16         4.58 o                         
 -12   2  12         92.76         63.77         4.21 o                         
 -11   2  12         10.19         15.14         2.37 o                         
 -10   2  12        144.27        136.67         4.73 o                         
  -9   2  12         86.61         92.99         3.84 o                         
  -8   2  12         96.13        101.80         5.71 o                         
  -7   2  12        148.14        141.07         4.41 o                         
  -6   2  12        266.71        259.96         5.88 o                         
  -5   2  12         18.56         18.51         1.58 o                         
  -4   2  12       1000.20        957.03         9.71 o                         
  -3   2  12        446.30        459.19         7.18 o                         
  -2   2  12         16.83         17.13         1.58 o                         
  -1   2  12         17.96         18.42         1.64 o                         
   0   2  12         18.07         18.69         2.25 o                         
   1   2  12        189.65        199.59         5.40 o                         
   2   2  12        103.19        115.05         4.48 o                         
   3   2  12          4.03          2.60         4.16 o                         
   4   2  12          9.24          8.31         4.67 o                         
   5   2  12          4.43         -1.56         4.16 o                         
 -14   3  12          0.31          1.61         2.00 o                         
 -13   3  12        206.26        181.60         6.21 o                         
 -12   3  12          1.84          1.56         1.84 o                         
 -11   3  12        432.16        411.36         8.58 o                         
 -10   3  12         73.85         74.07         3.99 o                         
  -9   3  12        133.94        101.80         6.23 o                         
  -8   3  12          1.40          5.45         1.84 o                         
  -7   3  12       1370.21       1272.31        19.22 o                         
  -6   3  12        348.10        335.26         7.15 o                         
  -5   3  12        219.66        197.51         4.18 o                         
  -4   3  12         42.11         43.10         2.57 o                         
  -3   3  12          6.46          7.47         1.18 o                         
  -2   3  12          2.31          1.49         1.18 o                         
  -1   3  12        240.21        246.07         5.56 o                         
   0   3  12         89.53         84.21         4.73 o                         
   1   3  12         51.93         42.60         3.99 o                         
   2   3  12        203.36        204.02         7.24 o                         
   3   3  12         12.80         21.81         5.71 o                         
   4   3  12         59.16         70.64         8.31 o                         
 -14   4  12          0.14         -1.04         2.60 o                         
 -13   4  12        151.55        172.07         6.05 o                         
 -12   4  12         21.46         24.57         2.74 o                         
 -11   4  12          0.62          2.08         1.84 o                         
 -10   4  12         74.14         92.16         4.36 o                         
  -9   4  12         49.65         51.03         3.47 o                         
  -8   4  12        111.77         87.78         4.04 o                         
  -7   4  12        267.14        274.19         6.61 o                         
  -6   4  12         57.55         55.87         3.31 o                         
  -5   4  12        242.61        249.65         5.08 o                         
  -4   4  12        256.38        240.18         4.95 o                         
  -3   4  12       1792.53       1782.09        19.31 o                         
  -2   4  12         79.50         66.44         5.19 o                         
  -1   4  12          4.02          3.31         2.00 o                         
   0   4  12        213.27        216.14         7.10 o                         
   1   4  12         88.99         78.91         5.24 o                         
   2   4  12         37.74         35.12         3.84 o                         
   3   4  12         29.90         29.99         3.74 o                         
   4   4  12          1.73          5.19         4.67 o                         
 -13   5  12          7.04         17.66         4.16 o                         
 -12   5  12         88.51         84.66         4.36 o                         
 -11   5  12         24.05         19.95         2.37 o                         
 -10   5  12        322.97        304.83        10.91 o                         
  -9   5  12         20.37         15.08         3.38 o                         
  -8   5  12         48.91         65.09         3.84 o                         
  -7   5  12          0.13          3.38         1.84 o                         
  -6   5  12         60.44         58.33         6.23 o                         
  -5   5  12         46.46         46.32         3.40 o                         
  -4   5  12          7.66         10.73         1.68 o                         
  -3   5  12        194.25        206.69         5.04 o                         
  -2   5  12        166.71        191.32         6.42 o                         
  -1   5  12        147.71        136.66         5.84 o                         
   0   5  12        164.18        159.87         6.58 o                         
   1   5  12        127.68        119.81         6.11 o                         
   2   5  12         80.14         84.16         6.49 o                         
   3   5  12         41.72         38.58         4.12 o                         
 -13   6  12        157.51        181.27         9.87 o                         
 -12   6  12          8.08         10.91         3.12 o                         
 -11   6  12        107.25        116.43         4.73 o                         
 -10   6  12         11.21         16.80         2.37 o                         
  -9   6  12         14.52         11.17         2.20 o                         
  -8   6  12        287.89        261.76         6.79 o                         
  -7   6  12        282.74        288.61         7.15 o                         
  -6   6  12         58.84         51.03         3.67 o                         
  -5   6  12        433.97        455.67         7.46 o                         
  -4   6  12          0.85          1.59         1.44 o                         
  -3   6  12        596.55        590.98        17.14 o                         
  -2   6  12         38.31         35.61         5.71 o                         
  -1   6  12         55.32         53.60         4.41 o                         
   0   6  12          1.80          4.01         2.49 o                         
   1   6  12        247.16        248.45        19.71 o                         
   2   6  12         76.13         76.29         5.84 o                         
   3   6  12         15.27         11.84         3.36 o                         
 -12   7  12         48.84         46.75         5.71 o                         
 -11   7  12        418.77        452.86        14.54 o                         
 -10   7  12         76.06         75.79         4.21 o                         
  -9   7  12        111.86        136.58         6.49 o                         
  -8   7  12        177.64        155.63         5.51 o                         
  -7   7  12          9.48         14.77         2.37 o                         
  -6   7  12          3.40          3.21         2.00 o                         
  -5   7  12        371.62        385.93         6.93 o                         
  -4   7  12        174.68        179.72         6.75 o                         
  -3   7  12        106.85        114.22         5.47 o                         
  -2   7  12         18.12         18.55         3.11 o                         
  -1   7  12        274.56        276.94         8.62 o                         
   0   7  12          0.12         -0.44         2.37 o                         
   1   7  12        171.33        190.10         7.61 o                         
   2   7  12          0.91          0.38         2.74 o                         
   3   7  12         11.50          9.87         4.16 o                         
 -11   8  12         20.31         18.70         4.16 o                         
 -10   8  12         76.33         96.43         4.73 o                         
  -9   8  12        101.45        110.25         4.95 o                         
  -8   8  12        464.12        525.71        10.46 o                         
  -7   8  12         50.04         39.74         3.31 o                         
  -6   8  12          6.73          6.56         2.00 o                         
  -5   8  12        142.61        154.71         5.71 o                         
  -4   8  12        193.61        201.55         6.58 o                         
  -3   8  12         76.70         79.07         8.05 o                         
  -2   8  12         52.64         43.96         4.04 o                         
  -1   8  12        227.75        219.34         7.89 o                         
   0   8  12         64.46         55.27         4.95 o                         
   1   8  12         55.57         40.53         8.57 o                         
   2   8  12          0.11         -0.23         3.20 o                         
 -10   9  12          2.57          5.71         3.12 o                         
  -9   9  12         37.83         51.16         4.04 o                         
  -8   9  12          1.07          0.78         1.84 o                         
  -7   9  12          1.06          1.75         2.00 o                         
  -6   9  12        146.81        148.55         8.83 o                         
  -5   9  12          0.01          1.87         1.73 o                         
  -4   9  12         17.17         11.74         2.49 o                         
  -3   9  12         12.07          5.87         2.37 o                         
  -2   9  12         84.90         86.39         5.68 o                         
  -1   9  12         38.83         40.18         4.21 o                         
   0   9  12         62.86         66.21         5.71 o                         
   1   9  12          1.56          3.64         4.67 o                         
  -9  10  12         57.30         54.02         5.71 o                         
  -8  10  12         20.54         29.77         3.11 o                         
  -7  10  12         63.86         81.87         4.95 o                         
  -6  10  12          0.08          3.12         3.64 o                         
  -5  10  12         36.58         48.57         3.99 o                         
  -4  10  12         20.86         14.90         2.49 o                         
  -3  10  12          8.07          7.72         2.49 o                         
  -2  10  12         54.44         52.64         4.77 o                         
  -1  10  12         27.77         30.35         3.99 o                         
   0  10  12         31.42         38.44         6.23 o                         
  -7  11  12         43.27         47.78         6.23 o                         
  -6  11  12        120.38        147.51         9.35 o                         
  -5  11  12         57.95         44.15         6.23 o                         
  -4  11  12         12.99         21.07         4.16 o                         
  -3  11  12        281.96        315.22        11.95 o                         
  -2  11  12         40.61         60.77         6.75 o                         
 -13   0  13         75.52         75.31         6.75 o                         
 -11   0  13        103.35        117.38         7.27 o                         
  -9   0  13        631.70        579.08        14.02 o                         
  -7   0  13        114.95        107.52         5.71 o                         
  -5   0  13       2546.21       2545.83        43.63 o                         
  -3   0  13       1113.48       1138.55        16.32 o                         
  -1   0  13         75.90         75.35         3.99 o                         
   1   0  13        130.01        162.05         9.87 o                         
   3   0  13         15.59         19.22         5.19 o                         
 -14   1  13        260.14        274.97         8.08 o                         
 -13   1  13          0.16          1.30         2.20 o                         
 -12   1  13        449.76        477.22        10.09 o                         
 -11   1  13         35.10         29.17         2.94 o                         
 -10   1  13          3.98          2.86         1.84 o                         
  -9   1  13          5.27          4.93         1.84 o                         
  -8   1  13        251.10        245.68         5.88 o                         
  -7   1  13        103.09         91.41         5.19 o                         
  -6   1  13          4.26          3.38         1.47 o                         
  -5   1  13        210.59        206.52         5.51 o                         
  -4   1  13         38.67         38.96         2.85 o                         
  -3   1  13        824.60        800.95         8.99 o                         
  -2   1  13        564.91        558.86         7.15 o                         
  -1   1  13        351.78        370.77         5.84 o                         
   0   1  13          0.32          3.58         7.09 o                         
   1   1  13        376.03        401.34        10.26 o                         
   2   1  13          6.38          6.49         2.94 o                         
   3   1  13          6.98          3.38         2.94 o                         
   4   1  13          0.44         -3.11         3.11 o                         
 -14   2  13        324.78        333.06         8.62 o                         
 -13   2  13         41.38         39.40         4.16 o                         
 -12   2  13          1.15          1.18         2.00 o                         
 -11   2  13         42.48         38.15         3.11 o                         
 -10   2  13         23.45         25.10         2.74 o                         
  -9   2  13         25.20         24.42         2.37 o                         
  -8   2  13        529.42        577.52        14.54 o                         
  -7   2  13         13.89         11.45         1.84 o                         
  -6   2  13          0.38          0.78         1.47 o                         
  -5   2  13         20.61         19.00         1.75 o                         
  -4   2  13        159.27        161.54         3.42 o                         
  -3   2  13        701.66        724.03         9.98 o                         
  -2   2  13        280.70        269.94         4.74 o                         
  -1   2  13        133.79        133.21         4.37 o                         
   0   2  13         45.71         46.24         3.13 o                         
   1   2  13         28.89         26.49         2.67 o                         
   2   2  13        180.28        189.58        11.43 o                         
   3   2  13         34.28         35.84         6.23 o                         
 -14   3  13          6.87         10.55         2.87 o                         
 -13   3  13          9.41         20.40         2.94 o                         
 -12   3  13        121.26        129.75         5.32 o                         
 -11   3  13        631.47        662.56        11.90 o                         
 -10   3  13        152.52        147.41         6.49 o                         
  -9   3  13         25.49         23.37         3.64 o                         
  -8   3  13        128.93        125.23         4.77 o                         
  -7   3  13         29.26         27.05         2.57 o                         
  -6   3  13          0.81          2.31         1.62 o                         
  -5   3  13        263.80        275.02         5.26 o                         
  -4   3  13        315.91        304.50         5.65 o                         
  -3   3  13        162.35        171.77         3.61 o                         
  -2   3  13         14.76         14.15         3.12 o                         
  -1   3  13        208.14        205.67         8.83 o                         
   0   3  13         12.02         12.32         2.74 o                         
   1   3  13         98.68        111.74        15.84 o                         
   2   3  13         24.53         30.91         4.41 o                         
   3   3  13          3.59          2.08         4.16 o                         
 -14   4  13        295.31        342.23        14.54 o                         
 -13   4  13         35.11         37.53         7.79 o                         
 -12   4  13         21.91         20.20         2.74 o                         
 -11   4  13          0.21         -0.40         1.62 o                         
 -10   4  13        303.43        277.59         6.95 o                         
  -9   4  13        276.66        292.79        12.73 o                         
  -8   4  13        699.92        660.89        26.23 o                         
  -7   4  13        224.10        205.70         7.53 o                         
  -6   4  13        124.41        130.95         4.73 o                         
  -5   4  13        117.37        116.47         3.69 o                         
  -4   4  13         71.62         65.37         2.97 o                         
  -3   4  13          0.16          2.89         1.62 o                         
  -2   4  13         19.19         20.83         2.94 o                         
  -1   4  13        277.22        269.72         8.05 o                         
   0   4  13         34.44         37.40         3.84 o                         
   1   4  13         42.05         36.90         3.99 o                         
   2   4  13         16.13         21.07         3.36 o                         
   3   4  13          2.52          2.08         6.75 o                         
 -13   5  13         95.10         92.03         5.10 o                         
 -12   5  13        137.42        147.44         5.47 o                         
 -11   5  13          6.44          9.92         2.08 o                         
 -10   5  13         15.53         10.39         3.12 o                         
  -9   5  13        288.64        303.46        19.22 o                         
  -8   5  13          0.98          1.82         1.84 o                         
  -7   5  13        695.92        686.97        11.93 o                         
  -6   5  13          6.27          3.38         1.84 o                         
  -5   5  13         46.60         39.06         2.59 o                         
  -4   5  13         17.22         13.98         1.98 o                         
  -3   5  13        401.42        396.68         9.36 o                         
  -2   5  13         79.04         76.87         4.95 o                         
  -1   5  13         53.21         53.82         4.93 o                         
   0   5  13         78.00         76.71         5.24 o                         
   1   5  13         62.18         63.48         5.45 o                         
   2   5  13         16.98         15.51         4.41 o                         
 -12   6  13         80.09         70.30         4.36 o                         
 -11   6  13         49.49         67.00         6.23 o                         
 -10   6  13        547.87        575.79        22.85 o                         
  -9   6  13         18.46         24.11         3.38 o                         
  -8   6  13         13.20         11.95         2.20 o                         
  -7   6  13         55.85         55.87         4.04 o                         
  -6   6  13          5.17          8.35         2.20 o                         
  -5   6  13        316.75        296.80         6.06 o                         
  -4   6  13        345.60        360.60         8.79 o                         
  -3   6  13        430.65        470.68        20.26 o                         
  -2   6  13         36.46         28.81         3.47 o                         
  -1   6  13         89.93         95.73         5.68 o                         
   0   6  13        568.45        594.04        22.85 o                         
   1   6  13        102.16         97.54         6.21 o                         
   2   6  13        109.17        104.40         8.31 o                         
 -11   7  13         82.57         76.87         6.75 o                         
 -10   7  13        199.22        233.13        11.69 o                         
  -9   7  13        181.22        185.15         6.49 o                         
  -8   7  13        129.88        135.04         5.51 o                         
  -7   7  13        372.08        394.53         8.99 o                         
  -6   7  13        185.48        200.52         6.42 o                         
  -5   7  13          0.97          1.14         1.73 o                         
  -4   7  13        153.74        174.20         7.27 o                         
  -3   7  13         22.37         14.29         2.94 o                         
  -2   7  13        348.97        356.47         9.55 o                         
  -1   7  13          0.70         -2.37         2.37 o                         
   0   7  13         46.64         56.02        12.21 o                         
   1   7  13          2.35         -0.65         3.12 o                         
 -11   8  13         26.77         34.33         3.74 o                         
 -10   8  13          4.55          7.27         2.20 o                         
  -9   8  13         61.41         64.53         7.27 o                         
  -8   8  13        100.87         93.49         4.77 o                         
  -7   8  13          2.10          3.90         2.20 o                         
  -6   8  13          0.80          3.38         2.20 o                         
  -5   8  13         34.21         41.46         3.62 o                         
  -4   8  13         42.72         40.51         3.84 o                         
  -3   8  13         97.04        120.54         5.97 o                         
  -2   8  13        123.62        106.68         7.01 o                         
  -1   8  13         59.86         58.38         4.95 o                         
   0   8  13          0.34         -3.71         5.97 o                         
 -10   9  13          2.85          5.99         3.12 o                         
  -9   9  13         17.40         26.44         3.11 o                         
  -8   9  13          0.09         -0.78         2.86 o                         
  -7   9  13        433.37        456.48        11.95 o                         
  -6   9  13        114.21        113.23         8.31 o                         
  -5   9  13          3.00          4.80         2.34 o                         
  -4   9  13         97.13        116.74         5.47 o                         
  -3   9  13          0.14          2.08         2.37 o                         
  -2   9  13         44.03         49.27         4.58 o                         
  -1   9  13         54.56         65.44         7.79 o                         
  -8  10  13         75.32         80.72         4.95 o                         
  -7  10  13        277.25        296.52        12.47 o                         
  -6  10  13         30.52         23.89         5.19 o                         
  -5  10  13         12.38         10.41         2.86 o                         
  -4  10  13        171.88        193.11         7.68 o                         
  -3  10  13         54.43         50.90         6.23 o                         
 -14   0  14         20.80         24.93         5.71 o                         
 -12   0  14          8.83          7.79         3.64 o                         
 -10   0  14        157.80        142.83         7.27 o                         
  -8   0  14          4.26          4.16         2.60 o                         
  -4   0  14         15.51         15.06         2.20 o                         
  -2   0  14         24.53         25.87         2.74 o                         
   0   0  14       1318.23       1357.03        30.13 o                         
   2   0  14        306.54        283.02        12.98 o                         
 -14   1  14          3.57          4.16         3.64 o                         
 -13   1  14          4.83          6.75         2.57 o                         
 -12   1  14        103.30         89.25         5.14 o                         
 -11   1  14         19.94         31.06         3.11 o                         
 -10   1  14        215.69        233.63         9.87 o                         
  -9   1  14        226.64        209.98         6.05 o                         
  -8   1  14        481.31        448.15         8.62 o                         
  -7   1  14        443.31        427.93        11.43 o                         
  -6   1  14        116.95        111.51         4.21 o                         
  -5   1  14        143.66        126.11         4.58 o                         
  -4   1  14         21.73         16.41         1.48 o                         
  -3   1  14          9.30          8.23         1.35 o                         
  -2   1  14         53.43         55.48         2.63 o                         
  -1   1  14         49.75         45.05         3.09 o                         
   0   1  14         29.51         37.64         4.67 o                         
   1   1  14         18.01         15.57         3.47 o                         
   2   1  14         97.11        112.24        10.13 o                         
 -13   2  14        577.57        620.41        12.30 o                         
 -12   2  14          0.11          2.34         2.20 o                         
 -11   2  14        229.02        235.50         6.79 o                         
 -10   2  14         22.55         19.39         2.86 o                         
  -9   2  14          2.16          1.44         1.62 o                         
  -8   2  14        308.10        285.62         9.87 o                         
  -7   2  14          1.42          1.21         1.62 o                         
  -6   2  14        171.72        183.44         5.32 o                         
  -5   2  14        781.04        792.86        10.38 o                         
  -4   2  14         22.57         20.13         1.67 o                         
  -3   2  14        349.62        368.05         6.67 o                         
  -2   2  14         19.35         20.87         2.19 o                         
  -1   2  14          3.13          3.93         1.75 o                         
   0   2  14          2.92          2.48         2.20 o                         
   1   2  14          3.52          3.64         4.16 o                         
   2   2  14          1.15          4.16         4.16 o                         
 -13   3  14          0.58         -1.30         2.20 o                         
 -12   3  14        112.42        122.42         5.45 o                         
 -11   3  14         30.80         26.13         3.11 o                         
 -10   3  14        180.28        159.68         5.47 o                         
  -9   3  14          2.56          0.52         2.60 o                         
  -8   3  14        253.40        273.73         6.79 o                         
  -7   3  14        103.17        115.64         4.58 o                         
  -6   3  14        183.80        189.13         7.01 o                         
  -5   3  14        205.00        207.19         4.78 o                         
  -4   3  14        143.45        147.88         4.69 o                         
  -3   3  14          4.94          2.96         1.44 o                         
  -2   3  14         13.40         11.08         2.74 o                         
  -1   3  14         23.34         17.92         2.87 o                         
   0   3  14         28.16         26.10         3.62 o                         
   1   3  14        115.04        131.96         6.49 o                         
   2   3  14        133.60        148.03        16.10 o                         
 -13   4  14        118.62        114.27         7.27 o                         
 -12   4  14          6.85         10.71         2.57 o                         
 -11   4  14        136.09        132.42        10.39 o                         
 -10   4  14          0.22          0.52         3.12 o                         
  -9   4  14         27.81         34.17         3.11 o                         
  -8   4  14        267.40        248.40        11.14 o                         
  -7   4  14        157.92        133.08         7.01 o                         
  -6   4  14         89.84         79.32         4.21 o                         
  -5   4  14         22.37         19.64         1.98 o                         
  -4   4  14         51.13         57.49         3.19 o                         
  -3   4  14          4.41          2.60         2.20 o                         
  -2   4  14          0.46         -1.98         2.00 o                         
  -1   4  14        342.46        386.45         9.90 o                         
   0   4  14         10.77         11.61         3.38 o                         
   1   4  14         42.86         44.98         4.36 o                         
 -12   5  14        361.05        355.59        10.65 o                         
 -11   5  14         84.54         95.15         7.27 o                         
 -10   5  14         21.33         23.27         2.74 o                         
  -9   5  14        135.38        118.72         5.10 o                         
  -8   5  14         30.53         24.69         3.38 o                         
  -7   5  14         62.92         54.10         4.04 o                         
  -6   5  14        110.76        111.63         4.95 o                         
  -5   5  14         44.78         55.96         3.16 o                         
  -4   5  14          0.21         -1.56         1.84 o                         
  -3   5  14          1.21         -0.71         2.00 o                         
  -2   5  14        139.70        139.23         6.24 o                         
  -1   5  14         37.67         39.42         3.99 o                         
   0   5  14         62.44         65.77         5.32 o                         
   1   5  14          0.89         -1.04         3.12 o                         
 -12   6  14        153.80        161.53         7.79 o                         
 -11   6  14         32.66         31.68         4.67 o                         
 -10   6  14         98.99        101.90         4.95 o                         
  -9   6  14        186.85        182.25         6.05 o                         
  -8   6  14        111.18        114.93         5.45 o                         
  -7   6  14         30.89         22.00         2.74 o                         
  -6   6  14        200.68        226.93         6.79 o                         
  -5   6  14        195.58        198.71         8.31 o                         
  -4   6  14          7.43         12.37         3.90 o                         
  -3   6  14         12.35         13.18         2.74 o                         
  -2   6  14         10.77          8.07         2.74 o                         
  -1   6  14         15.81         16.25         3.31 o                         
   0   6  14         61.15         56.02         5.36 o                         
 -10   7  14         13.37         17.44         3.64 o                         
  -9   7  14         83.40        107.40         5.14 o                         
  -8   7  14         22.48         18.62         2.74 o                         
  -7   7  14         26.37         32.84         4.16 o                         
  -6   7  14        135.55        164.19         6.58 o                         
  -5   7  14          2.78          6.88         2.11 o                         
  -4   7  14          4.05          3.88         3.12 o                         
  -3   7  14        305.95        333.11        12.73 o                         
  -2   7  14        195.64        217.56        13.24 o                         
  -1   7  14         61.02         58.98         6.49 o                         
 -10   8  14          0.45          0.19         2.00 o                         
  -9   8  14         10.40          7.01         2.20 o                         
  -8   8  14        177.55        205.59         6.79 o                         
  -7   8  14         35.77         42.24         3.84 o                         
  -6   8  14        145.59        167.77         9.35 o                         
  -5   8  14          1.47          0.13         2.11 o                         
  -4   8  14          8.35          6.23         3.64 o                         
  -3   8  14         63.80         43.31         4.41 o                         
  -8   9  14          7.30          8.07         2.74 o                         
  -7   9  14         66.99         62.33         7.27 o                         
  -6   9  14        719.13        765.02        25.45 o                         
  -5   9  14        126.91        147.51         8.31 o                         
  -4   9  14         44.03         29.09         5.71 o                         
 -11   0  15        164.20        176.08         8.83 o                         
  -9   0  15        319.32        377.03        11.43 o                         
  -7   0  15          3.89          2.60         2.08 o                         
  -5   0  15        110.93        102.32         5.71 o                         
  -3   0  15         19.27         21.24         2.74 o                         
  -1   0  15        398.79        424.82        14.54 o                         
   1   0  15        202.77        211.91        11.43 o                         
 -12   1  15        201.28        195.71         6.79 o                         
 -11   1  15          4.23          6.55         2.60 o                         
 -10   1  15        192.23        208.08         6.42 o                         
  -9   1  15         76.07         61.68         4.04 o                         
  -8   1  15         30.15         25.71         2.57 o                         
  -7   1  15          2.20          4.67         2.60 o                         
  -6   1  15        479.26        495.11        10.13 o                         
  -5   1  15          4.34          4.04         1.38 o                         
  -4   1  15          8.89         11.24         1.79 o                         
  -3   1  15        221.92        239.48         4.52 o                         
  -2   1  15          0.08         -1.15         1.44 o                         
  -1   1  15         35.44         35.26         2.86 o                         
   0   1  15        116.86        126.99         8.05 o                         
 -12   2  15          0.12         -1.64         3.64 o                         
 -11   2  15         19.75         14.22         2.74 o                         
 -10   2  15        433.37        459.22        17.14 o                         
  -9   2  15        345.31        339.08         7.89 o                         
  -8   2  15          0.18          2.60         2.60 o                         
  -7   2  15        191.75        189.50        10.91 o                         
  -6   2  15        617.80        638.19        13.50 o                         
  -5   2  15          0.40          1.20         1.38 o                         
  -4   2  15          2.64          3.15         1.57 o                         
  -3   2  15          3.68          3.54         1.41 o                         
  -2   2  15        296.68        296.22        11.17 o                         
  -1   2  15        297.99        317.30         8.58 o                         
   0   2  15          1.00          1.56         3.64 o                         
 -12   3  15         33.03         31.15         3.74 o                         
 -11   3  15          2.42          3.90         2.20 o                         
 -10   3  15        131.61        118.14         5.10 o                         
  -9   3  15          7.09          6.75         3.12 o                         
  -8   3  15        112.47        116.10         4.77 o                         
  -7   3  15         36.47         39.30         3.31 o                         
  -6   3  15        224.39        224.04         6.42 o                         
  -5   3  15          0.37          1.28         1.38 o                         
  -4   3  15          4.39          7.20         1.68 o                         
  -3   3  15        410.04        449.45        10.09 o                         
  -2   3  15          1.87          7.15         2.37 o                         
  -1   3  15         34.47         45.80         3.99 o                         
   0   3  15         13.41         13.50         3.24 o                         
 -12   4  15        314.75        363.53        12.47 o                         
 -11   4  15         13.76         17.31         2.74 o                         
 -10   4  15          3.92          4.16         3.12 o                         
  -9   4  15        205.19        229.12         6.79 o                         
  -8   4  15          0.16         -1.51         2.34 o                         
  -7   4  15          0.25          0.00         1.84 o                         
  -6   4  15          1.58          1.79         2.00 o                         
  -5   4  15        126.43        132.91         4.18 o                         
  -4   4  15         95.42        114.54         8.05 o                         
  -3   4  15         18.17         19.90         2.94 o                         
  -2   4  15        164.72        167.73         6.58 o                         
  -1   4  15         15.71         16.02         3.24 o                         
   0   4  15         14.85         17.66         4.16 o                         
 -11   5  15        145.09        158.39         8.83 o                         
 -10   5  15         10.60         13.50         2.57 o                         
  -9   5  15        101.02        122.94         5.45 o                         
  -8   5  15         23.06         25.21         2.94 o                         
  -7   5  15        449.13        470.29         9.92 o                         
  -6   5  15         48.08         43.99         3.62 o                         
  -5   5  15        360.25        362.81         8.99 o                         
  -4   5  15          2.82          4.16         2.20 o                         
  -3   5  15         60.73         56.32         9.09 o                         
  -2   5  15         64.52         62.30         7.01 o                         
  -1   5  15          3.40          3.64         3.64 o                         
 -10   6  15        203.33        209.01         6.79 o                         
  -9   6  15          4.23          5.97         2.20 o                         
  -8   6  15          6.15          3.12         2.20 o                         
  -7   6  15         52.57         51.33         4.21 o                         
  -6   6  15         94.77         90.44         5.74 o                         
  -5   6  15          1.60          0.00         2.86 o                         
  -4   6  15        286.57        286.94        17.40 o                         
  -3   6  15         26.60         22.55         3.47 o                         
  -2   6  15         40.71         38.44         7.27 o                         
  -9   7  15         93.72         88.30         7.27 o                         
  -8   7  15        484.09        496.24        11.00 o                         
  -7   7  15        204.98        206.64         6.95 o                         
  -6   7  15         79.64         93.49         7.79 o                         
  -5   7  15          4.14          1.69         2.11 o                         
 -10   0  16          2.57         -0.52         2.60 o                         
  -8   0  16        458.81        517.79        14.02 o                         
  -4   0  16        750.36        745.02        12.63 o                         
  -2   0  16          0.96          2.08         3.12 o                         
 -11   1  16        284.59        296.01         9.69 o                         
 -10   1  16          1.55         -1.65         2.00 o                         
  -9   1  16        137.71        152.62         5.68 o                         
  -8   1  16        225.98        222.14         6.42 o                         
  -7   1  16          5.47          3.12         2.60 o                         
  -6   1  16          1.77          0.78         1.84 o                         
  -5   1  16         67.71         60.07         3.19 o                         
  -4   1  16         15.68         13.96         1.80 o                         
  -3   1  16          9.60         14.47         1.98 o                         
  -2   1  16         65.79         61.75         3.57 o                         
 -10   2  16        276.78        279.54        16.10 o                         
  -9   2  16          1.97          2.36         2.60 o                         
  -8   2  16         34.60         28.05         4.16 o                         
  -7   2  16          1.03         -0.26         1.84 o                         
  -6   2  16         34.06         44.41         3.67 o                         
  -5   2  16        145.06        162.68         4.48 o                         
  -4   2  16          6.40          6.04         1.68 o                         
  -3   2  16        211.22        211.35         6.95 o                         
  -2   2  16         98.95        101.01         5.32 o                         
 -10   3  16         75.41         68.04         4.58 o                         
  -9   3  16         24.36         18.70         4.16 o                         
  -8   3  16        130.65        128.39         5.14 o                         
  -7   3  16          0.88          3.64         2.20 o                         
  -6   3  16         54.76         54.73         4.21 o                         
  -5   3  16          4.22          3.60         1.68 o                         
  -4   3  16          1.95          1.89         2.00 o                         
  -3   3  16        269.66        277.00        13.76 o                         
  -2   3  16          0.11          1.04         3.12 o                         
 -10   4  16        163.72        160.49        10.39 o                         
  -9   4  16         43.90         32.44         5.97 o                         
  -8   4  16         59.18         53.12         6.75 o                         
  -7   4  16        415.48        440.02        19.48 o                         
  -6   4  16        451.73        447.36         9.53 o                         
  -5   4  16          8.71          7.68         2.86 o                         
  -4   4  16          0.04          1.04         2.20 o                         
  -3   4  16          3.66          0.52         3.12 o                         
  -9   5  16          6.01          3.12         3.12 o                         
  -8   5  16          7.96          9.35         3.64 o                         
  -7   5  16         49.14         45.47         5.19 o                         
  -6   5  16        211.09        225.94        12.98 o                         
  -7   6  16          0.23          0.00         3.12 o                         
  -7   0  17        182.81        179.71         8.31 o                         
  -8   1  17          2.60          3.64         3.12 o                         
  -7   1  17        241.29        279.38        10.39 o                         
  -6   1  17         24.52         18.70         3.64 o                         
  -5   1  17         45.11         45.10         3.64 o                         
  -8   2  17        156.09        173.48         8.83 o                         
  -7   2  17         30.53         24.93         4.16 o                         
  -6   2  17          6.36          6.23         3.12 o                         
  -5   2  17        114.79        126.73         7.27 o                         
  -7   3  17         67.57         69.60         6.23 o                         
                                                                                
